# Supplementary material for: A Comprehensive Analysis Identified the Key Differentially Expressed Circular Ribonucleic Acids and Methylation-Related Function in Pheochromocytomas and Paragangliomas
Source: Front Genet. 2020 Feb 25;11:15. doi: 10.3389/fgene.2020.00015 (PMC7052364; doi:10.3389/fgene.2020.00015)
Supplement: Supplementary Table 1 — CircRNAs on all the chromosome. [file Table_1.xlsx]

## Sheet: Sheet1
circRNA_ID	chr	start	end	strand	full_length	spliced_length	gene_id	feature	samples	junction_read	non_junction_read	source_gene_name
hsa_circ_0000098	chr1	100906851	100921841	+	14990	660	ENSG00000162695;	exon:100906852-100906965,exon:100918077-100918127,exon:100921706-100921841	RNASEQN1,RNASEQC1,RNASEQC2,RNASEQN3,RNASEQC3,RNASEQN4,RNASEQC4,RNASEQN5,RNASEQN6,RNASEQN7,RNASEQC7	8,2,2,3,6,6,10,5,7,3,7	145,84,77,173,172,196,193,192,140,149,205	SLC30A7
hsa_circ_0005199	chr1	10095460	10105744	+	10284	598	ENSG00000130939;	exon:10095461-10095596,exon:10101108-10101195,exon:10102948-10103092,exon:10105516-10105744	RNASEQN1,RNASEQN2,RNASEQN3,RNASEQC3,RNASEQN4,RNASEQC4,RNASEQN5,RNASEQC5,RNASEQN6,RNASEQC6,RNASEQN7,RNASEQC7	4,7,4,8,6,4,2,7,2,7,9,16	2.06251e+35	UBE4B
hsa_circ_0002002	chr1	10267379	10268263	+	884	291	ENSG00000054523;	exon:10267380-10267558,exon:10268152-10268263	RNASEQN2,RNASEQC7	10,4	365451	KIF1B
hsa_circ_0000099	chr1	103565434	103575540	+	10106	1307	ENSG00000240038;	exon:103565435-103565594,exon:103574260-103574393,exon:103575223-103575345,exon:103575441-103575540	RNASEQN1,RNASEQC1,RNASEQN2,RNASEQC2,RNASEQN3,RNASEQC3,RNASEQN4,RNASEQC4,RNASEQN5,RNASEQC5,RNASEQN6,RNASEQC6,RNASEQN7,RNASEQC7	13,3,32,3,32,32,34,20,21,10,19,5,10,20	75,28,96,36,75,123,109,52,35,29,52,31,42,34	AMY2B
hsa_circ_0000015	chr1	10433841	10442441	+	8600	402	ENSG00000251503;	exon:10433842-10433965,exon:10434657-10434690,exon:10442265-10442441	RNASEQC3,RNASEQC4	5,3	70,61	CENPS-CORT
hsa_circ_0006905	chr1	10440346	10442441	+	2095	244	ENSG00000251503;	exon:10440347-10440413,exon:10442265-10442441	RNASEQC1,RNASEQN3,RNASEQN4,RNASEQC4	5,2,4,4	56,96,91,57	CENPS-CORT
hsa_circ_0004270	chr1	108148278	108161293	-	13015	532	ENSG00000085491;	exon:108161182-108161293	RNASEQN1,RNASEQC1,RNASEQN2,RNASEQN3,RNASEQC3,RNASEQN4,RNASEQC4,RNASEQN5,RNASEQN6,RNASEQC6,RNASEQN7	6,4,7,7,11,3,7,5,3,9,2	207,89,234,278,260,190,219,223,139,106,169	SLC25A24
hsa_circ_0000106	chr1	111147641	111161296	+	13655	702	ENSG00000134255;	exon:111161155-111161296	RNASEQN1,RNASEQC1,RNASEQN2,RNASEQN3,RNASEQC3,RNASEQC4,RNASEQN5,RNASEQC5,RNASEQN6,RNASEQC6,RNASEQN7,RNASEQC7	3,7,8,4,8,6,3,4,4,2,2,3	201,92,247,218,209,167,180,136,119,84,118,126	CEPT1
hsa_circ_0000110	chr1	113829591	113834439	-	4848	356	ENSG00000134242;	exon:113829592-113829707,exon:113829949-113830029,exon:113833111-113833138,exon:113834309-113834439	RNASEQN2,RNASEQN3,RNASEQC3,RNASEQN4,RNASEQN5,RNASEQC5,RNASEQC7	4,4,8,4,4,2,3	6,13,22,24,8,5,6	PTPN22
hsa_circ_0000111	chr1	113848539	113855049	-	6510	375	ENSG00000134242;	exon:113848540-113848626,exon:113852027-113852104	RNASEQN1,RNASEQC3,RNASEQC5	4,7,2	24,21,6	PTPN22
hsa_circ_0004127	chr1	114463103	114464388	-	1285	397	ENSG00000197323;	exon:114463104-114463236	RNASEQN1,RNASEQC1,RNASEQN2,RNASEQN3,RNASEQC3,RNASEQN4,RNASEQC4,RNASEQN5,RNASEQC5,RNASEQN6,RNASEQC6,RNASEQN7,RNASEQC7	4,5,7,20,16,10,16,8,8,7,4,8,21	141,97,156,178,206,151,198,139,151,108,115,144,189	TRIM33
hsa_circ_0013652	chr1	114725220	114738072	-	12852	1554	ENSG00000009307;	exon:114725221-114725333,exon:114737963-114738072	RNASEQN2,RNASEQC2,RNASEQN3,RNASEQC3,RNASEQC4,RNASEQN5,RNASEQC5,RNASEQN7,RNASEQC7	4,3,6,3,5,2,2,2,4	2.15812e+35	CSDE1
hsa_circ_0000116	chr1	117402185	117405645	+	3460	353	ENSG00000198162;	exon:117402186-117402441,exon:117405549-117405645	RNASEQN1,RNASEQC1,RNASEQN2,RNASEQC2,RNASEQN3,RNASEQC3,RNASEQN4,RNASEQC4	9,11,10,4,34,19,13,16	3.703e+23	MAN1A2
hsa_circ_0000117	chr1	117402185	117414831	+	12646	472	ENSG00000198162;	exon:117405549-117405645,exon:117414713-117414831	RNASEQN1,RNASEQC1,RNASEQN2,RNASEQC2,RNASEQN3,RNASEQC3,RNASEQN4,RNASEQC4,RNASEQN5,RNASEQC5,RNASEQN6,RNASEQC6,RNASEQN7,RNASEQC7	41,26,30,30,58,82,32,69,15,8,3,11,16,17	3.75268e+41	MAN1A2
hsa_circ_0000118	chr1	117402185	117420649	+	18464	553	ENSG00000198162;	exon:117402186-117402441,exon:117405549-117405645,exon:117414713-117414831,exon:117420569-117420649	RNASEQN1,RNASEQC1,RNASEQN2,RNASEQC2,RNASEQN3,RNASEQC3,RNASEQN4,RNASEQC4,RNASEQN5,RNASEQC5,RNASEQN6,RNASEQC6,RNASEQN7,RNASEQC7	124,65,100,96,164,231,119,251,45,70,48,56,49,118	2.97236e+41	MAN1A2
hsa_circ_0000119	chr1	117402185	117442325	+	40140	648	ENSG00000198162;	exon:117402186-117402441,exon:117414713-117414831,exon:117420569-117420649,exon:117442231-117442325	RNASEQN1,RNASEQC1,RNASEQN2,RNASEQC2,RNASEQN3,RNASEQC3,RNASEQN4,RNASEQC4,RNASEQN5,RNASEQC5,RNASEQN6,RNASEQC6,RNASEQN7,RNASEQC7	52,16,52,38,46,83,34,90,11,29,8,13,31,37	2.73232e+41	MAN1A2
hsa_circ_0000120	chr1	117402185	117466427	+	64242	866	ENSG00000198162;	exon:117402186-117402441,exon:117466334-117466427	RNASEQN1,RNASEQN2,RNASEQC2,RNASEQC3,RNASEQC4,RNASEQC5,RNASEQC7	5,5,12,5,10,3,5	2.68319e+20	MAN1A2
hsa_circ_0002059	chr1	117460488	117502970	+	42482	843	ENSG00000198162;	exon:117460489-117460612,exon:117499382-117499554,exon:117502855-117502970	RNASEQN1,RNASEQC1,RNASEQN2,RNASEQC2,RNASEQC3,RNASEQN4,RNASEQC4,RNASEQN5,RNASEQC5,RNASEQC6,RNASEQN7,RNASEQC7	2,3,9,9,5,4,7,5,3,5,2,8	2.10183e+35	MAN1A2
hsa_circ_0002233	chr1	117896832	117920424	-	23593	1020	ENSG00000196505;	exon:117896833-117896989	RNASEQC4,RNASEQN6	3,5	109,87	GDAP2
hsa_circ_0006188	chr1	117911993	117918736	-	6743	383	ENSG00000196505;	exon:117911994-117912082,exon:117912530-117912683,exon:117918597-117918736	RNASEQN2,RNASEQC2,RNASEQN3,RNASEQN4,RNASEQC4,RNASEQC6,RNASEQC7	3,3,4,4,5,4,4	1.47123e+20	GDAP2
hsa_circ_0006470	chr1	12001400	12002103	+	703	344	ENSG00000116688;	exon:12001401-12001554,exon:12001769-12001836,exon:12001982-12002103	RNASEQN1,RNASEQN2,RNASEQC2,RNASEQN3,RNASEQC3,RNASEQC4,RNASEQC5,RNASEQC6,RNASEQN7,RNASEQC7	5,7,11,4,11,4,4,7,11,9	2.81252e+29	MFN2
hsa_circ_0000002	chr1	1223243	1223968	-	725	251	ENSG00000078808;	exon:1223244-1223357,exon:1223832-1223968	RNASEQN1,RNASEQC1,RNASEQN2,RNASEQC2,RNASEQN3,RNASEQC3,RNASEQN4,RNASEQC4,RNASEQC6	5,3,2,8,14,17,9,8,2	6.15378e+26	SDF4
hsa_circ_0009964	chr1	12275824	12278038	+	2214	2214	ENSG00000048707;	exon:12277903-12278038	RNASEQN3	32	216	VPS13D
hsa_circ_0010023	chr1	12578717	12579412	-	695	359	ENSG00000162496;	exon:12578718-12578956,exon:12579293-12579412	RNASEQN1,RNASEQN3,RNASEQC3,RNASEQN5,RNASEQN6	5,3,2,3,3	205215228184455	DHRS3
hsa_circ_0005986	chr1	13730999	13742157	+	11158	375	ENSG00000116731;	exon:13731000-13731117,exon:13732779-13732882,exon:13742005-13742157	RNASEQN1,RNASEQN2,RNASEQC2,RNASEQN3,RNASEQC3,RNASEQC4	2,3,2,5,10,6	46,53,17,53,55,27	PRDM2
hsa_circ_0004861	chr1	13730999	13749487	+	18488	502	ENSG00000116731;	exon:13731000-13731117,exon:13749361-13749487	RNASEQN1,RNASEQC2,RNASEQN3,RNASEQC3,RNASEQN4,RNASEQC4,RNASEQN5,RNASEQN6,RNASEQC6,RNASEQN7	2,5,7,9,2,2,5,2,2,4	79,46,90,125,87,63,21,51,41,32	PRDM2
hsa_circ_0005888	chr1	13769117	13773188	+	4071	4071	ENSG00000116731;	exon:13773078-13773188	RNASEQN1,RNASEQN2,RNASEQC3,RNASEQN4,RNASEQC4,RNASEQN7	7,4,2,5,5,3	121,120,158,128,123,84	PRDM2
hsa_circ_0003693	chr1	145839889	145841071	-	1182	302	ENSG00000186141;	exon:145839890-145839991,exon:145840116-145840165,exon:145840922-145841071	RNASEQN1,RNASEQN3,RNASEQC3,RNASEQN4,RNASEQC4	7,7,5,8,7	72,97,139,90,112	POLR3C
hsa_circ_0007755	chr1	145839889	145842477	-	2588	441	ENSG00000186141;	exon:145839890-145839991,exon:145840116-145840165,exon:145840922-145841071,exon:145842339-145842477	RNASEQN1,RNASEQC1,RNASEQN2,RNASEQC2,RNASEQN3,RNASEQC3,RNASEQN4,RNASEQC4,RNASEQN5,RNASEQC5,RNASEQN6,RNASEQC6,RNASEQN7,RNASEQC7	9,5,5,2,10,11,6,10,10,2,3,2,6,6	65,77,80,91,74,107,76,99,44,73,38,67,54,69	POLR3C
hsa_circ_0004220	chr1	147252622	147259918	+	7295	449	ENSG00000131778;	exon:147252623-147252735,exon:147254870-147254976,exon:147255813-147255927,exon:147256531-147256562,exon:147259837-147259918	RNASEQN1,RNASEQN2,RNASEQC2,RNASEQN3,RNASEQC3,RNASEQN4,RNASEQC4,RNASEQN5,RNASEQC5,RNASEQN6,RNASEQC7	5,4,3,4,8,5,7,3,5,5,11	74,51,104,66,84,81,92,65,113,45,155	CHD1L
hsa_circ_0013953	chr1	147275353	147285487	+	10148	748	ENSG00000131778;	exon:147275354-147275468,exon:147276104-147276257,exon:147285324-147285487	RNASEQN1,RNASEQC1,RNASEQN2,RNASEQN3,RNASEQC3,RNASEQN4,RNASEQC4,RNASEQC5,RNASEQC7	3,3,3,3,2,6,3,2,3	78,161,96,88,118,78,128,130,145	CHD1L
hsa_circ_0003952	chr1	150492410	150496908	+	4498	325	ENSG00000143374;	exon:150492411-150492489,exon:150496482-150496628,exon:150496810-150496908	RNASEQN1,RNASEQC1,RNASEQN2,RNASEQC2,RNASEQC3,RNASEQC4,RNASEQN5,RNASEQN6,RNASEQC6,RNASEQC7	2,3,3,3,10,4,2,2,7,4	102,67,90,68,56,53,94,109,94,59	TARS2
hsa_circ_0006760	chr1	151024610	151025673	+	1063	344	ENSG00000143363;	exon:151024611-151024795,exon:151025515-151025673	RNASEQN1,RNASEQN2,RNASEQC2,RNASEQN3,RNASEQC3,RNASEQN4,RNASEQC4,RNASEQC5,RNASEQN6,RNASEQC6,RNASEQN7	3,13,10,2,12,7,5,3,3,2,2	69,67,128,79,72,51,61,44,29,56,49	PRUNE1
hsa_circ_0000126	chr1	151024610	151027327	+	2717	439	ENSG00000143363;	exon:151024611-151024795,exon:151025515-151025673,exon:151027233-151027327	RNASEQC1,RNASEQC2,RNASEQC3,RNASEQC4,RNASEQN5,RNASEQC6,RNASEQN7	6,5,5,3,2,2,4	98,97,64,55,44,64,47	PRUNE1
hsa_circ_0014086	chr1	151024610	151028944	+	4334	598	ENSG00000143363;	exon:151028786-151028944	RNASEQC3,RNASEQC4	5,2	74,64	PRUNE1
hsa_circ_0000128	chr1	151166933	151167414	+	481	276	ENSG00000163156;	exon:151166934-151167022,exon:151167121-151167218,exon:151167326-151167414	RNASEQN1,RNASEQC1,RNASEQN2,RNASEQC2,RNASEQN3,RNASEQC3,RNASEQN4,RNASEQC4,RNASEQN5,RNASEQC5,RNASEQN6,RNASEQN7	10,5,5,4,5,11,6,6,3,2,3,3	122,78,110,136,129,134,106,97,117,82,70,114	SCNM1
hsa_circ_0008701	chr1	151423396	151430841	-	7445	1395	ENSG00000143442;	exon:151423397-151423551	RNASEQN1,RNASEQN2,RNASEQC2,RNASEQC3,RNASEQN4,RNASEQC4,RNASEQN5,RNASEQC5,RNASEQN6,RNASEQC6,RNASEQC7	2,2,6,2,2,2,2,2,2,5,4	2.68293e+32	POGZ
hsa_circ_0014174	chr1	151423396	151442205	-	18809	1679	ENSG00000143442;	exon:151442081-151442205	RNASEQC2,RNASEQC3,RNASEQN4,RNASEQN6	2,2,5,2	216246202175	POGZ
hsa_circ_0008704	chr1	151427822	151430841	-	3019	795	ENSG00000143442;	exon:151427823-151428041	RNASEQN3,RNASEQC3,RNASEQN4,RNASEQC4,RNASEQN5,RNASEQN6,RNASEQC7	4,3,2,3,5,2,5	2.14336e+20	POGZ
hsa_circ_0002520	chr1	151427822	151442205	-	14383	1079	ENSG00000143442;	exon:151427823-151428041,exon:151440928-151441086,exon:151442081-151442205	RNASEQC1,RNASEQN2,RNASEQC2,RNASEQN3,RNASEQC3,RNASEQN4,RNASEQC4,RNASEQN5,RNASEQC5,RNASEQN6,RNASEQC6,RNASEQN7,RNASEQC7	6,5,4,16,11,2,5,8,4,6,6,11,10	2.37213e+38	POGZ
hsa_circ_0000131	chr1	151638887	151668635	+	29748	838	ENSG00000143376;	exon:151668519-151668635	RNASEQN1,RNASEQC2,RNASEQN3,RNASEQN5	3,2,5,2	136,262,150,99	SNX27
hsa_circ_0002394	chr1	151658234	151668635	+	10401	606	ENSG00000143376;	exon:151668472-151668635	RNASEQC2,RNASEQN3,RNASEQC3,RNASEQN4,RNASEQC4,RNASEQN6,RNASEQC6,RNASEQN7	4,3,4,6,2,5,5,3	3.04198e+23	SNX27
hsa_circ_0000133	chr1	153665219	153668557	-	3338	469	ENSG00000143621;	exon:153665220-153665336,exon:153668000-153668077,exon:153668453-153668557	RNASEQN2,RNASEQN3,RNASEQC3,RNASEQC4,RNASEQN5,RNASEQC5,RNASEQC6,RNASEQN7,RNASEQC7	6,5,5,2,8,5,3,3,5	4.84583e+26	ILF2
hsa_circ_0004717	chr1	154251040	154251653	+	613	451	ENSG00000143569;	exon:154251041-154251318,exon:154251481-154251653	RNASEQN3,RNASEQC3,RNASEQN4,RNASEQC4,RNASEQN6	3,5,6,3,7	323394259335247	UBAP2L
hsa_circ_0000136	chr1	155217963	155238650	-	20687	11542	n/a	intergenic_region:155217964-155218049,intergenic_region:155218388-155218479	RNASEQC1	6	120
hsa_circ_0000018	chr1	15534236	15536814	+	2578	407	ENSG00000116138;	exon:15534237-15534303	RNASEQN1,RNASEQC1,RNASEQN2,RNASEQC2,RNASEQN3,RNASEQC3,RNASEQN4,RNASEQC4,RNASEQC7	9,6,6,3,6,5,5,6,4	135,57,95,75,95,105,122,112,159	DNAJC16
hsa_circ_0007608	chr1	155370503	155370983	-	480	354	ENSG00000116539;	exon:155370504-155370650	RNASEQN1,RNASEQN2,RNASEQN3,RNASEQC3,RNASEQC4,RNASEQN5,RNASEQC5,RNASEQC6,RNASEQC7	2,6,5,5,7,3,3,3,5	2.74296e+26	ASH1L
hsa_circ_0002897	chr1	155378280	155415923	-	37643	504	ENSG00000116539;	exon:155378281-155378389,exon:155378503-155378548,exon:155415744-155415923	RNASEQC1,RNASEQC2,RNASEQC5,RNASEQC6	4,9,3,6	340455251274	ASH1L
hsa_circ_0014583	chr1	155395458	155415923	-	20465	275	ENSG00000116539;	exon:155395459-155395553,exon:155415744-155415923	RNASEQC1,RNASEQN4	6,3	270254	ASH1L
hsa_circ_0014584	chr1	155395458	155459898	-	64440	1119	ENSG00000116539;	exon:155395459-155395553,exon:155415744-155415923	RNASEQN1,RNASEQC1,RNASEQN2,RNASEQC2,RNASEQN3,RNASEQC3,RNASEQC4,RNASEQN6,RNASEQC6,RNASEQN7	7,13,12,5,13,4,4,2,4,2	2.49249e+29	ASH1L
hsa_circ_0014586	chr1	155415743	155459898	-	44155	1024	ENSG00000116539;	exon:155415744-155415923	RNASEQN1,RNASEQC1,RNASEQN2,RNASEQC2,RNASEQN3,RNASEQC3,RNASEQC4,RNASEQN5,RNASEQC5,RNASEQN6,RNASEQC7	3,6,5,6,8,10,2,7,5,4,6	2.78273e+32	ASH1L
hsa_circ_0000137	chr1	155438326	155439068	-	742	742	ENSG00000116539;	exon:155438327-155439068	RNASEQN1,RNASEQC1,RNASEQN3,RNASEQC3,RNASEQC4,RNASEQC5,RNASEQC6,RNASEQC7	14,21,28,53,48,21,28,34	3.02328e+23	ASH1L
hsa_circ_0003247	chr1	155438326	155459898	-	21572	844	ENSG00000116539;	exon:155440503-155440593	RNASEQN3,RNASEQN4	32,37	321278	ASH1L
hsa_circ_0014592	chr1	155521099	155521618	-	519	519	ENSG00000116539;	exon:155521100-155521618	RNASEQN1,RNASEQC7	8,6	232313	ASH1L
hsa_circ_0003608	chr1	155675009	155679512	-	4503	546	ENSG00000163374;	exon:155675010-155675096,exon:155676548-155676746,exon:155679409-155679512	RNASEQN1,RNASEQC1,RNASEQN2,RNASEQC2,RNASEQN3,RNASEQC3,RNASEQN4,RNASEQC4,RNASEQN5,RNASEQC5,RNASEQN6,RNASEQC6,RNASEQN7,RNASEQC7	26,35,36,31,35,68,19,25,20,31,16,82,15,26	1.56234e+41	YY1AP1
hsa_circ_0014606	chr1	155676547	155679512	-	2965	459	ENSG00000163374;	exon:155676548-155676746,exon:155679409-155679512	RNASEQN1,RNASEQC1,RNASEQN2,RNASEQC2,RNASEQN3,RNASEQC3,RNASEQN4,RNASEQC4,RNASEQN5,RNASEQC5,RNASEQN6,RNASEQC6,RNASEQN7,RNASEQC7	74,39,115,63,117,211,63,103,67,58,55,102,67,62	2.12297e+41	YY1AP1
hsa_circ_0014613	chr1	155721516	155726019	+	4503	304	ENSG00000132676;	exon:155721517-155721618,exon:155725382-155725490,exon:155725927-155726019	RNASEQN1,RNASEQC1,RNASEQN2,RNASEQC2,RNASEQN3,RNASEQC3,RNASEQN4,RNASEQC4,RNASEQC5,RNASEQN6,RNASEQC6,RNASEQC7	7,5,5,5,5,5,3,7,2,2,4,5	3.63433e+35	DAP3
hsa_circ_0000139	chr1	155853275	155853806	-	531	531	ENSG00000116580;	exon:155853276-155853806	RNASEQN1,RNASEQC1,RNASEQN2,RNASEQC2,RNASEQN3,RNASEQC3,RNASEQN4,RNASEQC4,RNASEQN5,RNASEQC5,RNASEQN6,RNASEQC6,RNASEQN7,RNASEQC7	18,14,31,20,32,48,24,47,16,11,15,9,20,15	131,141,100,115,103,135,84,98,76,77,76,84,88,77	GON4L
hsa_circ_0006575	chr1	155904310	155904804	-	494	266	ENSG00000143622;	exon:155904311-155904502,exon:155904731-155904804	RNASEQN1,RNASEQC2,RNASEQC3,RNASEQN4,RNASEQC4	4,3,6,3,4	107111179140156	RIT1
hsa_circ_0008998	chr1	155921374	155921918	-	544	312	ENSG00000132680;	exon:155921375-155921628,exon:155921861-155921918	RNASEQN1,RNASEQC1,RNASEQN2,RNASEQN3,RNASEQC3,RNASEQN4,RNASEQC4,RNASEQN6,RNASEQC6,RNASEQC7	2,3,9,10,9,4,4,3,2,4	1.54202e+29	KHDC4
hsa_circ_0008339	chr1	155926675	155927156	-	481	217	ENSG00000132680;	exon:155926676-155927156	RNASEQN1,RNASEQC1,RNASEQC2,RNASEQC3,RNASEQN4,RNASEQC4,RNASEQC5,RNASEQC6	2,5,6,9,10,5,2,6	1.72178e+23	KHDC4
hsa_circ_0014717	chr1	156320838	156334918	-	14080	516	ENSG00000163468;	exon:156320839-156321025,exon:156334713-156334775,exon:156334868-156334918	RNASEQN1,RNASEQN2,RNASEQC2,RNASEQN3,RNASEQC3,RNASEQN4,RNASEQC4,RNASEQN7	4,6,2,4,8,4,3,4	9.31106e+26	CCT3
hsa_circ_0000019	chr1	15638306	15643650	+	5344	257	ENSG00000197312;	exon:15638307-15638434,exon:15643522-15643650	RNASEQN1,RNASEQC1,RNASEQN3,RNASEQN4,RNASEQC4,RNASEQN5	2,2,6,6,2,2	97,44,113,116,89,196	DDI2
hsa_circ_0014737	chr1	156475107	156477202	-	2095	342	ENSG00000116604;	exon:156475108-156475237,exon:156476494-156476514,exon:156477012-156477202	RNASEQN1,RNASEQN2,RNASEQC3,RNASEQN4,RNASEQC4,RNASEQC7	3,4,5,3,3,3	2.39235e+17	MEF2D
hsa_circ_0000021	chr1	15717892	15721388	+	3496	435	ENSG00000116786;	exon:15717893-15717992,exon:15718538-15718625,exon:15719734-15719920,exon:15720315-15720487,exon:15721329-15721388	RNASEQN1,RNASEQC1,RNASEQN2,RNASEQC2,RNASEQN3,RNASEQC3,RNASEQN4,RNASEQC4,RNASEQN5,RNASEQC5,RNASEQN6,RNASEQC6,RNASEQN7,RNASEQC7	8,8,20,10,9,22,5,8,9,16,10,9,11,27	173,69,198,69,246,207,117,121,298,157,262,132,281,165	PLEKHM2
hsa_circ_0002733	chr1	15719733	15721388	+	1655	247	ENSG00000116786;	exon:15719734-15719920,exon:15721329-15721388	RNASEQN2,RNASEQC3,RNASEQC4	3,5,2	218255166	PLEKHM2
hsa_circ_0010117	chr1	15937162	15938006	+	844	678	ENSG00000065526;	exon:15937812-15938006	RNASEQN1,RNASEQC1,RNASEQN2,RNASEQN3,RNASEQC3,RNASEQN4,RNASEQN5,RNASEQC5,RNASEQN6,RNASEQC6,RNASEQN7,RNASEQC7	2,2,6,6,10,2,5,2,3,6,11,9	103,55,79,75,129,68,101,149,101,125,145,169	SPEN
hsa_circ_0008661	chr1	160323430	160332557	-	9127	320	ENSG00000122218;	exon:160323431-160323530,exon:160325543-160325652,exon:160332448-160332557	RNASEQN1,RNASEQC1,RNASEQN2,RNASEQC2,RNASEQN3,RNASEQC3,RNASEQN4,RNASEQC4,RNASEQN5,RNASEQC5,RNASEQN6,RNASEQC6,RNASEQN7,RNASEQC7	5,5,6,4,10,15,7,11,5,4,3,4,2,12	4.95674e+41	COPA
hsa_circ_0003039	chr1	161778243	161784096	+	5853	272	ENSG00000118217;	exon:161778244-161778320,exon:161781912-161781999,exon:161783990-161784096	RNASEQC1,RNASEQC3,RNASEQC4,RNASEQC5,RNASEQC6	3,2,4,3,8	299290333347324	ATF6
hsa_circ_0007360	chr1	161778243	161802272	+	24029	827	ENSG00000118217;	exon:161778244-161778320	RNASEQN1,RNASEQN2,RNASEQC2,RNASEQC3,RNASEQC4,RNASEQN5,RNASEQC5,RNASEQC6,RNASEQN7,RNASEQC7	2,4,2,6,3,2,3,6,4,4	2.6928e+29	ATF6
hsa_circ_0008857	chr1	161846448	161863312	+	16864	532	ENSG00000118217;	exon:161846449-161846580,exon:161860207-161860277,exon:161863198-161863312	RNASEQN1,RNASEQC1,RNASEQN2,RNASEQC2,RNASEQN3,RNASEQC3,RNASEQC4,RNASEQC5,RNASEQC6,RNASEQN7	7,2,6,3,5,6,3,2,2,2	2.62326e+29	ATF6
hsa_circ_0003567	chr1	16201781	16202574	-	793	239	ENSG00000142632;	exon:16202416-16202574	RNASEQN1,RNASEQN2,RNASEQN4,RNASEQC4,RNASEQN6	7,9,10,2,9	72,87,48,28,87	ARHGEF19
hsa_circ_0015066	chr1	163152549	163168368	-	15819	340	ENSG00000143248;	exon:163152550-163152716,exon:163161915-163161976,exon:163168258-163168368	RNASEQC1,RNASEQC2,RNASEQC3,RNASEQC4,RNASEQC6,RNASEQC7	17,13,14,15,7,8	4.18224e+29	RGS5
hsa_circ_0015068	chr1	164807541	164821626	+	14085	499	ENSG00000185630;	exon:164807542-164807677,exon:164811990-164812149,exon:164821537-164821626	RNASEQC2,RNASEQC3,RNASEQC6	3,3,6	384533375	PBX1
hsa_circ_0008054	chr1	165890203	165896332	+	6129	400	ENSG00000143179;	exon:165890204-165890363,exon:165891226-165891322,exon:165896190-165896332	RNASEQC7	5	139	UCK2
hsa_circ_0000154	chr1	167951799	167975015	+	23216	341	ENSG00000143164;	exon:167951800-167951861,exon:167974830-167975015	RNASEQN2,RNASEQN4,RNASEQC4,RNASEQN5	5,5,4,3	163,148,45,130	DCAF6
hsa_circ_0009109	chr1	167966628	167975015	+	8387	279	ENSG00000143164;	exon:167974830-167975015	RNASEQN1,RNASEQC1,RNASEQN2,RNASEQC2,RNASEQN3,RNASEQC3,RNASEQN4,RNASEQC4,RNASEQN7	6,3,6,2,8,6,5,5,2	59,34,65,36,66,57,80,21,45	DCAF6
hsa_circ_0000155	chr1	168038370	168045227	+	6857	649	ENSG00000143164;	exon:168038371-168038488	RNASEQN1,RNASEQN3,RNASEQC4,RNASEQN7	5,4,4,2	465566304243	DCAF6
hsa_circ_0015154	chr1	169230717	169287408	-	56691	342	ENSG00000143156;	exon:169230718-169230819,exon:169235131-169235199,exon:169237623-169237687,exon:169287303-169287408	RNASEQC1,RNASEQC2,RNASEQC3,RNASEQC4,RNASEQC5,RNASEQC6,RNASEQN7	2,5,4,2,9,11,3	195,231,161,200,239,217,99	NME7
hsa_circ_0000159	chr1	170539209	170544845	+	5636	605	ENSG00000120370;	exon:170544705-170544845	RNASEQN3	5	71	GORAB
hsa_circ_0003644	chr1	171523220	171527844	+	4624	421	ENSG00000117523;	exon:171523221-171523354,exon:171527791-171527844	RNASEQN1,RNASEQC1,RNASEQN3,RNASEQC3,RNASEQN4,RNASEQC4,RNASEQC6	5,5,5,5,2,4,4	3.67374e+20	PRRC2C
hsa_circ_0015211	chr1	171523220	171532961	+	9741	1040	ENSG00000117523;	exon:171523221-171523354	RNASEQN1,RNASEQC1,RNASEQN2,RNASEQC2,RNASEQN3,RNASEQC3,RNASEQN4,RNASEQC4,RNASEQC5,RNASEQC6,RNASEQN7,RNASEQC7	10,6,8,2,12,16,9,10,5,6,6,3	3.34377e+35	PRRC2C
hsa_circ_0004412	chr1	171568246	171575128	+	6882	397	ENSG00000117523;	exon:171568247-171568339,exon:171574927-171575128	RNASEQN1,RNASEQC1,RNASEQN2,RNASEQC3,RNASEQC4,RNASEQC5,RNASEQC6,RNASEQC7	14,8,3,10,5,3,3,3	2.46326e+23	PRRC2C
hsa_circ_0005230	chr1	172140479	172144437	-	3958	3958	ENSG00000230630;	exon:172140480-172140596,exon:172142136-172142233,exon:172144365-172144437	RNASEQN1,RNASEQN2,RNASEQN3,RNASEQC3,RNASEQN4,RNASEQC4,RNASEQN5,RNASEQN7	4,3,3,6,10,10,2,2	55,117,131,138,115,75,62,45	--
hsa_circ_0000160	chr1	172551511	172557794	+	6283	670	ENSG00000094975;	exon:172551512-172551626,exon:172553260-172553370,exon:172555869-172556023,exon:172557280-172557417,exon:172557644-172557794	RNASEQN1,RNASEQC1,RNASEQN2,RNASEQC2,RNASEQN3,RNASEQC3,RNASEQC4,RNASEQN5,RNASEQC5,RNASEQN6,RNASEQC6,RNASEQN7,RNASEQC7	6,8,6,4,5,9,16,2,26,2,11,4,20	1.53143e+38	SUCO
hsa_circ_0015260	chr1	172551511	172579267	+	27756	1436	ENSG00000094975;	exon:172551512-172551626,exon:172553260-172553370,exon:172578298-172578389,exon:172579202-172579267	RNASEQN1,RNASEQC2,RNASEQN3,RNASEQC3,RNASEQC4,RNASEQN5,RNASEQC5,RNASEQC6,RNASEQC7	3,3,2,3,2,3,5,3,6	1.4115e+26	SUCO
hsa_circ_0015261	chr1	172551511	172591071	+	39560	2851	ENSG00000094975;	exon:172551512-172551626,exon:172553260-172553370,exon:172590984-172591071	RNASEQN2,RNASEQC2,RNASEQN3,RNASEQC3,RNASEQC4,RNASEQN5,RNASEQC5,RNASEQN7,RNASEQC7	4,3,2,10,10,2,5,2,5	119,140,87,161,215,143,297,168,458	SUCO
hsa_circ_0015262	chr1	172555868	172557794	+	1926	444	ENSG00000094975;	exon:172555869-172556023,exon:172557280-172557417	RNASEQC1,RNASEQN2,RNASEQC3,RNASEQC4,RNASEQN5,RNASEQC5,RNASEQC6	2,6,6,2,5,3,3	1.80171e+20	SUCO
hsa_circ_0004927	chr1	173992754	173993135	-	381	381	ENSG00000135870;	exon:173992755-173993135	RNASEQN1,RNASEQN2,RNASEQC2,RNASEQN3,RNASEQC3,RNASEQN4,RNASEQC4,RNASEQN5,RNASEQC5,RNASEQN6,RNASEQC6,RNASEQN7,RNASEQC7	4,5,7,6,5,6,6,2,9,2,5,6,7	178,140,156,132,161,139,135,96,143,103,165,141,114	RC3H1
hsa_circ_0015359	chr1	176027571	176046324	-	18753	452	ENSG00000143207;	exon:176027572-176027688,exon:176043186-176043267	RNASEQC1,RNASEQC2,RNASEQN3,RNASEQC3,RNASEQC5,RNASEQN6	3,5,5,3,4,3	116,111,147,149,102,86	COP1
hsa_circ_0000162	chr1	178776681	178785607	+	8926	296	ENSG00000116191;	exon:178776682-178776821,exon:178784418-178784522,exon:178785557-178785607	RNASEQN3	5	102	RALGPS2
hsa_circ_0015430	chr1	179120189	179121867	-	1678	358	ENSG00000143322;	exon:179120190-179120274,exon:179121595-179121867	RNASEQN1,RNASEQC1,RNASEQN3,RNASEQC3,RNASEQN4,RNASEQC4,RNASEQN5,RNASEQC5,RNASEQN6,RNASEQN7,RNASEQC7	3,2,2,6,6,8,8,5,2,4,4	56,91,73,113,86,100,107,234,84,114,151	ABL2
hsa_circ_0004996	chr1	179131310	179133374	-	2064	234	ENSG00000143322;	exon:179131311-179131481	RNASEQC1,RNASEQN2,RNASEQC2,RNASEQN3,RNASEQN4,RNASEQC4,RNASEQN7	2,4,7,2,3,4,2	48,51,62,54,39,75,66	ABL2
hsa_circ_0015437	chr1	179335505	179341310	+	5805	603	ENSG00000057252;	exon:179335506-179335657,exon:179337837-179337896,exon:179341028-179341310	RNASEQN1,RNASEQN2,RNASEQC2,RNASEQN3,RNASEQC3,RNASEQN4,RNASEQN5	5,2,2,7,2,6,8	4.47426e+26	SOAT1
hsa_circ_0015438	chr1	179337836	179341310	+	3474	451	ENSG00000057252;	exon:179337837-179337896	RNASEQN1,RNASEQN2,RNASEQN3,RNASEQC3,RNASEQN4,RNASEQC4,RNASEQN5,RNASEQN6,RNASEQN7	8,17,13,6,5,5,7,3,3	4.80729e+34	SOAT1
hsa_circ_0015446	chr1	179341027	179343635	+	2608	594	ENSG00000057252;	exon:179341028-179341310,exon:179342114-179342192,exon:179343590-179343635	RNASEQN1,RNASEQN2,RNASEQN3,RNASEQC3,RNASEQN4,RNASEQN5,RNASEQN6,RNASEQN7	8,4,14,3,3,6,2,5	3.56422e+31	SOAT1
hsa_circ_0015454	chr1	179347599	179350431	+	2832	333	ENSG00000057252;	exon:179347600-179347697,exon:179348844-179348942,exon:179350296-179350431	RNASEQN1,RNASEQC1,RNASEQN2,RNASEQN3,RNASEQC3,RNASEQN4,RNASEQN5,RNASEQN6,RNASEQN7	19,3,17,11,6,16,14,7,11	3.25613e+34	SOAT1
hsa_circ_0015455	chr1	179347599	179351462	+	3863	479	ENSG00000057252;	exon:179347600-179347697,exon:179348844-179348942,exon:179350296-179350431,exon:179351317-179351462	RNASEQN2,RNASEQN4,RNASEQN5,RNASEQN6,RNASEQC6,RNASEQN7	3,2,6,3,2,8	2.42034e+22	SOAT1
hsa_circ_0003942	chr1	180003173	180006567	+	3394	228	ENSG00000135837;	exon:180003174-180003287,exon:180006454-180006567	RNASEQN1,RNASEQC2,RNASEQN3,RNASEQC3,RNASEQN4,RNASEQC4	4,2,7,11,7,25	1.52247e+17	CEP350
hsa_circ_0015475	chr1	180003173	180024582	+	21409	2532	ENSG00000135837;	exon:180024419-180024582	RNASEQN2,RNASEQC2,RNASEQN3,RNASEQC3,RNASEQN6	2,2,6,2,2	146,211,125,174,66	CEP350
hsa_circ_0009175	chr1	180397515	180413471	-	15956	196	ENSG00000230124;	exon:180397516-180397605,exon:180413366-180413471	RNASEQC1,RNASEQC2,RNASEQN3,RNASEQC3,RNASEQN4,RNASEQC4,RNASEQN5,RNASEQC5,RNASEQN7,RNASEQC7	4,2,5,6,3,2,2,3,3,4	178,190,220,250,169,162,90,77,105,109	ACBD6
hsa_circ_0000007	chr1	1804418	1806538	-	2120	227	ENSG00000078369;	exon:1804419-1804581,exon:1806475-1806538	RNASEQN2,RNASEQC3,RNASEQN4,RNASEQC4,RNASEQN5	3,3,4,8,2	1.07013e+19	GNB1
hsa_circ_0009353	chr1	1804418	1817875	-	13457	373	ENSG00000078369;	exon:1804419-1804581,exon:1815756-1815862,exon:1817837-1817875	RNASEQN1,RNASEQC1,RNASEQN2,RNASEQC2,RNASEQN3,RNASEQC3,RNASEQN4,RNASEQC4,RNASEQN5,RNASEQC5,RNASEQN6,RNASEQC6,RNASEQN7,RNASEQC7	10,5,5,3,7,15,11,5,4,4,4,3,5,7	1.00579e+48	GNB1
hsa_circ_0015513	chr1	180803387	180811488	+	8101	540	ENSG00000143324;	exon:180806474-180806557,exon:180811407-180811488	RNASEQC5,RNASEQC6,RNASEQN7,RNASEQC7	5,6,3,2	284337149247	XPR1
hsa_circ_0005909	chr1	180824752	180825344	+	592	371	ENSG00000143324;	exon:180825165-180825344	RNASEQC2,RNASEQN4,RNASEQC5,RNASEQC6,RNASEQC7	2,3,5,3,2	551107238267196	XPR1
hsa_circ_0007905	chr1	180984676	180993425	-	8749	391	ENSG00000135823;	exon:180984677-180984771,exon:180988239-180988345,exon:180989984-180990109,exon:180993363-180993425	RNASEQN1,RNASEQC1,RNASEQN2,RNASEQC2,RNASEQN3,RNASEQC3,RNASEQN4,RNASEQC4,RNASEQN5,RNASEQC5,RNASEQN6,RNASEQC6,RNASEQN7,RNASEQC7	11,9,7,36,11,22,11,22,15,22,3,14,2,14	113,142,115,163,117,174,98,183,145,190,104,154,135,168	STX6
hsa_circ_0006796	chr1	180984676	181005463	-	20787	656	ENSG00000135823;	exon:180984677-180984771,exon:180988239-180988345,exon:180989984-180990109	RNASEQN1,RNASEQC1,RNASEQN2,RNASEQN3,RNASEQC3,RNASEQN4,RNASEQC4,RNASEQC5,RNASEQN6,RNASEQC6,RNASEQN7,RNASEQC7	3,8,3,7,4,2,2,2,2,4,5,7	107,105,106,92,137,93,168,157,82,128,115,171	STX6
hsa_circ_0004689	chr1	185214506	185231708	+	17202	469	ENSG00000116668;	exon:185214507-185214655,exon:185221849-185222036,exon:185231577-185231708	RNASEQN1,RNASEQC1,RNASEQN2,RNASEQC2,RNASEQN3,RNASEQC3,RNASEQN4,RNASEQC4,RNASEQN5,RNASEQN6,RNASEQC6,RNASEQN7,RNASEQC7	25,11,16,6,10,21,4,14,6,8,8,10,10	33,67,32,68,40,68,33,55,18,28,77,28,43	SWT1
hsa_circ_0000166	chr1	186406082	186419077	+	12995	366	ENSG00000157181;	exon:186406083-186406268,exon:186411811-186411893,exon:186417544-186417654,exon:186419009-186419077	RNASEQN1,RNASEQC1,RNASEQN2,RNASEQC2,RNASEQN3,RNASEQC3,RNASEQN4,RNASEQN5,RNASEQC5,RNASEQC6,RNASEQN7,RNASEQC7	5,6,4,6,5,6,7,3,6,3,5,5	1.73197e+35	ODR4
hsa_circ_0006324	chr1	197642710	197658369	-	15659	376	ENSG00000213047;	exon:197642711-197642821,exon:197645690-197645743,exon:197647055-197647114,exon:197652235-197652315,exon:197658300-197658369	RNASEQN1,RNASEQC1,RNASEQN2,RNASEQC2,RNASEQN3,RNASEQC3,RNASEQN4,RNASEQC4,RNASEQN5,RNASEQC5,RNASEQN6,RNASEQC6,RNASEQN7,RNASEQC7	10,18,7,17,5,14,5,16,6,16,3,22,4,15	43,155,44,122,46,91,56,162,48,154,50,200,73,130	DENND1B
hsa_circ_0006267	chr1	198277960	198297240	+	19280	426	ENSG00000151414;	exon:198277961-198278069,exon:198278954-198279061,exon:198292945-198293039,exon:198297127-198297240	RNASEQN1,RNASEQN3,RNASEQC3,RNASEQN4,RNASEQC5,RNASEQN6	5,5,7,5,3,4	7.82938e+17	NEK7
hsa_circ_0015839	chr1	200760838	200815644	+	54806	506	ENSG00000118200;	exon:200760839-200761098,exon:200815561-200815644	RNASEQN1,RNASEQC1,RNASEQN2,RNASEQC2,RNASEQN3,RNASEQC3,RNASEQN4,RNASEQC4,RNASEQN5,RNASEQC5,RNASEQN6,RNASEQC6,RNASEQN7,RNASEQC7	8,21,7,8,13,10,7,13,5,8,3,15,7,2	2.30196e+41	CAMSAP2
hsa_circ_0007167	chr1	203707008	203708104	+	1096	458	ENSG00000058668;	exon:203707009-203707223,exon:203707862-203708104	RNASEQN1,RNASEQC1,RNASEQN2,RNASEQN3,RNASEQC3,RNASEQN4,RNASEQC4,RNASEQN5,RNASEQC5,RNASEQN6,RNASEQC6,RNASEQN7,RNASEQC7	7,4,10,6,11,10,6,4,7,5,8,8,4	3.76404e+38	ATP2B4
hsa_circ_0004777	chr1	204112914	204114605	+	1691	419	ENSG00000143842;	exon:204112915-204113134,exon:204114321-204114432,exon:204114519-204114605	RNASEQN1,RNASEQC1,RNASEQN2,RNASEQC2,RNASEQN3,RNASEQC3,RNASEQN4,RNASEQC4,RNASEQN5,RNASEQN6,RNASEQC6,RNASEQN7,RNASEQC7	10,2,13,3,10,7,5,12,4,2,2,3,3	83,24,100,13,70,129,67,128,72,79,42,97,51	SOX13
hsa_circ_0003600	chr1	204112914	204117707	+	4793	776	ENSG00000143842;	exon:204112915-204113134,exon:204117122-204117190,exon:204117593-204117707	RNASEQN1,RNASEQN2,RNASEQN3,RNASEQN4,RNASEQC5,RNASEQN7	2,4,5,6,2,2	80,93,110,64,35,96	SOX13
hsa_circ_0000175	chr1	205616477	205623891	-	7414	4577	ENSG00000158711;	exon:205616478-205616644,exon:205618957-205619073,exon:205623676-205623891	RNASEQN1,RNASEQC1,RNASEQN2,RNASEQC2,RNASEQN3,RNASEQC3,RNASEQN4,RNASEQC4,RNASEQN5,RNASEQC5,RNASEQN6,RNASEQC6,RNASEQN7,RNASEQC7	13,15,18,35,28,50,21,43,17,41,32,26,30,25	109,101,106,106,118,191,80,123,108,165,85,127,134,124	ELK4
hsa_circ_0016212	chr1	205618956	205623891	-	4935	1206	ENSG00000158711;	exon:205618957-205619073,exon:205623676-205623891	RNASEQC5	5	219	ELK4
hsa_circ_0000023	chr1	20749722	20773610	-	23888	791	ENSG00000127483;	exon:20749723-20749882,exon:20757166-20757256	RNASEQN1,RNASEQN2,RNASEQC2,RNASEQN3,RNASEQC3,RNASEQN4,RNASEQC4,RNASEQN5,RNASEQC5,RNASEQN7,RNASEQC7	7,13,6,6,8,5,5,4,2,10,3	5.15599e+32	HP1BP3
hsa_circ_0000024	chr1	20757165	20773610	-	16445	631	ENSG00000127483;	exon:20757166-20757256,exon:20765377-20765531,exon:20767584-20767664	RNASEQN1,RNASEQC1,RNASEQN2,RNASEQC2,RNASEQN3,RNASEQC3,RNASEQN4,RNASEQC4,RNASEQN5,RNASEQC5,RNASEQN6,RNASEQC6,RNASEQN7,RNASEQC7	15,10,15,7,18,41,11,24,12,7,8,3,8,12	5.72309e+41	HP1BP3
hsa_circ_0004493	chr1	20757165	20776750	-	19585	785	ENSG00000127483;	exon:20757166-20757256,exon:20765377-20765531,exon:20776597-20776750	RNASEQN1,RNASEQN3,RNASEQC3,RNASEQC4	2,2,2,9	683744784575	HP1BP3
hsa_circ_0010444	chr1	20757165	20779911	-	22746	885	ENSG00000127483;	exon:20757166-20757256,exon:20779812-20779911	RNASEQC3	6	671	HP1BP3
hsa_circ_0002238	chr1	20765376	20773610	-	8234	540	ENSG00000127483;	exon:20765377-20765531,exon:20767584-20767664	RNASEQN3,RNASEQN4,RNASEQN5,RNASEQN6,RNASEQN7,RNASEQC7	4,3,2,3,3,5	7.29515e+17	HP1BP3
hsa_circ_0005782	chr1	20770929	20773610	-	2681	304	ENSG00000127483;	exon:20770930-20771073	RNASEQN3,RNASEQC3,RNASEQC4,RNASEQC5,RNASEQN6,RNASEQC6,RNASEQN7,RNASEQC7	28,21,19,11,7,3,3,8	6.28678e+23	HP1BP3
hsa_circ_0006827	chr1	207815928	207817414	-	1486	1486	ENSG00000203709;	exon:207815929-207816080,exon:207817239-207817414	RNASEQC1,RNASEQN2,RNASEQC2,RNASEQC3,RNASEQC5,RNASEQC6,RNASEQN7	3,3,2,4,6,6,3	4.78115e+20	--
hsa_circ_0002472	chr1	208210279	208218002	-	7723	1451	ENSG00000076356;	exon:208210280-208210462	RNASEQC7	6	319	PLXNA2
hsa_circ_0010458	chr1	20840855	20865262	-	24407	1439	ENSG00000075151;	exon:20840856-20841028	RNASEQC2,RNASEQC3,RNASEQC4,RNASEQN5,RNASEQN6,RNASEQC7	3,2,4,5,4,3	3.49327e+17	EIF4G3
hsa_circ_0010467	chr1	20893516	20942330	-	48814	1430	ENSG00000075151;	exon:20893517-20893636,exon:20895368-20895501	RNASEQC1,RNASEQN2,RNASEQC2,RNASEQN3,RNASEQC3,RNASEQC4,RNASEQC5,RNASEQC6,RNASEQN7,RNASEQC7	3,3,10,2,8,4,5,5,3,5	2.76238e+29	EIF4G3
hsa_circ_0000025	chr1	20969473	20981227	-	11754	516	ENSG00000075151;	exon:20969474-20969596,exon:20981048-20981227	RNASEQN1,RNASEQC1,RNASEQN2,RNASEQC2,RNASEQN3,RNASEQC3,RNASEQN4,RNASEQC4,RNASEQN5,RNASEQC5,RNASEQN6,RNASEQC6	7,14,11,17,9,25,10,11,3,7,5,2	2.43282e+35	EIF4G3
hsa_circ_0005604	chr1	20969473	21002808	-	33335	645	ENSG00000075151;	exon:20969474-20969596,exon:20973002-20973099,exon:21002713-21002808	RNASEQN1,RNASEQC1,RNASEQC2,RNASEQN3,RNASEQC3,RNASEQN4,RNASEQC4	6,9,6,4,10,6,12	2.48292e+20	EIF4G3
hsa_circ_0016334	chr1	210013632	210021254	+	7622	381	ENSG00000143469;	exon:210013633-210013797,exon:210021039-210021254	RNASEQN1,RNASEQC1,RNASEQC2,RNASEQN3,RNASEQC3,RNASEQC4,RNASEQN5,RNASEQC6,RNASEQC7	5,9,2,6,6,9,2,5,7	34,225,225,49,94,124,13,170,91	SYT14
hsa_circ_0006123	chr1	210919639	210920069	-	430	430	ENSG00000284299;ENSG00000143473;	exon:210919640-210920069	RNASEQC7	6	219	AL590132.1;KCNH1
hsa_circ_0016351	chr1	211082779	211107377	-	24598	479	ENSG00000284299;ENSG00000143473;	exon:211082780-211082898,exon:211090562-211090690,exon:211103496-211103602,exon:211107254-211107377	RNASEQC1,RNASEQC7	2,5	75178	AL590132.1;KCNH1
hsa_circ_0007234	chr1	211353238	211354467	+	1229	277	ENSG00000082512;	exon:211353239-211353457,exon:211354410-211354467	RNASEQN1,RNASEQC1,RNASEQN2,RNASEQC2,RNASEQC3,RNASEQN4,RNASEQC4,RNASEQC5,RNASEQN7,RNASEQC7	8,2,4,2,12,4,3,2,4,7	25,39,18,23,24,21,26,43,27,41	TRAF5
hsa_circ_0002274	chr1	211778917	211793190	-	14273	616	ENSG00000123684;	exon:211778918-211779044	RNASEQN1,RNASEQC1,RNASEQN2,RNASEQC2,RNASEQN3,RNASEQC3,RNASEQN4,RNASEQC4,RNASEQN5,RNASEQC5,RNASEQN6,RNASEQC6,RNASEQN7,RNASEQC7	26,15,40,12,39,29,19,15,7,7,11,3,8,2	244,104,313,147,277,167,245,128,211,157,170,85,239,92	LPGAT1
hsa_circ_0008745	chr1	211783228	211793190	-	9962	489	ENSG00000123684;	exon:211787632-211787727,exon:211793072-211793190	RNASEQN2,RNASEQC3,RNASEQN4,RNASEQC4	7,2,2,2	393240271155	LPGAT1
hsa_circ_0002321	chr1	212329134	212333598	+	4464	299	ENSG00000066027;	exon:212329135-212329331,exon:212333497-212333598	RNASEQN3,RNASEQC4,RNASEQN6,RNASEQC6,RNASEQN7	2,2,3,6,2	149156149110126	PPP2R5A
hsa_circ_0002402	chr1	21272698	21290156	-	17458	442	ENSG00000117298;	exon:21272699-21272911,exon:21290070-21290156	RNASEQN1,RNASEQN2,RNASEQC3,RNASEQN4,RNASEQC4,RNASEQN5,RNASEQC5,RNASEQN7,RNASEQC7	8,2,10,13,5,2,3,6,15	1.35111e+31	ECE1
hsa_circ_0000182	chr1	212863724	212885396	+	21672	458	ENSG00000162769;	exon:212863725-212863869,exon:212864393-212864519,exon:212885293-212885396	RNASEQC1,RNASEQC3,RNASEQC4,RNASEQN5,RNASEQC6	3,2,2,5,3	57,40,69,319,99	FLVCR1
hsa_circ_0016414	chr1	212872677	212889257	+	16580	642	ENSG00000162769;	exon:212887891-212888001,exon:212888489-212888594,exon:212889146-212889257	RNASEQN5,RNASEQC6,RNASEQN7	2,4,6	288121121	FLVCR1
hsa_circ_0004849	chr1	213077695	213117410	+	39715	331	ENSG00000136643;	exon:213077696-213077816,exon:213104454-213104569,exon:213117317-213117410	RNASEQN1,RNASEQC1,RNASEQN2,RNASEQC2,RNASEQN3,RNASEQC3,RNASEQN4,RNASEQC4,RNASEQN5,RNASEQC5,RNASEQC6,RNASEQN7,RNASEQC7	11,7,16,7,14,10,6,13,10,3,15,4,17	177,129,166,192,186,154,206,137,142,81,146,139,135	RPS6KC1
hsa_circ_0005841	chr1	213077695	213129889	+	52195	694	ENSG00000136643;	exon:213077696-213077816,exon:213104454-213104569	RNASEQN1,RNASEQC2,RNASEQN3,RNASEQC3,RNASEQN4,RNASEQN5,RNASEQC6,RNASEQC7	4,5,3,2,3,2,7,8	1.44176e+23	RPS6KC1
hsa_circ_0005522	chr1	213117316	213129889	+	12574	457	ENSG00000136643;	exon:213117317-213117410,exon:213129527-213129889	RNASEQN1,RNASEQC1,RNASEQN2,RNASEQC2,RNASEQN3,RNASEQC3,RNASEQN4,RNASEQC4,RNASEQN5,RNASEQC5,RNASEQN7,RNASEQC7	4,4,7,5,9,2,2,4,6,4,4,4	155,129,166,161,191,149,203,99,170,98,169,152	RPS6KC1
hsa_circ_0007772	chr1	213129526	213176492	+	46966	572	ENSG00000136643;	exon:213129527-213129889,exon:213167858-213167973,exon:213176400-213176492	RNASEQC1,RNASEQN2,RNASEQC2,RNASEQC3,RNASEQN4,RNASEQC4,RNASEQN5,RNASEQC5,RNASEQN6,RNASEQN7,RNASEQC7	4,5,5,3,2,4,2,3,2,6,15	117,175,165,153,205,104,175,84,126,160,131	RPS6KC1
hsa_circ_0008788	chr1	215169198	215172183	+	2985	348	ENSG00000082482;	exon:215169199-215169359,exon:215171997-215172183	RNASEQN1,RNASEQN2,RNASEQN3,RNASEQC3,RNASEQN4,RNASEQC4,RNASEQN5,RNASEQN6,RNASEQN7	25,22,8,7,9,7,15,10,10	615,515,188,156,264,87,279,176,332	KCNK2
hsa_circ_0007131	chr1	215169198	215195092	+	25894	488	ENSG00000082482;	exon:215194953-215195092	RNASEQN1,RNASEQN2,RNASEQN3,RNASEQN4,RNASEQC4,RNASEQN5,RNASEQN7	4,3,3,2,2,10,2	616,492,199,252,98,262,354	KCNK2
hsa_circ_0000184	chr1	215575900	215579137	+	3237	352	ENSG00000136636;	exon:215575901-215575974,exon:215577670-215577728,exon:215578001-215578081,exon:215579000-215579137	RNASEQN1,RNASEQC1,RNASEQN2,RNASEQC2,RNASEQN3,RNASEQC3,RNASEQN4,RNASEQC4,RNASEQN5,RNASEQN6,RNASEQC6,RNASEQN7,RNASEQC7	11,7,13,2,6,13,12,8,5,8,5,5,4	1.01114e+41	KCTD3
hsa_circ_0005521	chr1	215586494	215595471	+	8976	307	ENSG00000136636;	exon:215586495-215586685,exon:215595356-215595471	RNASEQN1,RNASEQC1,RNASEQN2,RNASEQN3,RNASEQC3,RNASEQN4,RNASEQC4,RNASEQN5,RNASEQC5,RNASEQN6,RNASEQN7	14,4,18,10,10,16,10,11,5,4,7	9.86149e+35	KCTD3
hsa_circ_0010523	chr1	21680807	21695221	-	14414	358	ENSG00000090686;	exon:21680808-21680834,exon:21687191-21687239,exon:21689974-21690099,exon:21695066-21695221	RNASEQN1,RNASEQN2,RNASEQC2,RNASEQN3,RNASEQC3,RNASEQN4,RNASEQC4,RNASEQN5,RNASEQN6	7,4,3,5,4,6,3,4,2	4.51422e+26	USP48
hsa_circ_0010536	chr1	21715388	21721166	-	5778	200	ENSG00000090686;	exon:21715389-21715457,exon:21717279-21717400,exon:21721036-21721166	RNASEQN4	5	566	USP48
hsa_circ_0000028	chr1	21715388	21721764	-	6376	315	ENSG00000090686;	exon:21715389-21715457,exon:21721036-21721166,exon:21721650-21721764	RNASEQN1,RNASEQC1,RNASEQN2,RNASEQC2,RNASEQN3,RNASEQC3,RNASEQN4,RNASEQC4,RNASEQN5,RNASEQN6	7,4,12,6,23,16,10,6,8,4	5.02128e+29	USP48
hsa_circ_0004808	chr1	21721035	21721764	-	729	246	ENSG00000090686;	exon:21721036-21721166,exon:21721650-21721764	RNASEQN1,RNASEQN3,RNASEQC3,RNASEQN4,RNASEQN5,RNASEQN6	10,2,3,4,4,3	5.15411e+17	USP48
hsa_circ_0010539	chr1	21747066	21757783	-	10717	857	ENSG00000090686;	exon:21747067-21747149,exon:21748138-21748267	RNASEQN1,RNASEQN2,RNASEQN3,RNASEQN4,RNASEQC4,RNASEQN5,RNASEQN7	7,6,2,4,2,9,2	5.31452e+20	USP48
hsa_circ_0004314	chr1	219193081	219218712	+	25631	7507	n/a	intergenic_region:219193082-219193251,intergenic_region:219218518-219218712	RNASEQN1,RNASEQC1,RNASEQN2,RNASEQC2,RNASEQN3,RNASEQC3,RNASEQN4,RNASEQC4,RNASEQN5,RNASEQC5,RNASEQN6,RNASEQC6,RNASEQN7,RNASEQC7	16,5,11,5,9,18,12,12,10,4,8,9,5,5	228,127,222,144,246,188,264,151,90,99,90,86,82,75
hsa_circ_0004417	chr1	219193081	219241308	+	48227	30103	n/a	intergenic_region:219193082-219193251,intergenic_region:219210532-219210647,intergenic_region:219241199-219241308	RNASEQN1,RNASEQC1,RNASEQN2,RNASEQC2,RNASEQN3,RNASEQC3,RNASEQN4,RNASEQC4,RNASEQN5,RNASEQC5,RNASEQN6,RNASEQC6,RNASEQN7,RNASEQC7	20,2,11,3,45,34,13,26,17,9,7,11,7,7	206,103,193,129,212,150,236,131,73,76,74,74,76,63
hsa_circ_0016508	chr1	220182256	220182931	-	675	312	ENSG00000118873;	exon:220182257-220182350,exon:220182714-220182931	RNASEQN1,RNASEQC3,RNASEQC4,RNASEQC5,RNASEQC6	3,4,2,8,6	119198256338336	RAB3GAP2
hsa_circ_0003914	chr1	223804173	223806947	-	2774	277	ENSG00000143514;	exon:223804174-223804348,exon:223806846-223806947	RNASEQN2,RNASEQN3,RNASEQC3,RNASEQN4,RNASEQC4,RNASEQC6,RNASEQC7	2,6,4,3,8,3,2	114,145,164,95,89,70,79	TP53BP2
hsa_circ_0007418	chr1	22489879	22491533	+	1654	900	ENSG00000184677;	exon:22491400-22491533	RNASEQN1,RNASEQN2,RNASEQN3,RNASEQC3,RNASEQC4,RNASEQN5,RNASEQC6,RNASEQN7,RNASEQC7	3,4,2,6,2,2,2,2,7	152,178,144,145,127,146,78,146,109	ZBTB40
hsa_circ_0016600	chr1	224952669	224974153	+	21484	863	ENSG00000185842;	exon:224952670-224952779,exon:224974091-224974153	RNASEQN1,RNASEQC1,RNASEQN2,RNASEQC2,RNASEQN3,RNASEQC3,RNASEQN4,RNASEQN5,RNASEQC5,RNASEQN6,RNASEQC6,RNASEQN7,RNASEQC7	17,21,14,15,34,10,23,9,5,7,9,10,4	45,83,27,92,25,20,65,14,13,19,73,43,40	DNAH14
hsa_circ_0016601	chr1	224952669	225007544	+	54875	1140	ENSG00000185842;	exon:224952670-224952779,exon:224974091-224974153,exon:225007413-225007544	RNASEQN1,RNASEQC1,RNASEQN2,RNASEQC2,RNASEQN3,RNASEQC3,RNASEQN4,RNASEQC4,RNASEQN5,RNASEQC5,RNASEQC6,RNASEQN7,RNASEQC7	7,12,5,19,15,5,11,4,10,4,23,3,7	28,80,35,89,19,21,45,8,14,16,76,29,33	DNAH14
hsa_circ_0003740	chr1	225828724	225831959	+	3235	369	ENSG00000143819;	exon:225831779-225831959	RNASEQN1,RNASEQN2,RNASEQN3,RNASEQN4,RNASEQN6	6,4,4,3,2	6.72763e+19	EPHX1
hsa_circ_0016733	chr1	227004993	227017050	-	12057	360	ENSG00000143776;	exon:227004994-227005111,exon:227016080-227016197,exon:227016927-227017050	RNASEQN1,RNASEQC1,RNASEQN3,RNASEQC3,RNASEQN4,RNASEQC4,RNASEQN5,RNASEQC5,RNASEQN7	4,6,5,9,5,5,2,2,2	1.83317e+26	CDC42BPA
hsa_circ_0005322	chr1	227193785	227213219	-	19434	329	ENSG00000143776;	exon:227193786-227193934,exon:227199557-227199652,exon:227213136-227213219	RNASEQC1,RNASEQC2,RNASEQC3,RNASEQN5,RNASEQC6,RNASEQN7,RNASEQC7	10,8,3,2,7,2,2	3.13578e+20	CDC42BPA
hsa_circ_0016754	chr1	227193785	227254155	-	60370	421	ENSG00000143776;	exon:227193786-227193934,exon:227213136-227213219,exon:227254064-227254155	RNASEQN1,RNASEQC1,RNASEQC2,RNASEQC3,RNASEQC4,RNASEQC6,RNASEQN7,RNASEQC7	3,8,7,7,6,10,4,3	2.74393e+23	CDC42BPA
hsa_circ_0009061	chr1	23030468	23050520	+	20052	360	ENSG00000004487;	exon:23030469-23030634,exon:23044427-23044486,exon:23050387-23050520	RNASEQN1,RNASEQC1,RNASEQN2,RNASEQC2,RNASEQN3,RNASEQC3,RNASEQN4,RNASEQC4,RNASEQN5,RNASEQC5,RNASEQN6,RNASEQC6,RNASEQN7,RNASEQC7	28,40,43,15,40,59,46,60,18,15,8,11,5,28	176,95,206,115,196,191,167,174,144,142,122,121,135,153	KDM1A
hsa_circ_0007822	chr1	23030468	23059167	+	28699	816	ENSG00000004487;	exon:23030469-23030634,exon:23057484-23057565,exon:23059073-23059167	RNASEQN1,RNASEQC1,RNASEQN2,RNASEQC2,RNASEQN3,RNASEQC3,RNASEQN4,RNASEQC4,RNASEQN5,RNASEQC5,RNASEQC6,RNASEQN7,RNASEQC7	2,4,6,4,15,17,3,14,6,8,2,3,7	2.23108e+38	KDM1A
hsa_circ_0016868	chr1	230663140	230675124	+	11984	726	ENSG00000135775;	exon:230663141-230663221,exon:230664484-230664587,exon:230674998-230675124	RNASEQN1,RNASEQC1,RNASEQN2,RNASEQC2,RNASEQN3,RNASEQC3,RNASEQN4,RNASEQC4,RNASEQN5,RNASEQN6,RNASEQC6,RNASEQN7,RNASEQC7	6,4,11,2,7,11,3,3,3,4,2,4,4	2.79124e+38	COG2
hsa_circ_0010835	chr1	23071224	23072197	+	973	209	ENSG00000004487;	exon:23071225-23071359,exon:23072124-23072197	RNASEQN1,RNASEQN2,RNASEQN3,RNASEQC3,RNASEQC4,RNASEQN5	2,4,10,2,2,2	2.16193e+17	KDM1A
hsa_circ_0000195	chr1	230954332	230961303	-	6971	242	ENSG00000143643;	exon:230954333-230954403,exon:230956421-230956560,exon:230958224-230958299,exon:230961209-230961303	RNASEQN1,RNASEQC1,RNASEQC2,RNASEQN3,RNASEQC3,RNASEQN4,RNASEQC4,RNASEQN5,RNASEQC5,RNASEQC6,RNASEQN7,RNASEQC7	6,3,7,6,7,9,12,9,5,5,4,2	43,33,35,41,59,33,39,41,73,62,46,56	TTC13
hsa_circ_0000196	chr1	231370561	231374099	-	3538	257	ENSG00000135766;	exon:231373980-231374099	RNASEQN1,RNASEQC1,RNASEQN2,RNASEQC2,RNASEQN3,RNASEQC3,RNASEQN4,RNASEQC4,RNASEQN5,RNASEQN6,RNASEQC6,RNASEQC7	2,4,5,3,7,4,8,18,6,3,2,2	2.57142e+35	EGLN1
hsa_circ_0004834	chr1	231537212	231542611	+	5399	246	ENSG00000116918;ENSG00000270106;	exon:231537213-231537327,exon:231542481-231542611	RNASEQN1,RNASEQC1,RNASEQN2,RNASEQN3,RNASEQC3,RNASEQN4,RNASEQC4,RNASEQN6,RNASEQC7	3,6,6,4,5,3,11,2,4	4.43353e+26	TSNAX;TSNAX-DISC1
hsa_circ_0016905	chr1	231616643	231618059	+	1416	370	ENSG00000270106;	exon:231616644-231616906,exon:231617919-231618059	RNASEQC4	5	0	TSNAX-DISC1
hsa_circ_0007848	chr1	231795241	231818517	+	23276	347	ENSG00000162946;ENSG00000270106;	exon:231795242-231795296,exon:231800108-231800210,exon:231818329-231818517	RNASEQN1,RNASEQC1,RNASEQN2,RNASEQC2,RNASEQN3,RNASEQC3,RNASEQN4,RNASEQC4,RNASEQN5,RNASEQC5,RNASEQN6,RNASEQC6,RNASEQN7,RNASEQC7	28,32,16,30,16,45,15,25,20,25,3,24,5,20	39,42,54,15,55,91,65,77,24,67,40,34,65,66	DISC1;TSNAX-DISC1
hsa_circ_0016938	chr1	233054267	233095863	-	41596	514	ENSG00000135749;	exon:233095755-233095863	RNASEQC2,RNASEQC3,RNASEQC5,RNASEQC6,RNASEQC7	3,3,4,6,2	149,44,103,152,61	PCNX2
hsa_circ_0005994	chr1	233090060	233095863	-	5803	239	ENSG00000135749;	exon:233090061-233090190,exon:233095755-233095863	RNASEQC1,RNASEQC2,RNASEQC4	8,3,3	119,137,49	PCNX2
hsa_circ_0006635	chr1	233160282	233208689	-	48407	826	ENSG00000135749;	exon:233160283-233160433,exon:233161271-233161363,exon:233208518-233208689	RNASEQC1,RNASEQC2,RNASEQC3,RNASEQC4,RNASEQC5,RNASEQC6,RNASEQN7,RNASEQC7	5,6,4,5,12,15,2,7	166,212,75,71,119,175,30,97	PCNX2
hsa_circ_0001958	chr1	233177801	233208689	-	30888	582	ENSG00000135749;	exon:233177802-233177898,exon:233179066-233179175,exon:233198939-233199030,exon:233208518-233208689	RNASEQC1,RNASEQC2,RNASEQC3,RNASEQC4,RNASEQC5,RNASEQN6,RNASEQC6,RNASEQN7,RNASEQC7	17,43,3,16,10,4,13,3,7	176,227,80,84,127,36,156,31,71	PCNX2
hsa_circ_0005223	chr1	233198938	233208689	-	9751	375	ENSG00000135749;	exon:233198939-233199030,exon:233200154-233200264,exon:233208518-233208689	RNASEQC1,RNASEQC2,RNASEQC3,RNASEQC4,RNASEQC5,RNASEQC6,RNASEQN7	11,31,4,5,6,9,2	260,340,87,105,189,285,71	PCNX2
hsa_circ_0016969	chr1	233198938	233218184	-	19246	562	ENSG00000135749;	exon:233198939-233199030,exon:233200154-233200264	RNASEQC1,RNASEQC2,RNASEQC6	3,3,5	274291378	PCNX2
hsa_circ_0004508	chr1	233198938	233227371	-	28433	708	ENSG00000135749;	exon:233198939-233199030,exon:233227226-233227371	RNASEQC1,RNASEQC2,RNASEQC5,RNASEQC6	5,2,3,4	269301209318	PCNX2
hsa_circ_0000198	chr1	233198938	233236980	-	38042	844	ENSG00000135749;	exon:233198939-233199030,exon:233200154-233200264,exon:233236845-233236980	RNASEQC1,RNASEQC2,RNASEQC3,RNASEQN4,RNASEQC4,RNASEQC5,RNASEQC6,RNASEQN7,RNASEQC7	5,13,3,3,4,9,12,3,7	264,312,110,59,112,205,347,97,137	PCNX2
hsa_circ_0003314	chr1	233217898	233227371	-	9473	333	ENSG00000135749;	exon:233217899-233218184,exon:233227226-233227371	RNASEQC1,RNASEQN2,RNASEQC2,RNASEQN3,RNASEQC3,RNASEQC4,RNASEQN5,RNASEQC5,RNASEQC6,RNASEQN7,RNASEQC7	6,2,4,6,4,7,2,8,8,3,8	205,29,213,34,110,75,7,108,150,40,64	PCNX2
hsa_circ_0016979	chr1	233217898	233236980	-	19082	469	ENSG00000135749;	exon:233227226-233227371,exon:233236845-233236980	RNASEQC4,RNASEQN5,RNASEQC7	6,2,3	83,6,63	PCNX2
hsa_circ_0017041	chr1	235152705	235155112	-	2407	292	ENSG00000188739;ENSG00000054267;	exon:235152706-235152765,exon:235154881-235155112	RNASEQN1,RNASEQC1,RNASEQN2,RNASEQC2,RNASEQN3,RNASEQC3,RNASEQC4,RNASEQN5	3,5,2,7,2,6,7,3	169,207,169,296,178,237,184,99	RBM34;ARID4B
hsa_circ_0007247	chr1	235419472	235430804	+	11332	289	ENSG00000284770;ENSG00000285053;	exon:235419473-235419561,exon:235427140-235427239,exon:235430705-235430804	RNASEQC1,RNASEQN2,RNASEQC2,RNASEQN4,RNASEQN7,RNASEQC7	3,3,3,3,6,2	73,81,71,72,81,56	TBCE;TBCE
hsa_circ_0005899	chr1	235830225	235833667	-	3442	289	ENSG00000143669;	exon:235830226-235830424,exon:235833578-235833667	RNASEQC2,RNASEQN3,RNASEQC3,RNASEQN4,RNASEQC4,RNASEQN6,RNASEQC7	2,6,8,5,7,3,5	121,73,125,112,113,82,104	LYST
hsa_circ_0004039	chr1	236806143	236816543	+	10400	515	ENSG00000116984;	exon:236806144-236806233,exon:236808704-236808773,exon:236810503-236810595	RNASEQN1,RNASEQN2,RNASEQN3,RNASEQC3,RNASEQN4,RNASEQC4,RNASEQN5,RNASEQN6,RNASEQN7,RNASEQC7	6,5,4,17,5,9,5,4,4,3	1.35149e+29	MTR
hsa_circ_0007875	chr1	236824118	236826896	+	2778	231	ENSG00000116984;	exon:236824119-236824219,exon:236825338-236825399,exon:236826829-236826896	RNASEQC4	5	254	MTR
hsa_circ_0003757	chr1	23814189	23820593	-	6404	437	ENSG00000117305;	exon:23814190-23814338,exon:23816675-23816770,exon:23817476-23817583,exon:23820510-23820593	RNASEQN1,RNASEQN2,RNASEQN3,RNASEQC3,RNASEQC4,RNASEQN5,RNASEQC5,RNASEQN7,RNASEQC7	6,2,2,6,4,3,2,5,6	204,214,150,117,104,249,92,148,114	HMGCL
hsa_circ_0005180	chr1	240206798	240211235	+	4437	2079	ENSG00000155816;	exon:240211091-240211235	RNASEQC1,RNASEQC2,RNASEQC5,RNASEQC6	4,15,4,2	205282270295	FMN2
hsa_circ_0010906	chr1	24169416	24180854	-	11438	309	ENSG00000185436;	exon:24169417-24169601,exon:24180731-24180854	RNASEQN1,RNASEQC1,RNASEQC3,RNASEQC4,RNASEQN5,RNASEQC5,RNASEQC7	2,3,3,8,2,4,10	15,17,13,17,4,36,26	IFNLR1
hsa_circ_0007442	chr1	243293090	243308177	+	15087	383	ENSG00000054282;	exon:243293091-243293219	RNASEQC1,RNASEQN2,RNASEQN3	2,5,3	183159167	SDCCAG8
hsa_circ_0017241	chr1	243415701	243426558	+	10857	369	ENSG00000054282;	exon:243415702-243415829,exon:243426427-243426558	RNASEQN1,RNASEQC1,RNASEQN2,RNASEQC2,RNASEQN3,RNASEQC3,RNASEQN4,RNASEQC4,RNASEQC6,RNASEQN7	4,17,4,23,8,21,7,14,4,2	85,92,83,81,67,114,66,94,74,62	SDCCAG8
hsa_circ_0002240	chr1	243512323	243573048	-	60725	658	ENSG00000117020;	exon:243564285-243564387,exon:243572926-243573048	RNASEQC1,RNASEQC3,RNASEQN4,RNASEQC4,RNASEQN5,RNASEQC5,RNASEQC6,RNASEQN7,RNASEQC7	5,4,4,10,4,26,5,3,6	5.04528e+26	AKT3
hsa_circ_0000199	chr1	243545509	243573048	-	27539	555	ENSG00000117020;	exon:243545510-243545597,exon:243552729-243552943,exon:243563720-243563848,exon:243572926-243573048	RNASEQN1,RNASEQC1,RNASEQN2,RNASEQC2,RNASEQN3,RNASEQC3,RNASEQN4,RNASEQC4,RNASEQN5,RNASEQC5,RNASEQN6,RNASEQC6,RNASEQN7,RNASEQC7	15,25,15,46,17,38,19,29,17,47,13,36,12,18	2.22509e+41	AKT3
hsa_circ_0017251	chr1	243613670	243695716	-	82046	650	ENSG00000117020;	exon:243613671-243613739,exon:243615096-243615161,exon:243637611-243637742,exon:243664772-243664883,exon:243695591-243695716	RNASEQN1,RNASEQC1,RNASEQN2,RNASEQC2,RNASEQN3,RNASEQC3,RNASEQN4,RNASEQC4,RNASEQN5,RNASEQC5,RNASEQC6,RNASEQN7,RNASEQC7	9,10,6,6,3,25,15,19,7,15,14,9,12	3.26614e+38	AKT3
hsa_circ_0003553	chr1	24514313	24514567	+	254	254	ENSG00000117602;	exon:24514314-24514567	RNASEQC1,RNASEQC2,RNASEQC3,RNASEQC4,RNASEQC5,RNASEQN7,RNASEQC7	2,4,3,6,3,3,5	65,65,30,48,69,29,56	RCAN3
hsa_circ_0017306	chr1	246327200	246335474	-	8274	303	ENSG00000185420;	exon:246327201-246327337,exon:246330480-246330537,exon:246335367-246335474	RNASEQC1,RNASEQC2,RNASEQC3,RNASEQC4,RNASEQC7	2,5,2,2,2	91,81,80,52,70	SMYD3
hsa_circ_0017310	chr1	246591511	246591941	+	430	430	ENSG00000162852;	exon:246591512-246591941	RNASEQN3,RNASEQN5,RNASEQN6,RNASEQN7	7,4,3,2	127208152145	CNST
hsa_circ_0002802	chr1	247138715	247159813	-	21098	18690	ENSG00000196418;	exon:247138716-247138757,exon:247159006-247159066,exon:247159687-247159813	RNASEQN1,RNASEQC3,RNASEQN7	3,5,2	17,37,12	ZNF124
hsa_circ_0002922	chr1	247155565	247159813	-	4248	1840	ENSG00000196418;	intron:247155566-247155692,intron:247159006-247159066,intron:247159687-247159813	RNASEQN1,RNASEQC1,RNASEQN2,RNASEQC2,RNASEQN3,RNASEQC3,RNASEQN4,RNASEQC4,RNASEQN5,RNASEQN6,RNASEQC6,RNASEQN7,RNASEQC7	30,14,26,23,25,46,22,55,23,29,35,35,44	17,23,11,23,16,32,18,30,15,20,36,22,24	ZNF124
hsa_circ_0005667	chr1	247156999	247159813	-	2814	406	ENSG00000196418;	exon:247159006-247159066,exon:247159687-247159813	RNASEQN1,RNASEQN2,RNASEQN3,RNASEQC3,RNASEQN4,RNASEQC4,RNASEQN5,RNASEQC5,RNASEQN6,RNASEQC7	2,6,8,4,2,3,3,3,9,3	82,61,98,178,77,149,60,115,46,94	ZNF124
hsa_circ_0007054	chr1	25340473	25351693	+	11220	287	ENSG00000183726;	exon:25340474-25340579,exon:25342961-25343073,exon:25351626-25351693	RNASEQN1,RNASEQN2,RNASEQC2,RNASEQN3,RNASEQC3,RNASEQN4,RNASEQC4,RNASEQN5,RNASEQN6,RNASEQN7,RNASEQC7	11,10,6,4,12,8,3,2,5,2,2	7.6973e+32	TMEM50A
hsa_circ_0010930	chr1	25342960	25356853	+	13893	335	ENSG00000183726;	exon:25342961-25343073,exon:25351626-25351693,exon:25352882-25352974,exon:25356793-25356853	RNASEQN3,RNASEQC3	7,12	1064881	TMEM50A
hsa_circ_0010935	chr1	25446761	25458892	+	12131	1074	ENSG00000204178;	exon:25446762-25446903,exon:25448808-25448934	RNASEQN2,RNASEQC3	2,6	191235	MACO1
hsa_circ_0000033	chr1	26257596	26259802	+	2206	438	ENSG00000130695;	exon:26257597-26257730	RNASEQN2,RNASEQN3,RNASEQN5,RNASEQC5,RNASEQN7	4,3,5,5,4	25,21,13,17,30	CEP85
hsa_circ_0000034	chr1	26446315	26447660	+	1345	219	ENSG00000117682;	exon:26446316-26446432,exon:26447559-26447660	RNASEQN1,RNASEQN2,RNASEQC2,RNASEQN3,RNASEQC3,RNASEQN4,RNASEQC4,RNASEQN7	3,6,4,3,2,3,6,4	108,89,66,117,128,96,82,143	DHDDS
hsa_circ_0008494	chr1	26729650	26732792	+	3142	783	ENSG00000117713;	exon:26729651-26729863,exon:26732676-26732792	RNASEQN1,RNASEQC1,RNASEQN2,RNASEQC2,RNASEQN3,RNASEQC3,RNASEQN4,RNASEQC4,RNASEQN5,RNASEQC5,RNASEQN6,RNASEQC6,RNASEQN7,RNASEQC7	40,4,39,7,33,37,26,33,39,33,25,22,30,40	170,113,181,75,140,183,94,174,142,222,147,150,231,254	ARID1A
hsa_circ_0005087	chr1	26942659	26943065	+	406	312	ENSG00000090273;	exon:26942660-26942776	RNASEQN1,RNASEQC1,RNASEQN2,RNASEQC2,RNASEQN3,RNASEQC3,RNASEQN4,RNASEQC4,RNASEQN5,RNASEQN6,RNASEQC6,RNASEQN7,RNASEQC7	50,9,62,7,35,59,33,32,9,4,2,5,3	229,85,277,61,213,161,176,134,206,127,45,121,70	NUDC
hsa_circ_0007283	chr1	27105884	27109777	-	3893	672	ENSG00000090020;	exon:27109527-27109777	RNASEQN2,RNASEQC2,RNASEQN4,RNASEQC5,RNASEQC6	4,5,6,3,4	111,63,91,320,120	SLC9A1
hsa_circ_0008126	chr1	27789561	27793632	+	4071	170	ENSG00000117758;	exon:27789562-27789631,exon:27793533-27793632	RNASEQN1,RNASEQC1,RNASEQN3,RNASEQC3,RNASEQN4,RNASEQC4,RNASEQN5,RNASEQC6	5,2,4,3,2,3,3,3	2.65153e+23	STX12
hsa_circ_0008057	chr1	28035543	28048426	-	12883	328	ENSG00000158161;	exon:28035544-28035680,exon:28038839-28038905,exon:28042571-28042650,exon:28048383-28048426	RNASEQC2,RNASEQN3,RNASEQC4	8,6,7	41,80,99	EYA3
hsa_circ_0007895	chr1	28035543	28058094	-	22551	429	ENSG00000158161;	exon:28035544-28035680,exon:28038839-28038905,exon:28042571-28042650,exon:28048383-28048426,exon:28057994-28058094	RNASEQC1,RNASEQN2,RNASEQC2,RNASEQC3,RNASEQC4	3,3,2,2,10	46,98,42,84,94	EYA3
hsa_circ_0005406	chr1	28459084	28466535	+	7451	574	ENSG00000204138;	exon:28466382-28466535	RNASEQN1,RNASEQC1,RNASEQN2,RNASEQN3,RNASEQC3,RNASEQN4,RNASEQC4,RNASEQC5,RNASEQC6,RNASEQN7,RNASEQC7	9,3,5,9,27,3,10,7,4,3,2	117,77,143,149,179,117,151,102,57,85,81	PHACTR4
hsa_circ_0002909	chr1	28473553	28474151	+	598	598	ENSG00000204138;	exon:28473554-28474151	RNASEQN5	6	80	PHACTR4
hsa_circ_0011137	chr1	28473553	28480604	+	7051	937	ENSG00000204138;	exon:28480451-28480604	RNASEQC2,RNASEQN4,RNASEQC5,RNASEQN7,RNASEQC7	6,4,3,3,2	77,121,74,78,63	PHACTR4
hsa_circ_0011153	chr1	28560632	28561398	+	766	301	ENSG00000180098;	exon:28560633-28560920	RNASEQC2,RNASEQC4	7,2	35,72	TRNAU1AP
hsa_circ_0011162	chr1	28617952	28622165	-	4213	330	ENSG00000120656;	exon:28617953-28618030,exon:28621914-28622165	RNASEQN1,RNASEQN2,RNASEQC3	3,4,6	92101121	TAF12
hsa_circ_0011167	chr1	28987430	28987905	+	475	475	ENSG00000159023;	exon:28987431-28987905	RNASEQC2,RNASEQN3,RNASEQC3	2,2,8	139135112	EPB41
hsa_circ_0000042	chr1	29035825	29039426	+	3601	271	ENSG00000159023;	exon:29035826-29035923,exon:29039254-29039426	RNASEQN2,RNASEQC2,RNASEQN4,RNASEQC4,RNASEQC5,RNASEQN6,RNASEQC6,RNASEQC7	2,3,5,13,3,2,3,4	134,182,114,201,197,58,154,265	EPB41
hsa_circ_0006602	chr1	29154695	29154910	-	215	215	ENSG00000116350;	exon:29154696-29154910	RNASEQN2,RNASEQN3,RNASEQC3,RNASEQN4,RNASEQC4,RNASEQN5,RNASEQN7	6,6,10,4,6,4,3	3.39378e+20	SRSF4
hsa_circ_0000043	chr1	30992389	30995220	-	2831	438	ENSG00000134644;	exon:30995054-30995220	RNASEQN1,RNASEQC1,RNASEQN2,RNASEQN3,RNASEQC3,RNASEQN4,RNASEQC4,RNASEQC5,RNASEQC7	6,2,8,15,13,5,8,2,2	4.31282e+26	PUM1
hsa_circ_0000044	chr1	30992389	31007102	-	14713	726	ENSG00000134644;	exon:30992390-30992660	RNASEQN1,RNASEQC1,RNASEQN2,RNASEQN3,RNASEQC3,RNASEQN4,RNASEQC4,RNASEQN6,RNASEQN7,RNASEQC7	5,3,4,5,8,3,4,6,3,7	3.54191e+29	PUM1
hsa_circ_0004949	chr1	31005852	31007102	-	1250	288	ENSG00000134644;	exon:31005853-31006031,exon:31006994-31007102	RNASEQN2,RNASEQN4,RNASEQC4,RNASEQN6,RNASEQC7	2,7,2,6,5	518478475278326	PUM1
hsa_circ_0007249	chr1	31337174	31348974	+	11800	440	ENSG00000121766;	exon:31337175-31337275,exon:31338957-31339048	RNASEQC1,RNASEQN2,RNASEQN3,RNASEQC3,RNASEQN4,RNASEQC4,RNASEQC7	6,7,6,6,4,2,2	2.35158e+20	ZCCHC17
hsa_circ_0005067	chr1	31915890	31919658	-	3768	786	ENSG00000184007;	exon:31915891-31915987	RNASEQC7	7	63	PTP4A2
hsa_circ_0007364	chr1	31915894	31919658	-	3764	782	ENSG00000184007;	exon:31915895-31915987	RNASEQN1,RNASEQN2,RNASEQC2,RNASEQN4,RNASEQC4,RNASEQN5,RNASEQC5,RNASEQN6,RNASEQC6,RNASEQN7,RNASEQC7	41,51,26,46,73,57,72,27,41,24,106	94,92,41,93,79,134,85,76,41,74,63	PTP4A2
hsa_circ_0007777	chr1	32030297	32033334	+	3037	389	ENSG00000121774;	exon:32030298-32030422	RNASEQC1,RNASEQN3,RNASEQC3,RNASEQC4,RNASEQN7,RNASEQC7	2,3,5,4,3,3	2.56475e+17	KHDRBS1
hsa_circ_0007231	chr1	32036909	32038619	+	1710	404	ENSG00000121774;	exon:32036910-32037043,exon:32037835-32038036,exon:32038552-32038619	RNASEQN1,RNASEQN2,RNASEQC3,RNASEQC7	3,2,5,8	457471567465	KHDRBS1
hsa_circ_0000048	chr1	32948221	32949774	-	1553	351	ENSG00000116514;	exon:32948222-32948363,exon:32949569-32949774	RNASEQN1,RNASEQC1,RNASEQN2,RNASEQN3,RNASEQC3,RNASEQN4,RNASEQC4,RNASEQN5,RNASEQC5,RNASEQN6,RNASEQC6,RNASEQN7,RNASEQC7	6,3,5,7,8,4,5,8,8,5,3,7,5	151,45,64,91,93,81,84,257,117,103,68,158,47	RNF19B
hsa_circ_0009027	chr1	33294936	33295305	+	369	238	ENSG00000160094;	exon:33294937-33295015,exon:33295147-33295305	RNASEQC2,RNASEQN3,RNASEQC3,RNASEQN4,RNASEQC4,RNASEQN5	3,3,11,3,5,2	71,123,198,80,156,30	ZNF362
hsa_circ_0011536	chr1	35358924	35361789	+	2865	755	ENSG00000146463;	exon:35361194-35361255,exon:35361619-35361789	RNASEQN1,RNASEQC1,RNASEQN2,RNASEQC2,RNASEQN3,RNASEQC3,RNASEQN4,RNASEQC4,RNASEQN5,RNASEQC5,RNASEQN6,RNASEQC6,RNASEQN7,RNASEQC7	38,22,35,36,38,47,27,42,28,12,9,7,16,27	133,70,167,93,155,166,114,151,78,94,86,116,149,144	ZMYM4
hsa_circ_0002043	chr1	35381258	35381758	+	500	388	ENSG00000146463;	exon:35381259-35381433,exon:35381546-35381758	RNASEQN3,RNASEQC3,RNASEQC4	2,5,5	141174154	ZMYM4
hsa_circ_0000051	chr1	35381258	35389082	+	7824	1255	ENSG00000146463;	exon:35381259-35381433,exon:35388910-35389082	RNASEQN1,RNASEQN2,RNASEQC2,RNASEQN3,RNASEQC3,RNASEQN4,RNASEQC4,RNASEQN5,RNASEQN6,RNASEQN7,RNASEQC7	7,6,4,8,15,8,8,3,2,7,5	155,166,106,137,208,156,148,96,88,171,160	ZMYM4
hsa_circ_0011542	chr1	35381258	35390098	+	8840	1406	ENSG00000146463;	exon:35389948-35390098	RNASEQN2,RNASEQN3,RNASEQC3,RNASEQN4,RNASEQN5	3,4,3,5,5	140,138,153,138,79	ZMYM4
hsa_circ_0004709	chr1	35413971	35415714	+	1743	361	ENSG00000146463;	exon:35413972-35414083,exon:35415466-35415714	RNASEQN1,RNASEQC3,RNASEQN4,RNASEQC4,RNASEQN5,RNASEQN6,RNASEQC6,RNASEQN7,RNASEQC7	3,5,5,6,2,3,3,7,2	134,208,145,191,128,106,99,128,166	ZMYM4
hsa_circ_0011571	chr1	35470862	35479212	-	8350	447	ENSG00000142687;	exon:35470863-35470960,exon:35474805-35474906,exon:35478966-35479212	RNASEQN1,RNASEQC1,RNASEQC2,RNASEQN3,RNASEQC3,RNASEQN4,RNASEQC4,RNASEQC5,RNASEQN6,RNASEQC6,RNASEQC7	8,3,8,10,16,6,6,9,2,4,4	2.3315e+32	KIAA0319L
hsa_circ_0011572	chr1	35474804	35479212	-	4408	349	ENSG00000142687;	exon:35474805-35474906,exon:35478966-35479212	RNASEQN1,RNASEQN2,RNASEQC2,RNASEQC3,RNASEQN4,RNASEQC4	6,3,4,2,2,10	2.34224e+17	KIAA0319L
hsa_circ_0004660	chr1	35478965	35479212	-	247	247	ENSG00000142687;	exon:35478966-35479212	RNASEQC2,RNASEQC3,RNASEQN4,RNASEQC7	2,3,6,3	95302210406	KIAA0319L
hsa_circ_0004093	chr1	36170970	36173478	+	2508	693	ENSG00000116871;	exon:36173364-36173478	RNASEQN1	5	145	MAP7D1
hsa_circ_0000053	chr1	36361220	36362656	-	1436	1436	ENSG00000196182;	exon:36361221-36361340,exon:36362559-36362656	RNASEQN2,RNASEQC3,RNASEQN4,RNASEQC4,RNASEQN5	4,3,6,10,2	36,51,17,63,59	STK40
hsa_circ_0005807	chr1	37866458	37874088	-	7630	531	ENSG00000204084;	exon:37866459-37866543,exon:37873993-37874088	RNASEQN1,RNASEQN2,RNASEQC3,RNASEQC4,RNASEQN5,RNASEQC5,RNASEQN7,RNASEQC7	7,2,3,8,5,2,5,7	1.13108e+23	INPP5B
hsa_circ_0003529	chr1	38998170	39001106	+	2936	276	ENSG00000174574;	exon:38998171-38998311,exon:39000972-39001106	RNASEQN2,RNASEQC4	3,6	103127	AKIRIN1
hsa_circ_0006373	chr1	40189054	40202614	+	13560	573	ENSG00000117000;	exon:40189055-40189209,exon:40190772-40190853,exon:40202412-40202614	RNASEQN1,RNASEQN2,RNASEQC2,RNASEQN3,RNASEQC3,RNASEQN4,RNASEQC4,RNASEQN5,RNASEQC5,RNASEQN6,RNASEQC6,RNASEQN7,RNASEQC7	6,6,4,4,13,9,18,10,9,2,8,5,18	69,50,39,52,93,55,111,107,105,74,77,85,102	RLF
hsa_circ_0007302	chr1	40190771	40202614	+	11843	418	ENSG00000117000;	exon:40190772-40190853,exon:40195632-40195764	RNASEQN1,RNASEQC3,RNASEQC4,RNASEQN5,RNASEQC5,RNASEQN6,RNASEQC7	2,5,8,4,3,3,3	79,95,125,123,121,70,111	RLF
hsa_circ_0008985	chr1	40267785	40272035	+	4250	499	ENSG00000084073;	exon:40267786-40267872,exon:40268419-40268535	RNASEQN1,RNASEQN2,RNASEQN3,RNASEQC3,RNASEQC4,RNASEQN5,RNASEQC6,RNASEQN7	2,5,2,2,3,3,7,3	2.89297e+23	ZMPSTE24
hsa_circ_0011938	chr1	41046406	41075451	-	29045	753	ENSG00000010803;	exon:41046407-41046598,exon:41075219-41075451	RNASEQN3	5	115	SCMH1
hsa_circ_0000061	chr1	41070594	41075451	-	4857	360	ENSG00000010803;	exon:41070595-41070721,exon:41075219-41075451	RNASEQN1,RNASEQC1,RNASEQN2,RNASEQC2,RNASEQN3,RNASEQC3,RNASEQN4,RNASEQC4,RNASEQN5,RNASEQC5,RNASEQN6,RNASEQC6,RNASEQN7,RNASEQC7	62,15,76,32,73,79,41,63,29,14,31,27,20,13	125,98,125,78,132,175,107,98,78,102,79,124,149,157	SCMH1
hsa_circ_0004628	chr1	41113282	41117010	-	3728	333	ENSG00000010803;	exon:41113283-41113526,exon:41116922-41117010	RNASEQN1,RNASEQN2,RNASEQN3,RNASEQN5,RNASEQC5,RNASEQN6,RNASEQC7	3,6,4,3,2,3,5	129,148,124,87,85,100,160	SCMH1
hsa_circ_0000063	chr1	41113282	41143112	-	29830	568	ENSG00000010803;	exon:41142878-41143112	RNASEQN2,RNASEQC3,RNASEQN4,RNASEQC4,RNASEQN5,RNASEQC5,RNASEQC6,RNASEQC7	2,3,2,7,4,4,3,7	158,192,155,123,80,90,104,145	SCMH1
hsa_circ_0005303	chr1	41186120	41194399	-	8279	8279	ENSG00000010803;	intron:41186121-41186250,intron:41194323-41194399	RNASEQN2,RNASEQN3,RNASEQC7	3,2,5	53,57,68	SCMH1
hsa_circ_0006848	chr1	42265114	42278672	-	13558	400	ENSG00000198815;	exon:42265115-42265189	RNASEQN2,RNASEQC2,RNASEQN3,RNASEQC3,RNASEQN4,RNASEQC4,RNASEQN5,RNASEQC5,RNASEQN6,RNASEQC6,RNASEQN7,RNASEQC7	2,2,8,11,5,8,5,3,5,3,3,4	2.05148e+35	FOXJ3
hsa_circ_0004752	chr1	42773562	42775479	+	1917	490	ENSG00000164008;ENSG00000283580;	exon:42773563-42773649,exon:42774737-42774868,exon:42775209-42775479	RNASEQN1,RNASEQN3,RNASEQC3,RNASEQC4,RNASEQC5,RNASEQN6,RNASEQN7,RNASEQC7	2,5,3,5,4,3,2,8	83,106,95,106,73,56,83,100	C1orf50;AC098484.3
hsa_circ_0012006	chr1	43197552	43199503	+	1951	420	ENSG00000243710;	exon:43197553-43197692,exon:43198481-43198646,exon:43199390-43199503	RNASEQC4	8	5	CFAP57
hsa_circ_0005716	chr1	44284834	44319744	-	34910	342	ENSG00000117419;	exon:44284835-44284907,exon:44308310-44308401,exon:44313169-44313228,exon:44319628-44319744	RNASEQN2,RNASEQC4,RNASEQN5,RNASEQC5,RNASEQC6,RNASEQN7,RNASEQC7	4,10,5,8,4,8,3	2.69222e+20	ERI3
hsa_circ_0012144	chr1	44308309	44319744	-	11435	269	ENSG00000117419;	exon:44308310-44308401,exon:44313169-44313228,exon:44319628-44319744	RNASEQN1,RNASEQC2,RNASEQC3,RNASEQN4,RNASEQN5,RNASEQC5,RNASEQN6,RNASEQC6,RNASEQC7	4,2,3,2,2,4,4,4,9	2.12156e+26	ERI3
hsa_circ_0007693	chr1	44308309	44339322	-	31013	547	ENSG00000117419;	exon:44308310-44308401,exon:44313169-44313228,exon:44319628-44319744,exon:44339045-44339322	RNASEQN1,RNASEQC1,RNASEQC2,RNASEQN3,RNASEQC3,RNASEQN4,RNASEQC4,RNASEQN5,RNASEQC5,RNASEQN6,RNASEQC6,RNASEQN7,RNASEQC7	2,6,2,5,8,3,5,4,7,5,6,3,14	152,92,100,109,174,148,125,139,225,131,122,187,270	ERI3
hsa_circ_0000067	chr1	45566568	45567020	+	452	272	ENSG00000117448;	exon:45566569-45566688,exon:45566869-45567020	RNASEQN1,RNASEQC1,RNASEQN2,RNASEQN3,RNASEQN4,RNASEQC4,RNASEQN5,RNASEQC5,RNASEQN7,RNASEQC7	5,2,3,8,4,4,5,4,3,8	3.8021e+29	AKR1A1
hsa_circ_0008774	chr1	45640209	45642499	-	2290	267	ENSG00000159592;	exon:45640210-45640403,exon:45642427-45642499	RNASEQN1,RNASEQC1,RNASEQN2,RNASEQC2,RNASEQN3,RNASEQC3,RNASEQN4,RNASEQC4,RNASEQN5,RNASEQC5,RNASEQN6,RNASEQN7,RNASEQC7	23,2,11,8,14,16,19,14,11,4,9,15,4	246,93,271,133,247,305,208,209,268,198,255,295,290	GPBP1L1
hsa_circ_0000068	chr1	45659027	45661225	-	2198	1157	ENSG00000159592;	exon:45659028-45659142	RNASEQN1,RNASEQN2,RNASEQC2,RNASEQN3,RNASEQC3,RNASEQC4,RNASEQN6,RNASEQC6,RNASEQN7,RNASEQC7	3,5,4,4,4,4,6,4,6,6	2.8133e+29	GPBP1L1
hsa_circ_0012300	chr1	46055794	46080750	-	24956	835	ENSG00000117461;ENSG00000278139;	exon:46055795-46055971,exon:46077515-46077613,exon:46080642-46080750	RNASEQN1,RNASEQC1,RNASEQN2,RNASEQN3,RNASEQC3,RNASEQN4,RNASEQC4,RNASEQN5,RNASEQC5,RNASEQN6,RNASEQC6,RNASEQN7,RNASEQC7	4,3,5,8,23,15,35,8,9,4,10,13,18	97,67,93,125,263,87,337,189,147,120,137,137,228	PIK3R3;AL358075.4
hsa_circ_0008201	chr1	47368468	47375293	+	6825	474	ENSG00000162368;	exon:47368469-47368615,exon:47375197-47375293	RNASEQC3,RNASEQC4,RNASEQC5,RNASEQC6	3,6,4,2	468535516191	CMPK1
hsa_circ_0008202	chr1	48355669	48359770	-	4101	285	ENSG00000132122;	exon:48355670-48355769,exon:48359586-48359770	RNASEQN1,RNASEQC1,RNASEQN2,RNASEQC2,RNASEQN3,RNASEQC3,RNASEQN4,RNASEQC4,RNASEQN5,RNASEQC5,RNASEQN6,RNASEQC6,RNASEQN7,RNASEQC7	19,4,23,3,30,20,44,27,23,8,6,3,10,8	170,33,168,32,136,169,203,82,119,44,92,33,108,68	SPATA6
hsa_circ_0008197	chr1	50567076	50596216	-	29140	524	ENSG00000185104;	exon:50567077-50567231,exon:50582618-50582699,exon:50584685-50584811,exon:50596121-50596216	RNASEQN1,RNASEQC3,RNASEQC4,RNASEQC7	5,2,2,6	202245255238	FAF1
hsa_circ_0005567	chr1	51402434	51408332	-	5898	607	ENSG00000085832;	exon:51402435-51402525,exon:51403419-51403532,exon:51408135-51408332	RNASEQN1,RNASEQC1,RNASEQN2,RNASEQC2,RNASEQN3,RNASEQC3,RNASEQN4,RNASEQC4,RNASEQN5,RNASEQC5,RNASEQN6,RNASEQC6,RNASEQN7,RNASEQC7	28,3,23,2,35,37,23,18,21,10,10,4,16,8	6.46259e+41	EPS15
hsa_circ_0004877	chr1	51405904	51408332	-	2428	402	ENSG00000085832;	exon:51405905-51406108,exon:51408135-51408332	RNASEQN1,RNASEQN2,RNASEQN3,RNASEQC3,RNASEQN4,RNASEQC5,RNASEQC6	7,6,2,8,5,3,5	6.96706e+20	EPS15
hsa_circ_0006125	chr1	51440346	51448135	-	7789	479	ENSG00000085832;	exon:51440347-51440432,exon:51444889-51445045,exon:51446960-51447105,exon:51448046-51448135	RNASEQN2,RNASEQN3,RNASEQC4,RNASEQN7	2,2,5,3	8591059600655	EPS15
hsa_circ_0003622	chr1	51745535	51765981	+	20446	620	ENSG00000117859;	exon:51745536-51745631	RNASEQC3,RNASEQC5,RNASEQC7	3,2,5	510276295	OSBPL9
hsa_circ_0012460	chr1	51750144	51761971	+	11827	286	ENSG00000117859;	exon:51750145-51750195,exon:51761867-51761971	RNASEQC1,RNASEQC2,RNASEQN3,RNASEQC3,RNASEQC4,RNASEQC5,RNASEQN6	2,4,2,2,7,4,2	59,80,167,209,99,84,80	OSBPL9
hsa_circ_0009076	chr1	51827795	51834170	-	6375	228	ENSG00000078618;	exon:51827796-51827869,exon:51834017-51834170	RNASEQN1,RNASEQC2,RNASEQN3,RNASEQC3,RNASEQN4,RNASEQC4,RNASEQC5,RNASEQN6,RNASEQN7,RNASEQC7	4,3,2,2,7,4,3,2,5,4	3.05281e+29	NRDC
hsa_circ_0012545	chr1	52477707	52481923	-	4216	508	ENSG00000134744;	exon:52481804-52481923	RNASEQN1,RNASEQC1,RNASEQN2,RNASEQN3,RNASEQC3,RNASEQN4,RNASEQC4,RNASEQN5,RNASEQN7,RNASEQC7	4,6,7,5,5,4,3,2,2,5	2.73114e+29	TUT4
hsa_circ_0003632	chr1	52493610	52509712	-	16102	436	ENSG00000134744;	exon:52493611-52493662,exon:52495427-52495515,exon:52497006-52497183,exon:52509596-52509712	RNASEQN1,RNASEQC1,RNASEQN2,RNASEQC2,RNASEQN3,RNASEQC3,RNASEQN4,RNASEQC4,RNASEQN5,RNASEQC5,RNASEQN6,RNASEQC6,RNASEQN7,RNASEQC7	19,8,20,22,23,32,29,38,19,13,18,13,13,9	2.6612e+41	TUT4
hsa_circ_0012553	chr1	52515890	52526373	-	10483	975	ENSG00000134744;	exon:52515891-52516054	RNASEQN1,RNASEQC1,RNASEQN2,RNASEQC2,RNASEQN3,RNASEQC3,RNASEQN4,RNASEQC4,RNASEQN5,RNASEQC5,RNASEQN6,RNASEQC6,RNASEQN7,RNASEQC7	5,4,9,9,13,18,9,17,6,6,6,7,8,10	272,99,279,110,224,244,262,159,201,133,174,111,175,112	TUT4
hsa_circ_0012634	chr1	54040755	54043525	-	2770	317	ENSG00000116209;	exon:54040756-54040837,exon:54041724-54041805,exon:54043373-54043525	RNASEQN1,RNASEQN2,RNASEQC2,RNASEQN3,RNASEQC3,RNASEQN4,RNASEQC4,RNASEQN5,RNASEQN6,RNASEQC6	8,6,3,4,5,4,8,5,3,3	2.48823e+39	TMEM59
hsa_circ_0004839	chr1	54040755	54047372	-	6617	518	ENSG00000116209;	exon:54040756-54040837,exon:54041724-54041805,exon:54047267-54047372	RNASEQN1,RNASEQC2,RNASEQN3,RNASEQC3,RNASEQN4,RNASEQC6	5,4,2,3,5,3	2.60619e+23	TMEM59
hsa_circ_0012671	chr1	54865302	54876047	-	10745	633	ENSG00000116133;	exon:54865303-54865446,exon:54875942-54876047	RNASEQN1,RNASEQN2,RNASEQN5	6,4,2	131511231617397	DHCR24
hsa_circ_0006281	chr1	58506059	58534331	-	28272	636	ENSG00000162600;	exon:58506060-58506209,exon:58533953-58534060,exon:58534158-58534331	RNASEQN2,RNASEQN3,RNASEQC3,RNASEQN4,RNASEQC4,RNASEQN5,RNASEQC5,RNASEQN6,RNASEQC6,RNASEQN7,RNASEQC7	3,6,2,3,14,2,3,6,5,7,6	184,194,203,207,132,132,65,106,104,133,135	OMA1
hsa_circ_0000072	chr1	58506059	58536741	-	30682	865	ENSG00000162600;	exon:58506060-58506209,exon:58522827-58522912,exon:58527261-58527335,exon:58536513-58536741	RNASEQN1,RNASEQN2,RNASEQC2,RNASEQN3,RNASEQC3,RNASEQN4,RNASEQC4,RNASEQN5,RNASEQC5,RNASEQN6,RNASEQC6,RNASEQN7,RNASEQC7	5,8,3,17,12,6,16,8,2,3,8,9,8	151,191,68,174,195,230,152,113,64,107,90,128,130	OMA1
hsa_circ_0000073	chr1	58527260	58536741	-	9481	715	ENSG00000162600;	exon:58527261-58527335,exon:58530601-58530729,exon:58533953-58534060,exon:58536513-58536741	RNASEQN1,RNASEQC4,RNASEQC7	2,4,6	155133146	OMA1
hsa_circ_0000075	chr1	59321535	59346398	+	24863	479	ENSG00000172456;	exon:59321536-59321750,exon:59339958-59340069,exon:59344998-59345046,exon:59346247-59346398	RNASEQN1,RNASEQC1,RNASEQN2,RNASEQC2,RNASEQN3,RNASEQC3,RNASEQN4,RNASEQC4,RNASEQN5,RNASEQC5,RNASEQN6,RNASEQC6,RNASEQN7,RNASEQC7	14,3,18,3,27,24,10,7,20,3,15,10,16,12	128,33,117,24,166,135,154,51,105,37,72,30,81,62	FGGY
hsa_circ_0005354	chr1	59321535	59378837	+	57302	568	ENSG00000172456;	exon:59321536-59321750,exon:59346247-59346398,exon:59378749-59378837	RNASEQN1,RNASEQC1,RNASEQN2,RNASEQC2,RNASEQN3,RNASEQC3,RNASEQN4,RNASEQC4,RNASEQN5,RNASEQN6,RNASEQC6,RNASEQN7,RNASEQC7	18,7,4,4,29,35,10,12,17,7,3,7,14	106,22,86,15,123,102,101,31,105,76,29,80,65	FGGY
hsa_circ_0000076	chr1	59339957	59346398	+	6441	264	ENSG00000172456;	exon:59339958-59340069,exon:59346247-59346398	RNASEQN1,RNASEQN2,RNASEQC2,RNASEQN3,RNASEQC3,RNASEQN4,RNASEQC4,RNASEQN5,RNASEQN6,RNASEQN7,RNASEQC7	8,4,2,11,6,4,5,11,3,2,3	161,145,30,204,166,178,85,179,125,144,119	FGGY
hsa_circ_0006633	chr1	59339957	59378837	+	38880	353	ENSG00000172456;	exon:59339958-59340069,exon:59346247-59346398,exon:59378749-59378837	RNASEQN1,RNASEQC1,RNASEQN2,RNASEQC2,RNASEQN3,RNASEQC3,RNASEQN4,RNASEQC4,RNASEQN5,RNASEQC5,RNASEQN6,RNASEQC6,RNASEQN7,RNASEQC7	33,12,17,6,34,39,17,41,19,3,9,10,7,13	140,40,122,20,173,136,126,65,179,45,131,69,146,128	FGGY
hsa_circ_0005719	chr1	5961793	5986327	-	24534	711	ENSG00000131697;	exon:5961794-5961949,exon:5967299-5967363	RNASEQN1,RNASEQN2,RNASEQC2,RNASEQC4,RNASEQC6,RNASEQN7,RNASEQC7	2,2,3,5,3,2,2	43,22,15,42,35,48,58	NPHP4
hsa_circ_0012779	chr1	61856029	61884408	+	28379	1019	ENSG00000132849;	exon:61856030-61856239,exon:61884237-61884408	RNASEQC2,RNASEQC4,RNASEQC6	5,3,3	87117138	PATJ
hsa_circ_0012782	chr1	61899582	61901459	+	1877	250	ENSG00000132849;	exon:61899583-61899654,exon:61901282-61901459	RNASEQN1,RNASEQC3	6,5	97127	PATJ
hsa_circ_0002032	chr1	62577261	62586624	-	9363	430	ENSG00000116641;	exon:62577262-62577363,exon:62586507-62586624	RNASEQC1,RNASEQN2,RNASEQC2,RNASEQC3,RNASEQC4,RNASEQN7,RNASEQC7	9,2,2,3,4,4,2	195,92,181,127,160,91,307	DOCK7
hsa_circ_0012823	chr1	62803718	62821209	+	17491	864	ENSG00000125703;	exon:62803719-62803862,exon:62805172-62805255,exon:62821139-62821209	RNASEQN2,RNASEQC2,RNASEQC3,RNASEQN4,RNASEQN5,RNASEQC5,RNASEQN6	2,3,5,2,2,2,4	53,49,65,73,59,55,23	ATG4C
hsa_circ_0012824	chr1	62803718	62841547	+	37829	1277	ENSG00000125703;	exon:62803719-62803862,exon:62834038-62834116,exon:62834776-62834852,exon:62841428-62841547	RNASEQC1,RNASEQN2,RNASEQN3,RNASEQC4,RNASEQC5	3,5,2,2,3	49,65,55,71,62	ATG4C
hsa_circ_0007009	chr1	64666056	64675983	+	9927	699	ENSG00000158966;	exon:64666057-64666167,exon:64671564-64671686,exon:64673158-64673257,exon:64675401-64675561,exon:64675897-64675983	RNASEQN1,RNASEQN3,RNASEQN5,RNASEQN6	5,2,3,2	110,95,123,108	CACHD1
hsa_circ_0002454	chr1	65364634	65366196	+	1562	350	ENSG00000116675;	exon:65364635-65364785,exon:65365885-65365934,exon:65366048-65366196	RNASEQN1,RNASEQC1,RNASEQN2,RNASEQC2,RNASEQN3,RNASEQC3,RNASEQN4,RNASEQC4,RNASEQN5,RNASEQC5,RNASEQN6,RNASEQC6,RNASEQN7,RNASEQC7	16,24,9,21,15,31,14,57,6,23,2,26,11,29	80,180,66,251,86,142,119,332,61,242,47,216,121,372	DNAJC6
hsa_circ_0008433	chr1	65913244	65918835	+	5591	351	ENSG00000184588;	exon:65913245-65913356,exon:65918597-65918835	RNASEQN1,RNASEQC4,RNASEQC5	14,8,5	7,1,6	PDE4B
hsa_circ_0006677	chr1	66891153	66905375	-	14222	473	ENSG00000152763;	exon:66891154-66891266,exon:66893229-66893361,exon:66905201-66905375	RNASEQN1,RNASEQC1,RNASEQN2,RNASEQC2,RNASEQN3,RNASEQC3,RNASEQN4,RNASEQC4,RNASEQN5,RNASEQC5,RNASEQN6,RNASEQC6,RNASEQN7,RNASEQC7	33,47,35,33,41,94,20,85,19,22,15,15,18,34	20,30,24,11,19,51,28,57,7,23,14,11,16,15	WDR78
hsa_circ_0008737	chr1	6806982	6825210	+	18228	13387	ENSG00000171735;	exon:6820181-6820250,exon:6825092-6825210	RNASEQN1,RNASEQC1,RNASEQN2,RNASEQN3,RNASEQN4,RNASEQC4,RNASEQC5,RNASEQC7	2,3,7,2,4,9,3,3	3.36218e+23	CAMTA1
hsa_circ_0002231	chr1	70292387	70306290	-	13903	506	ENSG00000118454;	exon:70300764-70300908,exon:70306224-70306290	RNASEQN1,RNASEQC1,RNASEQN3,RNASEQC3,RNASEQN4,RNASEQC4,RNASEQN5,RNASEQN6,RNASEQC6,RNASEQC7	2,4,3,4,4,6,3,2,6,6	158,77,200,199,168,157,143,82,61,112	ANKRD13C
hsa_circ_0000085	chr1	70292387	70315566	-	23179	638	ENSG00000118454;	exon:70292388-70292549,exon:70306224-70306290,exon:70313745-70313790,exon:70315481-70315566	RNASEQN1,RNASEQC1,RNASEQN2,RNASEQC2,RNASEQN3,RNASEQC3,RNASEQN4,RNASEQC4,RNASEQN5,RNASEQC5,RNASEQN6,RNASEQC6,RNASEQN7,RNASEQC7	7,4,11,5,8,27,15,19,8,5,5,5,4,9	167,73,171,69,166,190,153,129,134,67,86,47,125,91	ANKRD13C
hsa_circ_0008129	chr1	75739979	75750546	+	10567	477	ENSG00000117054;	exon:75739980-75740110,exon:75749419-75749563,exon:75750451-75750546	RNASEQN1,RNASEQC1,RNASEQN3,RNASEQC3,RNASEQN4,RNASEQC4,RNASEQN5,RNASEQN7,RNASEQC7	7,3,4,5,5,3,2,2,8	7.1619e+26	ACADM
hsa_circ_0012964	chr1	75745805	75750546	+	4741	346	ENSG00000117054;	exon:75745806-75745914,exon:75749419-75749559,exon:75750451-75750546	RNASEQN1,RNASEQN2,RNASEQC2,RNASEQC3,RNASEQC4,RNASEQN5,RNASEQC5,RNASEQC6,RNASEQN7,RNASEQC7	4,5,3,4,2,4,7,5,4,2	6.31579e+29	ACADM
hsa_circ_0012986	chr1	77631834	77641655	-	9821	1922	ENSG00000036549;	intron:77641522-77641655	RNASEQN1,RNASEQN3,RNASEQC3,RNASEQC4,RNASEQC5,RNASEQC7	6,3,7,4,6,10	121,137,139,116,54,61	AC118549.1
hsa_circ_0006395	chr1	77633114	77641655	-	8541	642	ENSG00000036549;	exon:77633115-77633405,exon:77641384-77641446,exon:77641522-77641655	RNASEQN1,RNASEQN2,RNASEQN3,RNASEQC3,RNASEQN4,RNASEQC4,RNASEQN5,RNASEQC5,RNASEQN6,RNASEQC6,RNASEQN7,RNASEQC7	3,5,11,6,11,2,6,4,3,2,5,5	213,290,283,346,288,260,103,138,92,80,105,114	AC118549.1
hsa_circ_0005374	chr1	77711746	77715868	-	4122	488	ENSG00000077254;	exon:77711747-77711855,exon:77713200-77713281,exon:77714614-77714783,exon:77715742-77715868	RNASEQN1,RNASEQC1,RNASEQN2,RNASEQC2,RNASEQN3,RNASEQC3,RNASEQN4,RNASEQC4,RNASEQN5,RNASEQC5,RNASEQN6,RNASEQC6,RNASEQN7,RNASEQC7	14,6,12,6,7,11,10,14,7,7,6,3,4,8	3.51211e+41	USP33
hsa_circ_0000087	chr1	77717866	77725762	-	7896	783	ENSG00000077254;	exon:77717867-77718047,exon:77718596-77718641,exon:77721172-77721205,exon:77723331-77723443,exon:77725622-77725762	RNASEQN1,RNASEQC1,RNASEQN2,RNASEQC2,RNASEQN3,RNASEQC3,RNASEQN4,RNASEQC4,RNASEQN5,RNASEQC5,RNASEQN6,RNASEQC6,RNASEQN7	8,9,7,12,7,13,12,9,6,2,6,5,7	3.172e+38	USP33
hsa_circ_0006354	chr1	7777159	7778169	+	1010	211	ENSG00000049245;	exon:7777160-7777318,exon:7778118-7778169	RNASEQN1,RNASEQC1,RNASEQN2,RNASEQC2,RNASEQN3,RNASEQC3,RNASEQN4,RNASEQC4,RNASEQN5,RNASEQC5,RNASEQN6,RNASEQC6,RNASEQN7,RNASEQC7	10,7,13,8,17,20,19,16,6,4,3,3,2,5	5.02423e+41	VAMP3
hsa_circ_0002570	chr1	77801330	77815231	+	13901	700	ENSG00000180488;	exon:77801331-77801508,exon:77813734-77813867,exon:77815108-77815231	RNASEQN1,RNASEQC1,RNASEQN2,RNASEQN3,RNASEQC3,RNASEQN4,RNASEQC4,RNASEQN5,RNASEQC5,RNASEQN6,RNASEQC6,RNASEQN7,RNASEQC7	8,2,8,9,13,9,10,8,8,5,8,5,10	153,149,177,153,197,199,250,161,186,97,155,144,225	MIGA1
hsa_circ_0013005	chr1	77801330	77843407	+	42077	801	ENSG00000180488;	exon:77801331-77801508	RNASEQC3,RNASEQN5,RNASEQC7	6,2,2	211163259	MIGA1
hsa_circ_0008606	chr1	77858937	77864028	+	5091	513	ENSG00000180488;	exon:77858938-77859056,exon:77861224-77861322,exon:77863955-77864028	RNASEQN2,RNASEQN3,RNASEQN4,RNASEQN5,RNASEQC7	3,7,3,2,2	149125169155264	MIGA1
hsa_circ_0013012	chr1	77858937	77866391	+	7454	567	ENSG00000180488;	exon:77858938-77859056,exon:77863894-77864028,exon:77866338-77866391	RNASEQC2,RNASEQC3,RNASEQN4,RNASEQC4,RNASEQN5,RNASEQN6,RNASEQC7	2,5,5,3,2,2,3	1.59171e+20	MIGA1
hsa_circ_0005020	chr1	77873000	77875111	+	2111	386	ENSG00000180488;	exon:77873001-77873120	RNASEQN2	5	112	MIGA1
hsa_circ_0013048	chr1	81836884	81907230	+	70346	387	ENSG00000117114;	exon:81836885-81837057,exon:81907017-81907230	RNASEQC1,RNASEQN3,RNASEQC3,RNASEQC4,RNASEQN5	2,3,7,3,4	117276309394235	ADGRL2
hsa_circ_0009581	chr1	8495062	8541318	-	46255	379	ENSG00000142599;	exon:8495063-8495162,exon:8497405-8497529,exon:8508627-8508675,exon:8541214-8541318	RNASEQC1,RNASEQN3,RNASEQC4,RNASEQC5,RNASEQN6,RNASEQN7,RNASEQC7	2,2,6,4,3,3,6	1.30181e+20	RERE
hsa_circ_0002158	chr1	8541213	8557523	-	16310	308	ENSG00000142599;	exon:8541214-8541318,exon:8556475-8556571,exon:8557418-8557523	RNASEQN1,RNASEQC1,RNASEQN2,RNASEQC2,RNASEQN3,RNASEQC3,RNASEQN4,RNASEQC4,RNASEQN5,RNASEQC5,RNASEQN6,RNASEQC6,RNASEQN7,RNASEQC7	18,16,21,22,11,35,27,46,9,40,6,33,25,16	159,89,160,83,149,171,109,151,74,138,127,212,180,143	RERE
hsa_circ_0008501	chr1	8541213	8614686	-	73473	434	ENSG00000142599;	exon:8541214-8541318,exon:8614561-8614686	RNASEQN1,RNASEQC1,RNASEQN2,RNASEQC2,RNASEQN3,RNASEQC3,RNASEQN4,RNASEQC4,RNASEQN5,RNASEQC5,RNASEQN6,RNASEQC6,RNASEQN7,RNASEQC7	9,6,17,13,17,20,18,19,11,9,5,17,12,6	128,61,121,70,140,138,93,113,62,126,99,139,135,111	RERE
hsa_circ_0013081	chr1	86715723	86719635	+	3912	271	ENSG00000097033;	exon:86715724-86715865,exon:86719507-86719635	RNASEQN1,RNASEQN2,RNASEQC3,RNASEQC4	5,6,3,3	359466526558	SH3GLB1
hsa_circ_0013083	chr1	86715723	86742436	+	26713	1005	ENSG00000097033;	exon:86715724-86715865,exon:86742208-86742436	RNASEQC2	6	229	SH3GLB1
hsa_circ_0013084	chr1	86719506	86724405	+	4899	356	ENSG00000097033;	exon:86719507-86719635,exon:86722540-86722673,exon:86724313-86724405	RNASEQN2,RNASEQC3,RNASEQN4,RNASEQC4,RNASEQC5	3,3,5,2,3	406585345550484	SH3GLB1
hsa_circ_0013093	chr1	88740987	88786213	+	45226	1233	ENSG00000065243;	exon:88786104-88786213	RNASEQN2,RNASEQN3,RNASEQC3,RNASEQN4,RNASEQC4,RNASEQC5,RNASEQN6,RNASEQC6,RNASEQN7,RNASEQC7	4,3,9,4,6,2,3,2,4,3	2.91361e+29	PKN2
hsa_circ_0002008	chr1	88770351	88771879	+	1528	481	ENSG00000065243;	exon:88770352-88770469	RNASEQN1,RNASEQN2,RNASEQC2,RNASEQN3,RNASEQC3,RNASEQN4,RNASEQC4	2,3,4,6,10,6,5	2.23275e+20	PKN2
hsa_circ_0005900	chr1	88770351	88786213	+	15862	777	ENSG00000065243;	exon:88770352-88770469,exon:88786104-88786213	RNASEQC2,RNASEQN3,RNASEQC3,RNASEQC4,RNASEQN5,RNASEQN7,RNASEQC7	4,3,4,5,5,5,6	1.30451e+20	PKN2
hsa_circ_0000091	chr1	92333390	92380873	+	47483	383	ENSG00000122484;	exon:92333391-92333473,exon:92336347-92336427,exon:92380724-92380873	RNASEQN1,RNASEQC1,RNASEQN2,RNASEQC2,RNASEQN3,RNASEQC3,RNASEQN4,RNASEQC4,RNASEQN5,RNASEQC5,RNASEQN6,RNASEQC6,RNASEQN7,RNASEQC7	14,7,22,6,22,28,15,20,8,8,14,9,14,19	107,52,95,73,125,133,130,99,71,68,57,63,90,106	RPAP2
hsa_circ_0013162	chr1	92563641	92607727	-	44086	339	ENSG00000067208;	exon:92563642-92563737,exon:92605307-92605402,exon:92607581-92607727	RNASEQN1,RNASEQN2,RNASEQC2,RNASEQC3,RNASEQN4,RNASEQC4,RNASEQN7	5,2,3,10,7,6,3	239,248,75,268,255,217,85	EVI5
hsa_circ_0013163	chr1	92563641	92636336	-	72695	774	ENSG00000067208;	exon:92563642-92563737,exon:92625794-92625934,exon:92636202-92636336	RNASEQN1,RNASEQN2,RNASEQC2,RNASEQN3,RNASEQC3,RNASEQN4,RNASEQC4,RNASEQN5,RNASEQC5,RNASEQN6,RNASEQC6,RNASEQN7	14,11,5,13,10,11,12,14,3,2,5,7	251,225,94,158,204,222,177,158,128,113,81,127	EVI5
hsa_circ_0013167	chr1	92605306	92636336	-	31030	678	ENSG00000067208;	exon:92605307-92605402,exon:92625794-92625934,exon:92636202-92636336	RNASEQN1,RNASEQC1,RNASEQN2,RNASEQC2,RNASEQN3,RNASEQC3,RNASEQN4,RNASEQC4,RNASEQN5,RNASEQC5,RNASEQC6,RNASEQN7	5,4,9,2,10,7,10,6,16,3,4,5	2.67118e+35	EVI5
hsa_circ_0013171	chr1	92693801	92704744	-	10943	948	ENSG00000067208;	exon:92693802-92693899,exon:92694299-92694388,exon:92704555-92704744	RNASEQN1,RNASEQC1,RNASEQN2,RNASEQN3,RNASEQC3,RNASEQN4,RNASEQC4,RNASEQN5,RNASEQN6,RNASEQN7,RNASEQC7	3,3,6,2,6,8,4,9,10,4,5	2.51107e+32	EVI5
hsa_circ_0006427	chr1	93567278	93567851	-	573	325	ENSG00000137936;	exon:93567279-93567491,exon:93567740-93567851	RNASEQN1,RNASEQN2,RNASEQC2,RNASEQN3,RNASEQC3,RNASEQN4,RNASEQC4,RNASEQC5,RNASEQN7,RNASEQC7	2,3,3,3,8,5,11,3,7,6	7.51211e+28	BCAR3
hsa_circ_0013222	chr1	93894613	93897898	-	3285	378	ENSG00000023909;	exon:93894614-93894728,exon:93896618-93896820,exon:93897839-93897898	RNASEQN1,RNASEQN2,RNASEQN3,RNASEQC3,RNASEQN4,RNASEQC4,RNASEQN5,RNASEQC5,RNASEQN6,RNASEQC6,RNASEQN7,RNASEQC7	2,5,5,4,6,3,2,6,3,4,5,4	257,325,377,227,402,202,418,118,161,83,237,171	GCLM
hsa_circ_0003513	chr1	93894613	93901669	-	7056	463	ENSG00000023909;	exon:93894614-93894728,exon:93896618-93896820,exon:93897839-93897898,exon:93901585-93901669	RNASEQN1,RNASEQN2,RNASEQC4,RNASEQN5,RNASEQN7,RNASEQC7	6,7,4,5,3,2	2.35251e+17	GCLM
hsa_circ_0013225	chr1	94201719	94231643	-	29924	1313	ENSG00000137962;	exon:94201720-94201853	RNASEQC3,RNASEQN6	5,3	351,79	ARHGAP29
hsa_circ_0003310	chr1	94220257	94231643	-	11386	372	ENSG00000137962;	exon:94220258-94220392,exon:94231407-94231643	RNASEQN3,RNASEQC3,RNASEQC4,RNASEQN5,RNASEQC6,RNASEQC7	2,4,8,5,5,8	67,248,249,79,88,242	ARHGAP29
hsa_circ_0013232	chr1	94458606	94480606	+	22000	717	ENSG00000117528;	exon:94458607-94458643,exon:94478259-94478315,exon:94480464-94480606	RNASEQC1,RNASEQN2,RNASEQN3,RNASEQC3,RNASEQN4,RNASEQC4,RNASEQN5,RNASEQC7	2,4,5,3,3,4,4,3	1.03214e+23	ABCD3
hsa_circ_0000095	chr1	95143890	95151419	+	7529	410	ENSG00000271092;ENSG00000152078;	exon:95143891-95144056,exon:95148702-95148791,exon:95151325-95151419	RNASEQN1,RNASEQC1,RNASEQN2,RNASEQC2,RNASEQN3,RNASEQC3,RNASEQN4,RNASEQC4,RNASEQN5,RNASEQC5,RNASEQN6,RNASEQC6,RNASEQN7,RNASEQC7	24,21,14,16,26,11,20,15,15,4,17,12,10,4	158,79,162,59,152,70,187,60,164,22,121,42,120,24	TMEM56-RWDD3;TMEM56
hsa_circ_0005720	chr1	95143890	95173889	+	29999	484	ENSG00000271092;ENSG00000152078;	exon:95143891-95144056,exon:95151325-95151419,exon:95173816-95173889	RNASEQN1,RNASEQC1,RNASEQN2,RNASEQC2,RNASEQN3,RNASEQC3,RNASEQN4,RNASEQC4,RNASEQN5,RNASEQC5,RNASEQN6,RNASEQC6,RNASEQN7,RNASEQC7	6,13,9,5,7,4,6,12,16,4,10,6,5,6	150,74,177,54,156,69,175,64,170,17,119,39,115,30	TMEM56-RWDD3;TMEM56
hsa_circ_0013252	chr1	96769702	96785254	+	15552	789	ENSG00000117569;	exon:96769703-96769875,exon:96777836-96777946,exon:96785059-96785254	RNASEQN2,RNASEQC2,RNASEQN3,RNASEQC3,RNASEQC4,RNASEQN5,RNASEQC5,RNASEQC7	3,2,7,6,4,3,3,5	118,73,174,223,110,113,59,107	PTBP2
hsa_circ_0006323	chr1	97515725	97549744	-	34019	401	ENSG00000188641;	exon:97515726-97515941,exon:97549560-97549744	RNASEQN1,RNASEQC1,RNASEQN2,RNASEQC2,RNASEQN3,RNASEQC3,RNASEQN4,RNASEQC4,RNASEQN5,RNASEQC5,RNASEQC6,RNASEQC7	5,5,3,9,8,17,4,5,2,4,6,5	1.78105e+35	DPYD
hsa_circ_0004161	chr1	97679094	97699547	-	20453	367	ENSG00000188641;	exon:97679095-97679182,exon:97688035-97688118,exon:97691717-97691798,exon:97699351-97699547	RNASEQC1,RNASEQC2,RNASEQC3,RNASEQN4,RNASEQC4,RNASEQC6,RNASEQC7	3,8,5,3,4,3,6	1.81173e+20	DPYD
hsa_circ_0009674	chr1	9871186	9877989	-	6803	296	ENSG00000178585;	exon:9871187-9871277,exon:9871969-9872088,exon:9877905-9877989	RNASEQC3,RNASEQN5,RNASEQC6,RNASEQC7	5,2,4,6	75143133144	CTNNBIP1
hsa_circ_0000014	chr1	9931890	9934860	-	2970	277	ENSG00000162441;	exon:9931891-9931972,exon:9932803-9932898,exon:9934762-9934860	RNASEQN1,RNASEQC1,RNASEQN2,RNASEQC2,RNASEQN3,RNASEQC3,RNASEQN4,RNASEQC4,RNASEQN5,RNASEQC5,RNASEQN6,RNASEQC6,RNASEQN7,RNASEQC7	19,5,33,10,15,25,25,32,12,12,9,21,15,17	1.93104e+41	LZIC
hsa_circ_0007803	chr1	9931890	9935627	-	3737	413	ENSG00000162441;	exon:9931891-9931972,exon:9932803-9932898,exon:9934762-9934860,exon:9935492-9935627	RNASEQN1,RNASEQC1,RNASEQN3,RNASEQC3,RNASEQN4,RNASEQC4,RNASEQC5,RNASEQN6,RNASEQC6	5,2,6,5,2,2,3,3,7	185,103,230,245,135,257,128,95,177	LZIC
novel_circ_0007114	chr1	10144939	10151561	+	6622	100	ENSG00000130939;	exon:10144940-10145039	RNASEQC3,RNASEQN7	5,3	235192	UBE4B
novel_circ_0007147	chr1	108782421	108794907	+	12486	301	ENSG00000116266;	exon:108782422-108782517,exon:108782649-108782706,exon:108793582-108793647,exon:108794827-108794907	RNASEQC3,RNASEQN4,RNASEQC4,RNASEQN5,RNASEQN7	3,4,8,3,3	299223223191142	STXBP3
novel_circ_0007222	chr1	119419417	119507621	+	88204	165	n/a	intergenic_region:119419418-119419582	RNASEQN4	15	11942
novel_circ_0007233	chr1	12362719	12416827	+	54108	475	ENSG00000048707;	exon:12362720-12362850,exon:12363072-12363247,exon:12416660-12416827	RNASEQC4,RNASEQC5,RNASEQC7	5,4,9	456571644	VPS13D
novel_circ_0007239	chr1	13715540	13749487	+	33947	192	ENSG00000116731;	exon:13715541-13715614,exon:13731000-13731117	RNASEQC2,RNASEQC3,RNASEQC4,RNASEQN5,RNASEQN6,RNASEQC6,RNASEQN7,RNASEQC7	2,8,2,2,2,7,2,3	42,108,58,20,49,33,25,19	PRDM2
novel_circ_0007245	chr1	13769117	13782831	+	13714	56	ENSG00000116731;	exon:13769118-13769173	RNASEQN1,RNASEQN2,RNASEQC3,RNASEQC4,RNASEQN7	7,4,2,7,2	96,69,117,77,85	PRDM2
novel_circ_0007246	chr1	13773077	13782831	+	9754	111	ENSG00000116731;	exon:13773078-13773188	RNASEQN1,RNASEQC1,RNASEQN2,RNASEQC2,RNASEQN3,RNASEQC3,RNASEQN6,RNASEQC6	3,3,2,4,15,4,8,6	161,83,119,84,158,207,104,93	PRDM2
novel_circ_0007257	chr1	145974824	145975436	+	612	167	ENSG00000121851;	exon:145974825-145974991	RNASEQC1,RNASEQC2,RNASEQN3,RNASEQC4	4,4,4,5	247226175210	POLR3GL
novel_circ_0007263	chr1	1482137	1518990	+	36853	166	n/a	intergenic_region:1482138-1482303	RNASEQN2,RNASEQC2,RNASEQN4,RNASEQN5,RNASEQN6,RNASEQC7	4,3,3,6,4,4	9,3,10,5,17,6
novel_circ_0007265	chr1	149655698	149669310	+	13612	210	ENSG00000277147;	exon:149655699-149655908	RNASEQN1,RNASEQN2,RNASEQC3,RNASEQN4,RNASEQC4,RNASEQN5,RNASEQN6,RNASEQN7	8,3,10,5,4,6,2,2	11,10,26,7,9,1,10,6	--
novel_circ_0007267	chr1	149959683	149964349	-	4666	241	ENSG00000264522;	exon:149959684-149959796,exon:149964222-149964349	RNASEQN3,RNASEQC3,RNASEQC4	3,3,5	217173118	OTUD7B
novel_circ_0007277	chr1	150440922	150446401	+	5479	179	ENSG00000163125;	exon:150440923-150441023,exon:150441881-150441958	RNASEQN1,RNASEQC1,RNASEQN2,RNASEQC2,RNASEQN3,RNASEQC3,RNASEQN4,RNASEQC6,RNASEQN7	2,6,3,6,6,5,2,3,5	1.55235e+26	RPRD2
novel_circ_0007290	chr1	151088189	151118139	+	29950	108	ENSG00000143458;	exon:151088190-151088297	RNASEQC1,RNASEQN2,RNASEQC2,RNASEQN3,RNASEQC3,RNASEQC4,RNASEQN5,RNASEQC5,RNASEQN6,RNASEQC6,RNASEQN7,RNASEQC7	7,7,9,7,6,4,2,4,2,2,3,2	97,118,73,111,129,88,81,36,89,63,66,56	GABPB2
novel_circ_0007308	chr1	152248894	152251758	+	2864	106	ENSG00000237975;	exon:152251653-152251758	RNASEQN2,RNASEQN3,RNASEQC3,RNASEQN6	4,3,5,2	15,7,7,7	--
novel_circ_0007317	chr1	153811730	153813452	-	1722	321	ENSG00000143614;	exon:153811731-153811848,exon:153813250-153813452	RNASEQN3,RNASEQC3,RNASEQC4,RNASEQC5,RNASEQC7	5,3,3,3,8	183221208280253	GATAD2B
novel_circ_0007324	chr1	154234590	154235291	+	701	298	ENSG00000143569;	exon:154234591-154234792,exon:154235196-154235291	RNASEQN1,RNASEQC1,RNASEQN2,RNASEQC2,RNASEQN3,RNASEQC3,RNASEQN4,RNASEQC4	4,8,5,6,9,6,3,5	4.28543e+23	UBAP2L
novel_circ_0007331	chr1	15513310	15513681	-	371	371	ENSG00000132906;	intron:15513311-15513681	RNASEQN1	6	6	CASP9
novel_circ_0007363	chr1	155668626	155680456	-	11830	296	ENSG00000163374;	exon:155668627-155668777,exon:155679409-155679512,exon:155680416-155680456	RNASEQN3,RNASEQC3,RNASEQC6,RNASEQN7	5,5,4,3	165208264134	YY1AP1
novel_circ_0007365	chr1	155670319	155675096	-	4777	404	ENSG00000163374;	exon:155670320-155670464,exon:155672560-155672731,exon:155675010-155675096	RNASEQC2,RNASEQC3,RNASEQC4,RNASEQN5,RNASEQC7	3,6,4,3,4	335435302148220	YY1AP1
novel_circ_0007366	chr1	155670319	155679512	-	9193	249	ENSG00000163374;	exon:155670320-155670464,exon:155679409-155679512	RNASEQN1,RNASEQC1,RNASEQN2,RNASEQC2,RNASEQN3,RNASEQC3,RNASEQN4,RNASEQC4,RNASEQN5,RNASEQC5,RNASEQN6,RNASEQC6,RNASEQN7,RNASEQC7	6,7,9,5,10,29,11,8,7,7,6,29,4,11	1.65298e+41	YY1AP1
novel_circ_0007387	chr1	155771066	155773210	-	2144	296	ENSG00000116580;	exon:155771067-155771217,exon:155773066-155773210	RNASEQN2,RNASEQC3,RNASEQC4	3,2,6	52,78,82	GON4L
novel_circ_0007448	chr1	1637407	1704344	-	66937	336	n/a	intergenic_region:1637408-1637513,intergenic_region:1704039-1704146,intergenic_region:1704223-1704344	RNASEQN4,RNASEQC4	19,10	54,47
novel_circ_0007463	chr1	167332469	167338258	+	5789	355	ENSG00000143190;	exon:167332470-167332535,exon:167337970-167338258	RNASEQC1,RNASEQC2,RNASEQC3,RNASEQN4	2,2,6,4	25,35,51,18	POU2F1
novel_circ_0007465	chr1	167546100	167548121	-	2021	305	ENSG00000143162;	exon:167546101-167546285,exon:167548002-167548121	RNASEQC4	6	597	CREG1
novel_circ_0007487	chr1	169978084	170031975	-	53891	494	ENSG00000075945;	exon:169978085-169978183,exon:169981972-169982097,exon:170024418-170024596,exon:170031886-170031975	RNASEQN1,RNASEQC1,RNASEQN2,RNASEQC2,RNASEQN3,RNASEQC3,RNASEQN4,RNASEQC4,RNASEQN5,RNASEQC5,RNASEQN6,RNASEQC6,RNASEQN7,RNASEQC7	4,40,2,47,10,44,21,24,4,24,5,62,22,49	1.27643e+42	KIFAP3
novel_circ_0007506	chr1	172038318	172055926	+	17608	292	ENSG00000197959;	intron:172038319-172038461,intron:172055778-172055926	RNASEQN1,RNASEQN2,RNASEQN3,RNASEQC6	4,5,4,5	123176181178	DNM3
novel_circ_0007520	chr1	172555868	172570730	+	14862	486	ENSG00000094975;	exon:172555869-172556023,exon:172557280-172557417,exon:172570047-172570171,exon:172570663-172570730	RNASEQN1,RNASEQC1,RNASEQN3,RNASEQC4,RNASEQC5,RNASEQC6,RNASEQN7,RNASEQC7	4,5,4,2,2,3,4,5	138,158,90,283,359,249,174,484	SUCO
novel_circ_0007524	chr1	173160177	173175200	-	15023	315	n/a	intergenic_region:173161349-173161476,intergenic_region:173173282-173173356,intergenic_region:173175089-173175200	RNASEQC2	5	18
novel_circ_0007555	chr1	178456720	178467421	+	10701	179	ENSG00000075391;	exon:178456721-178456899	RNASEQN1,RNASEQC3,RNASEQC4	6,2,2	68118169	RASAL2
novel_circ_0007573	chr1	179335505	179343635	+	8130	258	ENSG00000057252;	exon:179335506-179335657,exon:179337837-179337896,exon:179343590-179343635	RNASEQN1,RNASEQC1,RNASEQN2,RNASEQN3,RNASEQC3,RNASEQN4,RNASEQN5,RNASEQN6,RNASEQN7	9,4,5,13,4,10,6,8,5	3.68815e+34	SOAT1
novel_circ_0007575	chr1	179335505	179350431	+	14926	288	ENSG00000057252;	exon:179335506-179335657,exon:179350296-179350431	RNASEQC2	5	211	SOAT1
novel_circ_0007588	chr1	179368799	179395202	+	26403	246	ENSG00000162779;	exon:179393903-179394043,exon:179395098-179395202	RNASEQN1,RNASEQN3,RNASEQC3,RNASEQN4,RNASEQN7	7,3,3,6,3	24,24,5,29,8	AXDND1
novel_circ_0007590	chr1	179378636	179395202	+	16566	105	ENSG00000162779;	exon:179395098-179395202	RNASEQN1,RNASEQN3,RNASEQC3,RNASEQC4,RNASEQN5,RNASEQN6	6,7,3,2,2,2	23,31,9,5,12,13	AXDND1
novel_circ_0007592	chr1	179491537	179492951	+	1414	200	ENSG00000162779;	exon:179491538-179491737	RNASEQN1,RNASEQN4,RNASEQN5	6,4,3	3,9,5	AXDND1
novel_circ_0007597	chr1	179986168	180006567	+	20399	244	ENSG00000135837;	exon:179986169-179986254,exon:179987243-179987286,exon:180006454-180006567	RNASEQN1,RNASEQC1,RNASEQN2,RNASEQN3,RNASEQC3,RNASEQN4,RNASEQC4,RNASEQN5,RNASEQC5,RNASEQC6,RNASEQN7,RNASEQC7	7,2,2,2,6,4,13,3,7,5,2,2	191,208,149,209,219,236,247,97,171,198,157,153	CEP350
novel_circ_0007622	chr1	180834873	180880297	+	45424	394	ENSG00000143324;	exon:180834874-180835045,exon:180880076-180880297	RNASEQC1,RNASEQC2,RNASEQC5,RNASEQC6	3,8,2,7	371677289287	XPR1
novel_circ_0007663	chr1	186451178	186470395	+	19217	96	n/a	intergenic_region:186451179-186451274	RNASEQN1,RNASEQC1,RNASEQN2,RNASEQC3	2,8,3,2	6,9,6,7
novel_circ_0007664	chr1	186893010	186894211	+	1201	263	ENSG00000116711;	exon:186893011-186893159,exon:186894098-186894211	RNASEQC3	5	161	PLA2G4A
novel_circ_0007665	chr1	186893010	186911389	+	18379	443	ENSG00000116711;	exon:186893011-186893159,exon:186894098-186894211,exon:186906965-186907002,exon:186911248-186911389	RNASEQN1,RNASEQN2,RNASEQC2,RNASEQN3,RNASEQC3,RNASEQN4,RNASEQC4,RNASEQN5,RNASEQC5,RNASEQN6,RNASEQN7,RNASEQC7	6,15,2,7,9,9,15,6,6,4,4,12	213,175,13,127,137,174,239,205,114,77,73,175	PLA2G4A
novel_circ_0007671	chr1	19193432	19197265	-	3833	250	ENSG00000127481;	exon:19193433-19193557,exon:19197141-19197265	RNASEQN1,RNASEQN2,RNASEQC2,RNASEQN3,RNASEQN5	5,3,2,4,4	279223140217300	UBR4
novel_circ_0007677	chr1	193075819	193077050	+	1231	138	ENSG00000116747;	exon:193076913-193077050	RNASEQN1,RNASEQN2,RNASEQN3,RNASEQC3,RNASEQN4,RNASEQC4,RNASEQN6,RNASEQN7	3,3,3,2,2,7,4,3	2.68326e+23	TROVE2
novel_circ_0007679	chr1	193138084	193142066	+	3982	306	ENSG00000134371;	exon:193138085-193138173,exon:193141850-193142066	RNASEQN1,RNASEQC2,RNASEQC3,RNASEQN6	2,4,2,5	338393489236	CDC73
novel_circ_0007692	chr1	197328421	197357013	+	28592	183	ENSG00000134376;	exon:197356831-197357013	RNASEQC7	5	5	CRB1
novel_circ_0007729	chr1	201852103	201858994	+	6891	316	ENSG00000198700;	exon:201852104-201852192,exon:201853011-201853097,exon:201858855-201858994	RNASEQN2,RNASEQN3,RNASEQC3,RNASEQN4,RNASEQC4,RNASEQN5,RNASEQC5,RNASEQC6,RNASEQN7,RNASEQC7	3,5,2,2,6,2,2,3,2,2	1.54148e+29	IPO9
novel_circ_0007753	chr1	204112914	204126015	+	13101	378	ENSG00000143842;	exon:204112915-204113134,exon:204125858-204126015	RNASEQC3,RNASEQN7	4,5	108101	SOX13
novel_circ_0007765	chr1	20744743	20780540	-	35797	196	ENSG00000127483;	exon:20780345-20780540	RNASEQC2,RNASEQN4,RNASEQC4,RNASEQC5,RNASEQC6	3,5,2,3,3	179292283280215	HP1BP3
novel_circ_0007788	chr1	20904882	20942330	-	37448	89	ENSG00000075151;	exon:20904883-20904971	RNASEQC1,RNASEQN2,RNASEQN3,RNASEQC3,RNASEQN4,RNASEQC4,RNASEQN5,RNASEQC5,RNASEQN6,RNASEQC6,RNASEQN7,RNASEQC7	11,2,4,6,3,3,3,4,3,3,4,3	2.79239e+35	EIF4G3
novel_circ_0007813	chr1	210919639	210920967	-	1328	76	ENSG00000143473;ENSG00000284299;	intron:210920892-210920967	RNASEQC5,RNASEQC7	5,2	91115	KCNH1;AL590132.1
novel_circ_0007814	chr1	211018863	211019256	-	393	393	ENSG00000284299;ENSG00000143473;	exon:211018864-211019256	RNASEQC2,RNASEQC3,RNASEQC7	2,6,4	102,44,237	AL590132.1;KCNH1
novel_circ_0007860	chr1	213996468	214011715	+	15247	195	ENSG00000117707;	exon:214011521-214011715	RNASEQN1,RNASEQC1,RNASEQN2,RNASEQC2,RNASEQN3,RNASEQC3,RNASEQN4,RNASEQC4,RNASEQC5,RNASEQN6,RNASEQC6,RNASEQN7,RNASEQC7	4,15,16,11,9,15,8,16,12,8,28,8,20	1.77419e+38	PROX1
novel_circ_0007871	chr1	215164817	215172183	+	7366	392	ENSG00000082482;	intron:215164818-215164861,intron:215169199-215169359,intron:215171997-215172183	RNASEQN1,RNASEQN2	3,5	324264	KCNK2
novel_circ_0007890	chr1	21701497	21703618	-	2121	212	ENSG00000090686;	exon:21701498-21701602,exon:21703512-21703618	RNASEQN1,RNASEQN3	5,3	437382	USP48
novel_circ_0007894	chr1	21715388	21724095	-	8707	313	ENSG00000090686;	exon:21721650-21721764,exon:21723898-21724095	RNASEQN1,RNASEQC1,RNASEQN2,RNASEQC2,RNASEQN3,RNASEQC3,RNASEQN4,RNASEQC4,RNASEQN5,RNASEQN6	10,4,8,4,13,9,10,2,12,5	5.18129e+29	USP48
novel_circ_0007913	chr1	219193129	219218712	+	25583	433	n/a	intergenic_region:219193130-219193251,intergenic_region:219210532-219210647,intergenic_region:219218518-219218712	RNASEQC1,RNASEQN3,RNASEQC3,RNASEQC4,RNASEQC6,RNASEQN7	2,3,8,4,2,2	1.76345e+17
novel_circ_0007988	chr1	227016079	227035607	-	19528	379	ENSG00000143776;	exon:227016080-227016197,exon:227016927-227017050,exon:227035471-227035607	RNASEQN4,RNASEQC6,RNASEQN7	6,3,3	244363238	CDC42BPA
novel_circ_0007999	chr1	227193785	227219420	-	25635	307	ENSG00000143776;	exon:227193786-227193934,exon:227219263-227219420	RNASEQC7	5	188	CDC42BPA
novel_circ_0008003	chr1	229286485	229304000	+	17515	391	ENSG00000168118;	exon:229286486-229286566,exon:229288729-229288843,exon:229303806-229304000	RNASEQC1,RNASEQC2,RNASEQC3,RNASEQN4,RNASEQC4,RNASEQC5,RNASEQC6,RNASEQC7	2,8,15,5,6,5,6,10	1.77252e+23	RAB4A
novel_circ_0008009	chr1	229460610	229463676	-	3066	293	ENSG00000069248;	exon:229460611-229460769,exon:229463543-229463676	RNASEQC4	7	167	NUP133
novel_circ_0008010	chr1	229460610	229465519	-	4909	259	ENSG00000069248;	exon:229460611-229460769,exon:229465420-229465519	RNASEQN2,RNASEQC2,RNASEQC4	5,3,2	150183139	NUP133
novel_circ_0008018	chr1	23030468	23044486	+	14018	402	ENSG00000004487;	exon:23030469-23030634,exon:23040259-23040434,exon:23044427-23044486	RNASEQN2,RNASEQC3,RNASEQC4	2,4,6	161178147	KDM1A
novel_circ_0008041	chr1	232460886	232471528	-	10642	429	ENSG00000116991;	exon:232460887-232461157,exon:232471371-232471528	RNASEQC3,RNASEQC4,RNASEQC5,RNASEQC6,RNASEQC7	6,5,5,2,5	109,92,140,179,115	SIPA1L2
novel_circ_0008079	chr1	233346441	233362293	+	15852	181	ENSG00000143674;	exon:233346442-233346622	RNASEQN1,RNASEQC3,RNASEQC4,RNASEQC5,RNASEQC7	3,2,4,8,3	17,37,28,53,37	MAP3K21
novel_circ_0008086	chr1	235194012	235214026	-	20014	199	ENSG00000054267;	exon:235194013-235194211	RNASEQN2,RNASEQC2,RNASEQN3,RNASEQC4	3,2,3,6	187285215243	ARID4B
novel_circ_0008096	chr1	235240312	235260752	-	20440	495	ENSG00000054267;	exon:235240313-235240451,exon:235246420-235246511,exon:235255664-235255750,exon:235257160-235257225,exon:235260642-235260752	RNASEQC4	5	192	ARID4B
novel_circ_0008098	chr1	235341707	235342883	+	1176	71	ENSG00000285053;	exon:235341708-235341778	RNASEQN1,RNASEQN2,RNASEQC2,RNASEQN3,RNASEQC3,RNASEQC4,RNASEQN5,RNASEQC5,RNASEQN6,RNASEQC6,RNASEQN7,RNASEQC7	2,2,8,7,7,4,5,5,3,6,2,2	2.39251e+35	TBCE
novel_circ_0008107	chr1	235437321	235442911	+	5590	282	ENSG00000284770;ENSG00000285053;	exon:235437322-235437474,exon:235441814-235441882,exon:235442852-235442911	RNASEQC1,RNASEQC2,RNASEQC3,RNASEQN4,RNASEQC4,RNASEQN6,RNASEQC7	4,5,5,3,2,2,2	93,84,72,92,51,76,57	TBCE;TBCE
novel_circ_0008112	chr1	235649661	235664621	-	14960	229	n/a	intergenic_region:235663984-235664055,intergenic_region:235664465-235664621	RNASEQC3	12	122
novel_circ_0008142	chr1	237369533	237388183	+	18650	464	ENSG00000198626;	exon:237369534-237369608,exon:237374717-237374795,exon:237377323-237377435,exon:237387281-237387380,exon:237388087-237388183	RNASEQC5,RNASEQC7	3,6	211211	RYR2
novel_circ_0008158	chr1	237566566	237569319	+	2753	248	ENSG00000198626;	exon:237566567-237566775,exon:237569281-237569319	RNASEQC1,RNASEQC4,RNASEQC5,RNASEQC7	3,3,5,2	65,75,195,153	RYR2
novel_circ_0008171	chr1	240188206	240211235	+	23029	201	ENSG00000155816;	exon:240188207-240188262,exon:240211091-240211235	RNASEQC1,RNASEQC2,RNASEQC4,RNASEQC5,RNASEQC6,RNASEQC7	9,12,2,4,10,5	2.07271e+17	FMN2
novel_circ_0008176	chr1	240206798	240234450	+	27652	200	ENSG00000155816;	intron:240234251-240234450	RNASEQC2,RNASEQC5	6,2	145137	FMN2
novel_circ_0008177	chr1	240206798	240258032	+	51234	88	ENSG00000155816;	exon:240257945-240258032	RNASEQC1,RNASEQC2,RNASEQC5,RNASEQC6,RNASEQN7,RNASEQC7	11,12,4,10,3,3	194,248,256,275,71,164	FMN2
novel_circ_0008204	chr1	243304712	243330692	+	25980	407	ENSG00000054282;	exon:243304713-243304777,exon:243307989-243308177,exon:243330540-243330692	RNASEQN1,RNASEQC2,RNASEQN3,RNASEQC3,RNASEQN4	2,5,3,2,2	169132115177148	SDCCAG8
novel_circ_0008210	chr1	243316754	243344331	+	27577	117	ENSG00000054282;	exon:243344215-243344331	RNASEQC1,RNASEQC2,RNASEQC4	2,7,3	144125133	SDCCAG8
novel_circ_0008235	chr1	243637610	243695716	-	58106	258	ENSG00000117020;	exon:243637611-243637742,exon:243695591-243695716	RNASEQC1,RNASEQC2,RNASEQN3,RNASEQC3,RNASEQC4,RNASEQN5,RNASEQC5,RNASEQC6	4,7,4,3,3,3,4,3	6.37966e+23	AKT3
novel_circ_0008259	chr1	246540689	246551302	-	10613	90	ENSG00000162851;	exon:246551213-246551302	RNASEQN3,RNASEQC3,RNASEQC6,RNASEQN7,RNASEQC7	2,5,5,2,3	34,32,18,31,17	TFB2M
novel_circ_0008264	chr1	246627355	246631924	+	4569	31	ENSG00000162852;	intron:246631894-246631924	RNASEQN1,RNASEQN2,RNASEQC4,RNASEQN5,RNASEQC6,RNASEQN7	2,2,4,3,3,5	164,102,112,104,64,93	CNST
novel_circ_0008266	chr1	24666814	24670315	+	3501	307	ENSG00000133226;	exon:24666815-24666925,exon:24670120-24670315	RNASEQC1,RNASEQN3,RNASEQC3,RNASEQN6,RNASEQC6,RNASEQN7	2,5,4,3,2,2	61,97,122,58,68,70	SRRM1
novel_circ_0008267	chr1	246726891	246740301	+	13410	324	ENSG00000143653;	exon:246726892-246727004,exon:246735975-246736055,exon:246740172-246740301	RNASEQN2,RNASEQN3,RNASEQC3,RNASEQN4,RNASEQC4,RNASEQN5,RNASEQN6,RNASEQN7,RNASEQC7	2,8,7,20,6,7,5,5,2	6.02807e+27	SCCPDH
novel_circ_0008277	chr1	247156405	247159813	-	3408	188	ENSG00000196418;	exon:247159006-247159066,exon:247159687-247159813	RNASEQN1,RNASEQC1,RNASEQN2,RNASEQC2,RNASEQN3,RNASEQC3,RNASEQN4,RNASEQC4,RNASEQN5,RNASEQC5,RNASEQN6,RNASEQC6,RNASEQN7,RNASEQC7	42,24,33,32,38,97,29,73,26,22,14,37,26,27	37,29,37,43,34,58,42,61,30,67,36,65,41,47	ZNF124
novel_circ_0008278	chr1	247156405	247159867	-	3462	181	ENSG00000196418;	exon:247159687-247159867	RNASEQN3,RNASEQC3	6,3	29,50	ZNF124
novel_circ_0008370	chr1	33280123	33280457	+	334	334	ENSG00000160094;	exon:33280124-33280457	RNASEQN2,RNASEQN3,RNASEQN4,RNASEQC4,RNASEQN5	3,4,2,6,2	108,101,63,185,91	ZNF362
novel_circ_0008373	chr1	34992233	35015162	-	22929	324	ENSG00000271741;ENSG00000163867;	exon:34992234-34992382,exon:35014988-35015162	RNASEQN2,RNASEQC3	2,5	100,85	AC114490.2;ZMYM6
novel_circ_0008442	chr1	41628748	41646243	-	17495	394	ENSG00000127124;	intron:41628749-41628947,intron:41646049-41646243	RNASEQC7	12	23	HIVEP3
novel_circ_0008448	chr1	42265114	42278784	-	13670	75	ENSG00000198815;	intron:42265115-42265189	RNASEQN1,RNASEQC1,RNASEQN2,RNASEQN3,RNASEQC3,RNASEQN4,RNASEQC4,RNASEQC5,RNASEQC6,RNASEQN7,RNASEQC7	2,3,2,11,2,4,4,9,2,4,9	94,71,100,125,196,104,146,96,77,107,140	FOXJ3
novel_circ_0008475	chr1	45087880	45088237	-	357	357	ENSG00000162415;	exon:45087881-45088237	RNASEQN1,RNASEQC1,RNASEQN2,RNASEQN3,RNASEQC3,RNASEQN4,RNASEQC4,RNASEQC5,RNASEQN6,RNASEQN7,RNASEQC7	6,7,21,14,13,15,16,6,7,11,9	68,45,92,54,72,77,76,38,48,53,58	ZSWIM5
novel_circ_0008477	chr1	45421724	45457871	-	36147	430	ENSG00000070759;	exon:45421725-45421846,exon:45457564-45457871	RNASEQN3	5	13	TESK2
novel_circ_0008508	chr1	48395266	48403882	-	8616	88	ENSG00000132122;	exon:48395267-48395354	RNASEQN1,RNASEQN2,RNASEQN3,RNASEQC3,RNASEQN4,RNASEQN6,RNASEQC7	4,2,3,3,5,2,3	241,231,202,195,274,151,86	SPATA6
novel_circ_0008549	chr1	51814034	51834170	-	20136	268	ENSG00000078618;	exon:51814035-51814089,exon:51814551-51814609,exon:51834017-51834170	RNASEQN2,RNASEQN3,RNASEQC4	3,5,2	361286380	NRDC
novel_circ_0008570	chr1	52490731	52509712	-	18981	239	ENSG00000134744;	exon:52490732-52490801,exon:52493611-52493662,exon:52509596-52509712	RNASEQN1,RNASEQC1,RNASEQC3,RNASEQN4,RNASEQN5,RNASEQC7	5,3,5,3,4,2	2.56112e+17	TUT4
novel_circ_0008574	chr1	52509595	52526373	-	16778	281	ENSG00000134744;	exon:52509596-52509712,exon:52515891-52516054	RNASEQN1,RNASEQC1,RNASEQN2,RNASEQC2,RNASEQN3,RNASEQC3,RNASEQN4,RNASEQC4,RNASEQN7,RNASEQC7	8,7,14,3,2,11,5,5,5,6	210,90,237,93,167,185,206,127,123,80	TUT4
novel_circ_0008627	chr1	62443158	62447511	+	4353	332	ENSG00000162607;	exon:62443159-62443319,exon:62447341-62447511	RNASEQC4	6	187	USP1
novel_circ_0008651	chr1	64629354	64641969	+	12615	272	ENSG00000158966;	exon:64629355-64629481,exon:64632599-64632743	RNASEQN2,RNASEQC3,RNASEQN4,RNASEQN6,RNASEQN7	10,3,2,3,2	161,98,101,98,147	CACHD1
novel_circ_0008673	chr1	66871369	66905375	-	34006	175	ENSG00000152763;	exon:66905201-66905375	RNASEQC1,RNASEQN2,RNASEQC3,RNASEQC4,RNASEQC7	3,4,5,5,2	11,23,36,37,36	WDR78
novel_circ_0008677	chr1	66946149	66959743	+	13594	211	ENSG00000198160;	exon:66946150-66946295,exon:66959679-66959743	RNASEQN1,RNASEQN2,RNASEQC2,RNASEQC3,RNASEQC4,RNASEQN5,RNASEQC5,RNASEQN6,RNASEQC6,RNASEQC7	3,4,5,3,5,2,4,2,4,2	3.97396e+29	MIER1
novel_circ_0008680	chr1	66958058	66963160	+	5102	271	ENSG00000198160;	exon:66958851-66958983,exon:66959679-66959743,exon:66963088-66963160	RNASEQN1,RNASEQC1,RNASEQN2,RNASEQC2,RNASEQN3,RNASEQC3,RNASEQN4,RNASEQC4,RNASEQN5,RNASEQC5,RNASEQN6,RNASEQN7,RNASEQC7	12,4,12,4,29,31,12,19,10,3,8,8,2	4.00137e+38	MIER1
novel_circ_0008684	chr1	70173464	70189273	-	15809	134	ENSG00000066557;	exon:70173465-70173510,exon:70173622-70173709	RNASEQC1,RNASEQC3,RNASEQC4	5,2,3	52156138	LRRC40
novel_circ_0008702	chr1	75732643	75750546	+	17903	409	ENSG00000117054;	exon:75732644-75732741,exon:75732853-75732922,exon:75749419-75749563,exon:75750451-75750546	RNASEQC1,RNASEQN2,RNASEQC3,RNASEQN5,RNASEQC5,RNASEQN6,RNASEQC6,RNASEQC7	2,4,10,3,2,4,4,5	1.55683e+23	ACADM
novel_circ_0008707	chr1	77044203	77068843	+	24640	108	n/a	intergenic_region:77068736-77068843	RNASEQC3,RNASEQC4,RNASEQN5,RNASEQN6	6,3,3,2	34,19,7,19
novel_circ_0008713	chr1	77631849	77641655	-	9806	197	ENSG00000036549;	exon:77641384-77641446,exon:77641522-77641655	RNASEQN1,RNASEQC1,RNASEQN2,RNASEQC2,RNASEQN3,RNASEQC3,RNASEQN4,RNASEQC4,RNASEQN5,RNASEQC5,RNASEQC6,RNASEQN7,RNASEQC7	7,5,12,4,12,17,10,13,9,11,4,2,12	196,104,207,85,201,190,213,187,92,82,80,91,111	AC118549.1
novel_circ_0008718	chr1	77711746	77714783	-	3037	361	ENSG00000077254;	exon:77711747-77711855,exon:77713200-77713281,exon:77714614-77714783	RNASEQN1,RNASEQC2,RNASEQN3,RNASEQC3,RNASEQN4,RNASEQC4,RNASEQN6	3,2,4,15,3,3,5	4.1726e+20	USP33
novel_circ_0008729	chr1	77801330	77807101	+	5771	127	ENSG00000180488;	exon:77806975-77807101	RNASEQN1,RNASEQC1,RNASEQN3,RNASEQC3,RNASEQN4,RNASEQN5,RNASEQC5,RNASEQN6,RNASEQC7	4,2,8,7,4,4,2,2,2	174,169,170,180,226,166,192,95,235	MIGA1
novel_circ_0008747	chr1	7835761	7837149	+	1388	335	ENSG00000049246;	exon:7835762-7835945,exon:7836999-7837149	RNASEQN1,RNASEQC1,RNASEQN2,RNASEQC2,RNASEQC3,RNASEQC4,RNASEQN5,RNASEQC5,RNASEQN6,RNASEQC6,RNASEQN7	2,4,2,4,4,5,2,2,3,9,4	72,136,34,128,113,298,184,223,52,372,100	PER3
novel_circ_0008761	chr1	83911164	83947282	-	36118	358	ENSG00000137941;	exon:83911165-83911363,exon:83947124-83947282	RNASEQC1,RNASEQC2,RNASEQN3,RNASEQC3,RNASEQN4,RNASEQC4,RNASEQC5,RNASEQN7,RNASEQC7	3,13,4,9,2,11,6,5,5	135,201,4,79,36,143,167,49,184	TTLL7
novel_circ_0008775	chr1	85025938	85045362	-	19424	380	ENSG00000055732;	exon:85025939-85026088,exon:85045133-85045362	RNASEQN2	5	428	MCOLN3
novel_circ_0008793	chr1	8655972	8656441	-	469	469	ENSG00000142599;	exon:8655973-8656441	RNASEQN1,RNASEQC1,RNASEQN2,RNASEQC2,RNASEQN3,RNASEQC3,RNASEQN4,RNASEQC4,RNASEQN5,RNASEQC5	10,10,20,11,11,15,8,8,5,9	137,79,126,54,149,161,110,116,75,113	RERE
novel_circ_0008798	chr1	86715723	86743235	+	27512	379	ENSG00000097033;	exon:86715724-86715865,exon:86719507-86719635,exon:86743128-86743235	RNASEQC3,RNASEQC4,RNASEQC5	6,2,4	332482339	SH3GLB1
novel_circ_0008805	chr1	88740987	88771879	+	30892	217	ENSG00000065243;	exon:88771663-88771879	RNASEQN1	5	241	PKN2
novel_circ_0008818	chr1	89686469	89714851	+	28382	142	ENSG00000171488;	exon:89686470-89686611	RNASEQC3,RNASEQN4,RNASEQC7	5,3,2	249,98,232	LRRC8C
novel_circ_0008826	chr1	91343429	91385834	-	42405	389	ENSG00000162669;	exon:91343430-91343510,exon:91347429-91347476,exon:91385575-91385834	RNASEQC4	9	36	HFM1
novel_circ_0008827	chr1	91375357	91385834	-	10477	160	ENSG00000162669;	exon:91375358-91375446,exon:91380912-91380982	RNASEQN2,RNASEQN3,RNASEQN4,RNASEQC4	3,2,3,7	26,5,37,32	HFM1
novel_circ_0008828	chr1	91861470	91864279	-	2809	174	ENSG00000069702;	exon:91861471-91861644	RNASEQN1,RNASEQN2,RNASEQN3,RNASEQC3,RNASEQC4,RNASEQN5,RNASEQN6,RNASEQN7,RNASEQC7	5,5,8,4,7,8,4,5,2	380,328,149,135,82,778,470,494,46	TGFBR3
novel_circ_0008832	chr1	92177810	92182595	+	4785	88	ENSG00000189195;	exon:92177811-92177898	RNASEQN2,RNASEQN4,RNASEQC4,RNASEQC5	2,4,10,3	49103263314	BTBD8
novel_circ_0008847	chr1	92605306	92639237	-	33931	354	ENSG00000067208;	intron:92605307-92605402,intron:92636202-92636336,intron:92639115-92639237	RNASEQN1,RNASEQN5,RNASEQN7	2,6,2	137,85,78	EVI5
novel_circ_0008851	chr1	92662718	92704744	-	42026	190	ENSG00000067208;	exon:92704555-92704744	RNASEQN1,RNASEQN2,RNASEQN3,RNASEQC3,RNASEQN4,RNASEQC4,RNASEQN5,RNASEQN6,RNASEQN7,RNASEQC7	2,9,6,6,5,4,5,3,3,4	160,150,92,130,178,150,141,79,112,101	EVI5
novel_circ_0008855	chr1	92677157	92704744	-	27587	341	ENSG00000067208;	exon:92677158-92677218,exon:92694299-92694388,exon:92704555-92704744	RNASEQC2,RNASEQN3,RNASEQN4,RNASEQC5,RNASEQN7	4,3,5,2,3	137212276111129	EVI5
novel_circ_0008876	chr1	94498601	94499614	+	1013	264	ENSG00000117528;	exon:94498602-94498679,exon:94498783-94498848,exon:94499495-94499614	RNASEQN1,RNASEQN2,RNASEQC3,RNASEQN4,RNASEQC4,RNASEQN6,RNASEQC6,RNASEQC7	2,2,6,4,3,3,4,5	2.60232e+23	ABCD3
novel_circ_0008885	chr1	95138274	95173889	+	35615	169	ENSG00000152078;ENSG00000271092;	intron:95151325-95151419,intron:95173816-95173889	RNASEQC1,RNASEQN2,RNASEQN4,RNASEQN5,RNASEQC5,RNASEQN6,RNASEQC7	2,7,3,3,3,7,2	41,102,118,83,12,75,21	TMEM56;TMEM56-RWDD3
novel_circ_0008902	chr1	97679094	97700302	-	21208	113	ENSG00000188641;	intron:97700190-97700302	RNASEQC2,RNASEQN4	5,2	97201	DPYD
novel_circ_0008903	chr1	97679094	97721671	-	42577	254	ENSG00000188641;	exon:97679095-97679182,exon:97688035-97688118,exon:97691717-97691798	RNASEQC1,RNASEQC2,RNASEQC3,RNASEQN4,RNASEQC5,RNASEQC7	2,15,3,4,9,6	1.64127e+17	DPYD
novel_circ_0008909	chr1	98691074	98701903	+	10829	198	ENSG00000162627;	exon:98691075-98691185,exon:98701817-98701903	RNASEQC1,RNASEQN3,RNASEQC3,RNASEQC4,RNASEQC5	3,2,8,3,3	39,85,116,106,80	SNX7
novel_circ_0008917	chr1	9972017	9981170	+	9153	311	ENSG00000173614;	exon:9972018-9972188,exon:9981031-9981170	RNASEQC1,RNASEQN3,RNASEQC3,RNASEQC5,RNASEQN7	5,5,3,3,2	30,81,77,38,41	NMNAT1
hsa_circ_0006654	chr10	100923974	100926019	+	2045	1069	ENSG00000119906;	exon:100925949-100926019	RNASEQN1,RNASEQC1,RNASEQN2,RNASEQC2,RNASEQN3,RNASEQC3,RNASEQN4,RNASEQC4,RNASEQN5,RNASEQC5,RNASEQN6,RNASEQC6,RNASEQN7,RNASEQC7	16,6,31,5,43,35,17,26,13,7,5,13,12,6	2.24418e+41	SLF2
hsa_circ_0019538	chr10	100923974	100931078	+	7104	1463	ENSG00000119906;	exon:100930976-100931078	RNASEQN2,RNASEQC3,RNASEQC4,RNASEQN5,RNASEQC6,RNASEQN7	5,5,5,2,8,3	2.15195e+17	SLF2
hsa_circ_0006409	chr10	100937401	100944128	+	6727	321	ENSG00000119906;	exon:100937402-100937477,exon:100938595-100938736,exon:100944026-100944128	RNASEQN1,RNASEQN2,RNASEQC2,RNASEQC3,RNASEQN4,RNASEQC4,RNASEQC5,RNASEQN6,RNASEQC7	4,11,5,4,3,3,3,2,3	1.31163e+26	SLF2
hsa_circ_0008362	chr10	101667885	101676436	-	8551	510	ENSG00000107829;	exon:101667886-101667980,exon:101672915-101673047	RNASEQN1,RNASEQC1,RNASEQN2,RNASEQC2,RNASEQN3,RNASEQC3,RNASEQN4,RNASEQC4,RNASEQN5,RNASEQC5,RNASEQN6,RNASEQC6,RNASEQN7,RNASEQC7	26,19,25,12,18,37,14,27,13,14,16,16,20,47	59,74,64,113,53,83,69,47,59,82,67,163,88,114	FBXW4
hsa_circ_0019591	chr10	101672914	101673673	-	759	319	ENSG00000107829;	exon:101672915-101673047,exon:101673488-101673673	RNASEQC2,RNASEQN4,RNASEQC7	5,2,2	116,84,128	FBXW4
hsa_circ_0000255	chr10	101672914	101676436	-	3522	415	ENSG00000107829;	exon:101672915-101673047	RNASEQN1,RNASEQC1,RNASEQN2,RNASEQC2,RNASEQC3,RNASEQN5,RNASEQC5,RNASEQN6,RNASEQC6,RNASEQN7,RNASEQC7	4,6,3,6,9,7,7,5,8,7,12	100,125,101,153,155,91,126,96,205,133,154	FBXW4
hsa_circ_0019606	chr10	101792838	101807901	-	15063	1695	ENSG00000198408;	exon:101792839-101792943,exon:101793913-101793998,exon:101807730-101807901	RNASEQC4,RNASEQN5,RNASEQC7	6,8,4	461171434	OGA
hsa_circ_0019607	chr10	101792838	101810314	-	17476	1826	ENSG00000198408;	exon:101792839-101792943,exon:101793913-101793998,exon:101797980-101798154,exon:101810184-101810314	RNASEQN1,RNASEQC1,RNASEQN2,RNASEQC2,RNASEQN3,RNASEQC3,RNASEQN4,RNASEQC4,RNASEQN5,RNASEQC5,RNASEQN6,RNASEQC6,RNASEQN7,RNASEQC7	15,17,9,8,14,20,16,11,12,9,5,11,7,18	3.27641e+41	OGA
hsa_circ_0019609	chr10	101797979	101810314	-	12335	1635	ENSG00000198408;	exon:101797980-101798154,exon:101810184-101810314	RNASEQN3,RNASEQC3,RNASEQC4,RNASEQN6	2,2,3,6	516677531345	OGA
hsa_circ_0019612	chr10	101798841	101807901	-	9060	1329	ENSG00000198408;	exon:101807730-101807901	RNASEQN1,RNASEQC1,RNASEQN3,RNASEQN4,RNASEQC4,RNASEQC6,RNASEQC7	4,2,3,4,5,3,4	3.45649e+20	OGA
hsa_circ_0019613	chr10	101798841	101813606	-	14765	1610	ENSG00000198408;	exon:101813030-101813127,exon:101813555-101813606	RNASEQN1,RNASEQN2,RNASEQC3,RNASEQC4	5,3,2,2	323403634460	OGA
hsa_circ_0019617	chr10	101806044	101807901	-	1857	271	ENSG00000198408;	exon:101806045-101806143,exon:101807730-101807901	RNASEQN3,RNASEQC4,RNASEQC7	3,7,2	357416488	OGA
hsa_circ_0004117	chr10	101939862	101957732	-	17870	286	ENSG00000120029;	exon:101939863-101939938,exon:101956597-101956723,exon:101957650-101957732	RNASEQN1,RNASEQC1,RNASEQC2,RNASEQN3,RNASEQC3,RNASEQN4,RNASEQC4,RNASEQN6,RNASEQC6,RNASEQN7	2,10,7,2,8,8,9,3,8,2	91,141,118,158,131,109,107,81,135,101	ARMH3
hsa_circ_0000257	chr10	102157018	102158214	+	1196	487	ENSG00000166197;	exon:102157431-102157555,exon:102158049-102158214	RNASEQN1,RNASEQC2,RNASEQN3,RNASEQC3,RNASEQC4,RNASEQN7	2,2,6,6,2,3	90,229,128,141,195,64	NOLC1
hsa_circ_0019701	chr10	102358038	102359435	+	1397	541	ENSG00000107862;	exon:102358039-102358186	RNASEQN1,RNASEQC2,RNASEQN4,RNASEQC4,RNASEQC7	5,5,3,4,4	153296159257369	GBF1
hsa_circ_0019773	chr10	102872447	102874661	+	2214	358	ENSG00000270316;ENSG00000214435;	exon:102872448-102872598,exon:102873097-102873233,exon:102874592-102874661	RNASEQN1,RNASEQC1,RNASEQN2,RNASEQC2,RNASEQN3,RNASEQC3,RNASEQN4,RNASEQC4,RNASEQN5,RNASEQN6,RNASEQC6,RNASEQN7	36,3,36,3,38,17,42,10,38,18,5,15	2515,106,1617,79,2366,1067,2822,562,1744,1399,148,1114	BORCS7-ASMT;AS3MT
hsa_circ_0019774	chr10	102876953	102878991	+	2038	357	ENSG00000214435;ENSG00000270316;	exon:102876954-102877035,exon:102878379-102878510,exon:102878849-102878991	RNASEQN1,RNASEQN3	5,2	24402452	AS3MT;BORCS7-ASMT
hsa_circ_0000258	chr10	103438014	103438808	+	794	180	ENSG00000148843;	exon:103438686-103438808	RNASEQN1,RNASEQC1,RNASEQN2,RNASEQC2,RNASEQN3,RNASEQC3,RNASEQN4,RNASEQC4,RNASEQN5,RNASEQC5,RNASEQN6,RNASEQC6,RNASEQN7,RNASEQC7	10,4,3,6,5,14,8,9,10,11,3,9,6,2	62,59,101,79,85,65,46,79,68,70,53,72,82,75	PDCD11
hsa_circ_0005620	chr10	103622469	103661114	-	38646	4865	ENSG00000107957;	exon:103622470-103622553,exon:103627089-103627202,exon:103660983-103661114	RNASEQN1,RNASEQN2,RNASEQC2,RNASEQN3,RNASEQC3,RNASEQN4,RNASEQC4,RNASEQN5,RNASEQN6,RNASEQC6,RNASEQN7,RNASEQC7	12,9,3,24,24,5,11,9,9,4,5,3	1.83139e+35	SH3PXD2A
hsa_circ_0005321	chr10	103990674	103993133	+	2459	364	ENSG00000065613;	exon:103990675-103990839,exon:103992598-103992646,exon:103992984-103993133	RNASEQC4	5	346	SLK
hsa_circ_0000259	chr10	104008176	104018908	+	10732	528	ENSG00000065613;	exon:104018160-104018289,exon:104018784-104018908	RNASEQN1,RNASEQN2,RNASEQC2,RNASEQN3,RNASEQC3,RNASEQN4,RNASEQC4,RNASEQC5	5,11,4,16,21,5,13,3	3.01311e+23	SLK
hsa_circ_0019985	chr10	106699213	106709341	-	10128	389	ENSG00000108018;	exon:106699214-106699393,exon:106706545-106706634,exon:106709223-106709341	RNASEQC1,RNASEQC2,RNASEQC3,RNASEQC4,RNASEQC6,RNASEQN7	10,6,3,9,5,3	349,207,68,143,262,45	SORCS1
hsa_circ_0017439	chr10	1072115	1086357	+	14242	644	ENSG00000047056;	exon:1072116-1072293,exon:1077907-1078003,exon:1084403-1084538,exon:1086286-1086357	RNASEQN1,RNASEQN4,RNASEQN5,RNASEQN6,RNASEQC6	2,2,3,2,5	167135144100105	WDR37
hsa_circ_0003357	chr10	110124016	110130486	+	6470	589	ENSG00000148700;	exon:110124017-110124274,exon:110130363-110130486	RNASEQC1,RNASEQC2,RNASEQC3,RNASEQN4,RNASEQC4,RNASEQC5,RNASEQC6,RNASEQN7,RNASEQC7	8,13,9,3,2,3,10,2,7	5.79532e+26	ADD3
hsa_circ_0020024	chr10	110885252	110890670	+	5418	549	ENSG00000150593;	exon:110885253-110885366,exon:110890556-110890670	RNASEQN1,RNASEQC1,RNASEQN2,RNASEQC2,RNASEQC3,RNASEQC4,RNASEQC5,RNASEQC7	4,7,3,3,7,3,3,2	2.04106e+25	PDCD4
hsa_circ_0020028	chr10	110964124	110985765	+	21641	1075	ENSG00000108061;	exon:110985628-110985765	RNASEQN1,RNASEQC1,RNASEQN2,RNASEQC2,RNASEQN3,RNASEQC3,RNASEQN4,RNASEQC4,RNASEQN5,RNASEQC5,RNASEQN6,RNASEQC6,RNASEQN7,RNASEQC7	18,13,14,21,22,37,17,22,16,11,23,27,19,32	1.30219e+41	SHOC2
hsa_circ_0020072	chr10	114487957	114491878	-	3921	147	ENSG00000099204;	exon:114487958-114488016,exon:114491791-114491878	RNASEQN1,RNASEQC1,RNASEQN2,RNASEQC2,RNASEQN3,RNASEQC3,RNASEQC4	2,6,2,4,5,4,2	7.24215e+20	ABLIM1
hsa_circ_0017683	chr10	11481769	11485911	-	4142	414	ENSG00000148429;	exon:11481770-11481922,exon:11485169-11485234,exon:11485817-11485911	RNASEQN1,RNASEQN2,RNASEQN3,RNASEQC3,RNASEQN4,RNASEQC4,RNASEQN7	3,3,6,3,3,6,2	1.47154e+20	USP6NL
hsa_circ_0006610	chr10	114843740	114848737	+	4997	987	ENSG00000151553;	exon:114843741-114843937,exon:114848647-114848737	RNASEQN1,RNASEQN2,RNASEQN3,RNASEQN5	6,6,3,2	188199226221	FAM160B1
hsa_circ_0020093	chr10	115120184	115129535	+	9349	536	ENSG00000107518;	exon:115120185-115120268,exon:115121699-115121812,exon:115127593-115127721,exon:115129327-115129535	RNASEQN1,RNASEQC1,RNASEQN2,RNASEQC2,RNASEQN3,RNASEQC3,RNASEQN4,RNASEQC4,RNASEQN5,RNASEQC5,RNASEQN6,RNASEQC6,RNASEQN7,RNASEQC7	140,25,78,29,117,59,55,46,80,28,52,50,35,30	5.02311e+41	ATRNL1
hsa_circ_0020094	chr10	115120184	115165645	+	45457	799	ENSG00000107518;	exon:115120185-115120268,exon:115121699-115121812,exon:115160040-115160214,exon:115165558-115165645	RNASEQN1,RNASEQC1,RNASEQN2,RNASEQC2,RNASEQN3,RNASEQC3,RNASEQN4,RNASEQC4,RNASEQN5,RNASEQC5,RNASEQN6,RNASEQC6,RNASEQN7,RNASEQC7	18,7,9,12,6,2,8,7,14,6,7,10,2,14	4.82262e+41	ATRNL1
hsa_circ_0017695	chr10	11747348	11755608	+	8260	421	ENSG00000134463;	exon:11747349-11747470	RNASEQN3	6	200	ECHDC3
hsa_circ_0020203	chr10	119926035	119933787	+	7752	902	ENSG00000107651;	exon:119933686-119933787	RNASEQN1,RNASEQC1,RNASEQC2,RNASEQC4,RNASEQC6	2,3,5,2,2	154140112144150	SEC23IP
hsa_circ_0000213	chr10	11997671	12014184	-	16513	699	ENSG00000151461;	exon:11997672-11997757,exon:11999906-12000009,exon:12014024-12014184	RNASEQN1,RNASEQN3,RNASEQC3,RNASEQN4,RNASEQC4,RNASEQN5,RNASEQC5,RNASEQN7,RNASEQC7	2,3,7,2,2,2,3,4,2	118,144,175,155,161,45,82,71,96	UPF2
hsa_circ_0017728	chr10	12081471	12101181	+	19710	1742	ENSG00000181192;	exon:12081472-12081627	RNASEQN1,RNASEQN2,RNASEQC2	5,3,2	128,132,83	DHTKD1
hsa_circ_0007813	chr10	12081471	12120267	+	38796	2504	ENSG00000181192;	exon:12081472-12081627,exon:12120182-12120267	RNASEQC1,RNASEQN2,RNASEQN3,RNASEQC3,RNASEQN7	2,3,6,2,3	79,158,169,90,81	DHTKD1
hsa_circ_0000215	chr10	12400015	12403369	+	3354	3354	ENSG00000183049;	intron:12403099-12403369	RNASEQC4,RNASEQC5,RNASEQC6,RNASEQC7	4,14,2,11	10,24,13,37	CAMK1D
hsa_circ_0000264	chr10	124038514	124046724	-	8210	1702	ENSG00000182022;	exon:124038515-124038671	RNASEQN1,RNASEQC1,RNASEQN2,RNASEQN3,RNASEQN4,RNASEQC4,RNASEQN5,RNASEQC6,RNASEQN7,RNASEQC7	2,3,4,7,4,6,4,4,4,7	111,256,87,60,99,208,158,244,101,166	CHST15
hsa_circ_0008898	chr10	124408541	124412200	-	3659	549	ENSG00000065154;	exon:124408542-124408637	RNASEQN1,RNASEQC1,RNASEQN2,RNASEQC2,RNASEQN3,RNASEQC3,RNASEQC4,RNASEQN5,RNASEQC5,RNASEQN6,RNASEQC6,RNASEQC7	5,5,3,5,6,9,6,6,5,5,6,2	7.88538e+35	OAT
hsa_circ_0003570	chr10	124681606	124696212	-	14606	828	ENSG00000189319;ENSG00000258539;	exon:124696158-124696212	RNASEQN1,RNASEQC1,RNASEQC3,RNASEQC4,RNASEQC5,RNASEQN7,RNASEQC7	2,3,2,7,5,3,5	1.75117e+20	FAM53B;AC068896.1
hsa_circ_0002282	chr10	124681606	124706887	-	25281	1080	ENSG00000189319;ENSG00000258539;	exon:124706636-124706887	RNASEQN2,RNASEQN4,RNASEQC4,RNASEQN5	4,3,3,6	202125236139	FAM53B;AC068896.1
hsa_circ_0005734	chr10	124706635	124706887	-	252	252	ENSG00000189319;ENSG00000258539;	exon:124706636-124706887	RNASEQC4,RNASEQC7	5,3	258120	FAM53B;AC068896.1
hsa_circ_0006545	chr10	124940373	124943307	+	2934	2934	n/a	intergenic_region:124940374-124940547	RNASEQN1,RNASEQN2,RNASEQN3,RNASEQC3,RNASEQN4,RNASEQC4,RNASEQN5,RNASEQN6	3,9,19,11,4,4,5,6	180,188,173,159,201,73,301,284
hsa_circ_0004451	chr10	124942456	124962408	+	19952	19952	ENSG00000019995;	intron:124962287-124962408	RNASEQN1,RNASEQN2,RNASEQC2,RNASEQN3,RNASEQC3,RNASEQN5,RNASEQC7	3,5,4,7,3,5,5	131,149,64,142,105,363,84	ZRANB1
hsa_circ_0007142	chr10	126970701	126990603	+	19902	427	ENSG00000150760;	exon:126970702-126970785,exon:126977948-126977988,exon:126981918-126981973	RNASEQN1,RNASEQN2,RNASEQC2,RNASEQN3,RNASEQC3,RNASEQN4,RNASEQC4,RNASEQN5,RNASEQN6,RNASEQC6,RNASEQN7,RNASEQC7	3,6,4,7,6,4,5,3,3,3,2,3	201,200,31,205,295,196,221,97,138,61,105,76	DOCK1
hsa_circ_0002669	chr10	126970701	127000307	+	29606	939	ENSG00000150760;	exon:126970702-126970785,exon:126999354-126999435,exon:127000172-127000307	RNASEQN1,RNASEQC1,RNASEQN2,RNASEQC2,RNASEQN3,RNASEQC3,RNASEQN4,RNASEQC4,RNASEQN5,RNASEQN6,RNASEQC6,RNASEQN7,RNASEQC7	12,2,18,6,27,17,4,9,15,9,4,4,3	169,28,188,25,178,247,174,175,114,123,44,110,63	DOCK1
hsa_circ_0003970	chr10	126996747	127000307	+	3560	512	ENSG00000150760;	exon:126996748-126996883,exon:127000172-127000307	RNASEQN2	5	212	DOCK1
hsa_circ_0020457	chr10	127042624	127061776	+	19152	435	ENSG00000150760;	exon:127042625-127042714,exon:127043064-127043164,exon:127052681-127052815,exon:127061668-127061776	RNASEQN3,RNASEQC3,RNASEQC5	6,2,2	151,210,81	DOCK1
hsa_circ_0020506	chr10	130166506	130171636	+	5130	346	ENSG00000108010;	exon:130171584-130171636	RNASEQN1,RNASEQC1,RNASEQC2,RNASEQC3,RNASEQN4,RNASEQN7	3,4,5,3,3,2	83,41,52,77,62,49	GLRX3
hsa_circ_0007242	chr10	13127744	13136897	+	9153	523	ENSG00000123240;	exon:13127745-13127903,exon:13132067-13132197,exon:13133502-13133581,exon:13136745-13136897	RNASEQN1,RNASEQC1,RNASEQN2,RNASEQC2,RNASEQN3,RNASEQC3,RNASEQN4,RNASEQC4,RNASEQN5,RNASEQC5,RNASEQN6,RNASEQC6,RNASEQN7,RNASEQC7	12,11,7,14,3,7,5,5,11,6,4,4,2,14	5.96488e+41	OPTN
hsa_circ_0020520	chr10	131934455	131947791	+	13336	984	ENSG00000175470;	exon:131934458-131934555	RNASEQN1,RNASEQC1,RNASEQN2,RNASEQC2,RNASEQN3,RNASEQN4,RNASEQC4,RNASEQN5,RNASEQC5,RNASEQN6,RNASEQC6,RNASEQN7,RNASEQC7	11,2,7,4,8,4,4,9,4,5,4,3,3	2.70124e+38	PPP2R2D
hsa_circ_0020523	chr10	131943967	131945459	+	1492	343	ENSG00000175470;	exon:131943968-131944145,exon:131945295-131945459	RNASEQN2,RNASEQN3,RNASEQN6	4,5,3	262273171	PPP2R2D
hsa_circ_0004281	chr10	13659322	13663509	-	4187	463	ENSG00000151474;	exon:13659323-13659490,exon:13663453-13663509	RNASEQN2,RNASEQN3,RNASEQC3,RNASEQN4,RNASEQC4,RNASEQN5,RNASEQC5,RNASEQN7	2,5,2,2,7,5,3,4	39,36,111,46,114,52,90,67	FRMD4A
hsa_circ_0000219	chr10	15816834	15847943	-	31109	788	ENSG00000148481;	exon:15816835-15816915,exon:15821656-15821726,exon:15833630-15833709,exon:15834543-15834616,exon:15841426-15841599,exon:15843212-15843272,exon:15847864-15847943	RNASEQN1,RNASEQC1,RNASEQN2,RNASEQC2,RNASEQN3,RNASEQC3,RNASEQN4,RNASEQC4,RNASEQN5,RNASEQC5,RNASEQN6,RNASEQC6,RNASEQN7,RNASEQC7	17,22,24,31,34,40,17,24,13,18,11,28,15,29	2.08206e+41	MINDY3
hsa_circ_0000220	chr10	15821655	15847943	-	26288	707	ENSG00000148481;	exon:15821656-15821726,exon:15833630-15833709,exon:15834543-15834616,exon:15843212-15843272	RNASEQN2,RNASEQC2,RNASEQC3,RNASEQC4,RNASEQN5,RNASEQC5,RNASEQC6,RNASEQN7	4,3,5,7,2,3,2,2	1.96169e+23	MINDY3
hsa_circ_0006665	chr10	15833629	15847943	-	14314	636	ENSG00000148481;	exon:15833630-15833709,exon:15834543-15834616,exon:15837204-15837318,exon:15841426-15841599,exon:15843212-15843272,exon:15847864-15847943	RNASEQN1,RNASEQC1,RNASEQN2,RNASEQC2,RNASEQN3,RNASEQC3,RNASEQN4,RNASEQC4,RNASEQN5,RNASEQC5,RNASEQC6,RNASEQN7,RNASEQC7	11,13,10,46,12,25,7,22,8,8,9,9,6	2.26221e+38	MINDY3
hsa_circ_0008311	chr10	17704430	17705741	+	1311	297	ENSG00000136738;	exon:17704431-17704518,exon:17704970-17705024	RNASEQN1,RNASEQC1,RNASEQN2,RNASEQC2,RNASEQN3,RNASEQC3,RNASEQN4,RNASEQC4,RNASEQN5,RNASEQC5,RNASEQC6	6,9,8,7,14,20,13,25,5,7,3	1.67168e+32	STAM
hsa_circ_0008225	chr10	179993	221356	+	41363	457	ENSG00000015171;	exon:179994-180128,exon:209889-210048,exon:221195-221356	RNASEQN1,RNASEQC1,RNASEQN2,RNASEQC2,RNASEQC3,RNASEQC4,RNASEQC5,RNASEQN6,RNASEQC6,RNASEQN7,RNASEQC7	2,6,3,11,11,3,6,3,12,3,16	2.21287e+32	ZMYND11
hsa_circ_0007084	chr10	21713771	21727928	+	14157	364	ENSG00000078403;	exon:21713772-21713950,exon:21726244-21726355,exon:21727856-21727928	RNASEQN2,RNASEQC2,RNASEQC3,RNASEQN4,RNASEQC4,RNASEQN5,RNASEQC5,RNASEQN6	5,4,7,2,4,2,11,6	126,203,199,133,152,71,168,98	MLLT10
hsa_circ_0002618	chr10	21882281	21920963	-	38682	607	ENSG00000136770;	exon:21882282-21882439,exon:21920798-21920963	RNASEQN1,RNASEQC1,RNASEQC2,RNASEQN3,RNASEQC3,RNASEQN4,RNASEQC4,RNASEQC5,RNASEQC7	3,4,2,8,9,4,9,2,11	1.29232e+26	DNAJC1
hsa_circ_0004306	chr10	21904521	21920963	-	16442	449	ENSG00000136770;	exon:21904522-21904612,exon:21918779-21918872,exon:21919832-21919929,exon:21920798-21920963	RNASEQC1,RNASEQC3,RNASEQC4,RNASEQC7	6,5,6,8	291232284187	DNAJC1
hsa_circ_0003583	chr10	22591628	22609717	-	18089	348	ENSG00000150867;	exon:22591629-22591781,exon:22607927-22608023	RNASEQN1,RNASEQN3	6,3	143172	PIP4K2A
hsa_circ_0017995	chr10	24937183	24942436	-	5253	291	ENSG00000099256;	exon:24937184-24937367,exon:24942330-24942436	RNASEQC1,RNASEQN2,RNASEQC3,RNASEQC4,RNASEQN5,RNASEQC7	5,2,7,4,3,4	118,140,162,97,81,69	PRTFDC1
hsa_circ_0006534	chr10	27117575	27121448	-	3873	484	ENSG00000136758;	exon:27117576-27117727,exon:27121386-27121448	RNASEQC1,RNASEQC3,RNASEQC4,RNASEQN6,RNASEQC6	2,4,6,2,4	497673636309417	YME1L1
hsa_circ_0005633	chr10	27142386	27145590	-	3204	262	ENSG00000136758;	exon:27142387-27142485,exon:27145428-27145590	RNASEQN1,RNASEQN2,RNASEQC2,RNASEQN3,RNASEQC3,RNASEQN4,RNASEQC4,RNASEQN5,RNASEQC5,RNASEQC6,RNASEQC7	4,6,5,3,6,2,7,4,2,2,2	5.36584e+32	YME1L1
hsa_circ_0007503	chr10	28583398	28596041	+	12643	645	ENSG00000095787;	exon:28583399-28583505,exon:28595733-28596041	RNASEQN1,RNASEQC1,RNASEQN2,RNASEQC2,RNASEQN3,RNASEQC3,RNASEQN4,RNASEQC4	6,17,4,3,3,4,2,5	5.10621e+23	WAC
hsa_circ_0000227	chr10	31355143	31387266	+	32123	32123	ENSG00000148516;	exon:31355144-31355192,exon:31387124-31387266	RNASEQN2,RNASEQN3,RNASEQC3,RNASEQC4,RNASEQC7	2,3,3,10,4	34,58,153,116,135	ZEB1
hsa_circ_0003519	chr10	31355146	31387266	+	32120	32120	ENSG00000148516;	exon:31355147-31355192,exon:31358145-31358333,exon:31373018-31373173,exon:31387124-31387266	RNASEQN2,RNASEQC3,RNASEQC4	2,6,9	34154116	ZEB1
hsa_circ_0000228	chr10	31373017	31387266	+	14249	14249	ENSG00000148516;	exon:31373018-31373173,exon:31374803-31374964,exon:31387124-31387266	RNASEQN1,RNASEQC2,RNASEQN3,RNASEQC3,RNASEQN4,RNASEQC4,RNASEQN5,RNASEQC5,RNASEQC6,RNASEQC7	7,5,6,11,5,12,2,3,3,5	20,87,54,186,52,148,28,110,93,149	ZEB1
hsa_circ_0003793	chr10	31373017	31387798	+	14781	14781	ENSG00000148516;	exon:31373018-31373173	RNASEQN1,RNASEQC2,RNASEQN3,RNASEQC3,RNASEQC4,RNASEQC5,RNASEQN6,RNASEQC6,RNASEQC7	3,2,4,6,3,3,7,8,2	7,59,24,110,82,61,33,64,90	ZEB1
hsa_circ_0000230	chr10	31373017	31461237	+	88220	88220	ENSG00000148516;	exon:31373018-31373173,exon:31374803-31374964,exon:31387124-31387266,exon:31461037-31461237	RNASEQN1,RNASEQC1,RNASEQN2,RNASEQC2,RNASEQN3,RNASEQC3,RNASEQN4,RNASEQC4,RNASEQN5,RNASEQC5,RNASEQN6,RNASEQC6,RNASEQN7,RNASEQC7	5,6,10,9,10,29,2,34,9,11,3,4,8,21	65,120,97,239,130,308,104,273,45,138,77,147,92,185	ZEB1
hsa_circ_0004907	chr10	31461036	31502509	+	41472	426	ENSG00000148516;	exon:31461037-31461237,exon:31502348-31502509	RNASEQC1,RNASEQN3,RNASEQC3,RNASEQC4,RNASEQN5,RNASEQC5	9,2,7,4,5,3	176,203,426,500,57,212	ZEB1
hsa_circ_0017510	chr10	3158913	3160330	-	1417	345	ENSG00000107959;	exon:3158914-3159042,exon:3159848-3159936,exon:3160204-3160330	RNASEQN1,RNASEQC1,RNASEQN2,RNASEQC3,RNASEQN4,RNASEQC4,RNASEQN6,RNASEQC6	4,5,8,3,3,4,3,3	3.94196e+23	PITRM1
hsa_circ_0008251	chr10	31843460	31861658	-	18198	612	ENSG00000165322;	exon:31843461-31843586,exon:31861395-31861658	RNASEQC2	5	249	ARHGAP12
hsa_circ_0000231	chr10	31908171	31910563	-	2392	794	ENSG00000165322;	exon:31910525-31910563	RNASEQN1,RNASEQC1,RNASEQN2,RNASEQC2,RNASEQN3,RNASEQC3,RNASEQN4,RNASEQC4,RNASEQN5,RNASEQC5,RNASEQN6,RNASEQC6,RNASEQN7,RNASEQC7	108,44,95,85,104,102,87,85,104,55,48,66,71,75	2.1723e+41	ARHGAP12
hsa_circ_0002351	chr10	32471063	32474023	+	2960	286	ENSG00000216937;	exon:32471064-32471230,exon:32472481-32472542,exon:32473967-32474023	RNASEQN3,RNASEQC3,RNASEQN4,RNASEQC4,RNASEQC6	7,4,4,3,4	67,136,72,74,63	CCDC7
hsa_circ_0000233	chr10	32543299	32584304	+	41005	10337	ENSG00000216937;	exon:32543300-32543385,exon:32544247-32544301,exon:32565558-32565620,exon:32571859-32571893,exon:32583034-32583307,exon:32584232-32584304	RNASEQN1,RNASEQC1,RNASEQN2,RNASEQC2,RNASEQN3,RNASEQC3,RNASEQN4,RNASEQC4,RNASEQN5,RNASEQC5,RNASEQN6,RNASEQC6,RNASEQN7,RNASEQC7	18,22,23,54,46,77,14,29,8,26,9,22,9,25	23,32,20,54,53,116,36,42,18,48,32,62,31,30	CCDC7
hsa_circ_0018168	chr10	34269656	34284245	-	14589	354	ENSG00000148498;	exon:34269657-34269899,exon:34284135-34284245	RNASEQN1,RNASEQC1,RNASEQN2,RNASEQC2,RNASEQN3,RNASEQC3,RNASEQN4,RNASEQC4,RNASEQN5,RNASEQC5,RNASEQC6,RNASEQN7,RNASEQC7	10,3,14,5,16,35,14,20,10,9,3,2,9	95,59,73,79,131,185,106,102,67,71,45,37,68	PARD3
hsa_circ_0002487	chr10	34331116	34360259	-	29143	1135	ENSG00000148498;	exon:34331117-34331344,exon:34336199-34336243,exon:34360071-34360259	RNASEQN1,RNASEQN2,RNASEQN3,RNASEQC3,RNASEQN4,RNASEQC5,RNASEQN6,RNASEQC6,RNASEQN7,RNASEQC7	2,3,2,3,2,3,2,2,2,6	1.81185e+29	PARD3
hsa_circ_0005486	chr10	34359146	34384254	-	25108	1177	ENSG00000148498;	exon:34359147-34359317,exon:34384129-34384254	RNASEQC1,RNASEQC3,RNASEQC4,RNASEQC5,RNASEQC6,RNASEQC7	3,15,5,3,2,9	8.52612e+16	PARD3
hsa_circ_0018180	chr10	34372497	34384254	-	11757	817	ENSG00000148498;	exon:34372498-34372536,exon:34374874-34375002,exon:34377967-34378106,exon:34382825-34382922,exon:34384129-34384254	RNASEQN2,RNASEQC2,RNASEQC3,RNASEQN4,RNASEQC4,RNASEQC5,RNASEQN6,RNASEQN7,RNASEQC7	3,3,12,6,6,2,3,2,11	120,75,224,191,150,159,124,93,170	PARD3
hsa_circ_0000234	chr10	35060873	35071339	-	10466	339	ENSG00000108094;	exon:35060874-35060968,exon:35062960-35063062,exon:35071199-35071339	RNASEQN1,RNASEQC1,RNASEQN2,RNASEQC2,RNASEQN3,RNASEQC3,RNASEQN4,RNASEQC6,RNASEQC7	4,4,3,3,3,9,3,3,4	1.77227e+26	CUL2
hsa_circ_0008851	chr10	35137781	35152380	+	14599	4111	ENSG00000095794;	exon:35137782-35137879,exon:35148368-35148491,exon:35152280-35152380	RNASEQN2,RNASEQN3,RNASEQC3,RNASEQN4	2,5,3,4	59,60,36,55	CREM
hsa_circ_0000235	chr10	35516522	35530243	+	13721	315	ENSG00000108100;	exon:35516523-35516623,exon:35529973-35530030,exon:35530124-35530243	RNASEQN1,RNASEQC1,RNASEQN2,RNASEQC2,RNASEQN3,RNASEQC3,RNASEQN4,RNASEQC4,RNASEQN5,RNASEQC5,RNASEQN6,RNASEQC6,RNASEQN7	13,8,4,7,9,7,15,11,4,6,8,4,3	2.94222e+38	CCNY
hsa_circ_0000236	chr10	43154896	43158931	+	4035	1131	ENSG00000169826;	exon:43158715-43158931	RNASEQN1,RNASEQC1,RNASEQC2,RNASEQN3,RNASEQC3,RNASEQN4,RNASEQC4,RNASEQN6,RNASEQC6	6,4,6,10,14,7,9,2,4	66,75,66,39,69,55,77,59,85	CSGALNACT2
hsa_circ_0018376	chr10	45975453	45988847	-	13395	408	ENSG00000265354;	exon:45975454-45975512,exon:45982523-45982616,exon:45988737-45988847	RNASEQN1,RNASEQC1,RNASEQN2,RNASEQC2,RNASEQN3,RNASEQC3,RNASEQN4,RNASEQN5,RNASEQN6	6,7,8,6,9,12,3,3,4	2.83239e+26	TIMM23
hsa_circ_0003020	chr10	45982522	45988847	-	6324	349	ENSG00000265354;	exon:45982523-45982616,exon:45982846-45982930,exon:45985383-45985441,exon:45988737-45988847	RNASEQC2,RNASEQN3,RNASEQC4	4,2,5	260232154	TIMM23
hsa_circ_0008655	chr10	472438	486530	-	14092	183	ENSG00000151240;	exon:472439-472549,exon:484781-484948,exon:486459-486530	RNASEQC1,RNASEQN2,RNASEQC2,RNASEQN3,RNASEQC3,RNASEQN4,RNASEQC4,RNASEQN5,RNASEQC5,RNASEQN6,RNASEQC6,RNASEQC7	2,2,2,5,4,4,7,3,4,2,3,3	86,85,77,121,121,55,61,70,42,97,106,64	DIP2C
hsa_circ_0002968	chr10	48401611	48410168	+	8557	499	ENSG00000107643;	exon:48401612-48401782,exon:48409879-48409937,exon:48410030-48410168	RNASEQN1,RNASEQC1,RNASEQN2,RNASEQC2,RNASEQN3,RNASEQC3,RNASEQN4,RNASEQC4,RNASEQN5,RNASEQC5,RNASEQN6,RNASEQC6,RNASEQN7,RNASEQC7	4,14,10,18,6,21,6,13,7,17,10,19,9,15	99,114,106,171,142,131,112,144,89,119,88,130,101,99	MAPK8
hsa_circ_0006243	chr10	49493116	49506012	-	12896	424	ENSG00000225830;	exon:49493117-49493252,exon:49505884-49506012	RNASEQC7	6	46	ERCC6
hsa_circ_0006820	chr10	49952125	49958480	+	6325	6325	ENSG00000204152;	exon:49952126-49952219,exon:49952449-49952533,exon:49955002-49955060,exon:49958370-49958480	RNASEQN2,RNASEQC2,RNASEQC3,RNASEQC7	3,5,2,3	89,124,140,77	TIMM23B
hsa_circ_0018402	chr10	50460672	50466932	-	6260	185	ENSG00000198964;	exon:50460673-50460814,exon:50466890-50466932	RNASEQC3,RNASEQN4	5,2	222268	SGMS1
hsa_circ_0001961	chr10	51148081	51157148	+	9067	9067	ENSG00000185532;	intron:51148082-51148263,intron:51153164-51153330,intron:51157079-51157148	RNASEQN1,RNASEQN2,RNASEQN3,RNASEQC3,RNASEQN5,RNASEQN7	9,7,2,3,4,3	60,67,45,46,17,32	PRKG1
hsa_circ_0018411	chr10	51153163	51153330	+	167	167	ENSG00000185532;	exon:51153164-51153330	RNASEQN3,RNASEQC3	5,2	295314	PRKG1
hsa_circ_0003030	chr10	52280788	52290290	+	9502	559	ENSG00000185532;	exon:52280789-52280930,exon:52288931-52288993,exon:52290224-52290290	RNASEQN1,RNASEQN2,RNASEQN3,RNASEQC3,RNASEQC4	2,4,7,8,7	207182155181157	PRKG1
hsa_circ_0000209	chr10	5699524	5714207	+	14683	14683	ENSG00000108021;	exon:5712394-5712539,exon:5712823-5712918,exon:5714135-5714207	RNASEQN1,RNASEQC1,RNASEQN2,RNASEQC2,RNASEQN3,RNASEQC3,RNASEQN4,RNASEQC4,RNASEQN5,RNASEQC5,RNASEQN6,RNASEQC6,RNASEQN7,RNASEQC7	8,29,19,12,20,64,13,35,2,4,4,7,7,14	79,74,97,118,88,113,89,69,75,86,82,97,63,88	FAM208B
hsa_circ_0003755	chr10	5709529	5714207	+	4678	4678	ENSG00000108021;	exon:5709530-5709663,exon:5714135-5714207	RNASEQN1,RNASEQC4,RNASEQC5,RNASEQN6	8,5,6,2	100,93,108,82	FAM208B
hsa_circ_0017586	chr10	5773841	5800705	-	26864	774	ENSG00000057608;	exon:5773842-5773941,exon:5785142-5785273,exon:5800598-5800705	RNASEQC1,RNASEQN2,RNASEQC2,RNASEQN3,RNASEQC3,RNASEQN4,RNASEQC4,RNASEQN5,RNASEQC6,RNASEQC7	3,6,7,3,3,2,7,4,3,4	7.60739e+29	GDI2
hsa_circ_0005379	chr10	5785141	5800705	-	15564	674	ENSG00000057608;	exon:5785142-5785273,exon:5796763-5796862,exon:5800598-5800705	RNASEQN1,RNASEQC1,RNASEQN2,RNASEQC2,RNASEQN3,RNASEQC3,RNASEQN4,RNASEQC4,RNASEQN5,RNASEQC5,RNASEQN6,RNASEQC6,RNASEQN7,RNASEQC7	4,14,4,4,12,6,10,16,8,10,7,11,5,6	8.20872e+41	GDI2
hsa_circ_0003351	chr10	5785851	5800705	-	14854	542	ENSG00000057608;	exon:5785852-5786050,exon:5800598-5800705	RNASEQC4,RNASEQC5,RNASEQC6,RNASEQC7	5,2,2,2	1179741733794	GDI2
hsa_circ_0002665	chr10	5794884	5800705	-	5821	343	ENSG00000057608;	exon:5794885-5795019,exon:5796763-5796862,exon:5800598-5800705	RNASEQN1,RNASEQC1,RNASEQN2,RNASEQC2,RNASEQN3,RNASEQC3,RNASEQN4,RNASEQC4,RNASEQN5,RNASEQC5,RNASEQN6,RNASEQC6,RNASEQN7,RNASEQC7	10,22,13,7,17,25,7,24,11,14,8,7,10,5	1.20012e+51	GDI2
hsa_circ_0018478	chr10	67954594	68014186	-	59592	1453	ENSG00000148634;	exon:67954595-67954738,exon:68014026-68014186	RNASEQC1,RNASEQN2,RNASEQC2,RNASEQN3,RNASEQC3,RNASEQN4,RNASEQC4,RNASEQN5,RNASEQC5,RNASEQN6,RNASEQC6,RNASEQN7,RNASEQC7	15,7,4,3,8,4,10,2,5,3,33,5,7	2.25204e+38	HERC4
hsa_circ_0018484	chr10	67988662	68014186	-	25524	898	ENSG00000148634;	exon:67988663-67988835,exon:67990211-67990249	RNASEQN1,RNASEQC1,RNASEQN2,RNASEQC2,RNASEQN3,RNASEQC3,RNASEQN4,RNASEQC4,RNASEQN5,RNASEQN6,RNASEQC6,RNASEQC7	5,11,9,11,8,5,4,3,2,3,12,7	2.77227e+35	HERC4
hsa_circ_0005190	chr10	67992198	68014186	-	21988	363	ENSG00000148634;	exon:67992199-67992323,exon:67992606-67992682,exon:68014026-68014186	RNASEQC3,RNASEQC5,RNASEQC6	5,2,2	262163298	HERC4
hsa_circ_0007113	chr10	68025545	68044563	-	19018	682	ENSG00000148634;	exon:68025546-68025676,exon:68044404-68044563	RNASEQN1,RNASEQC1,RNASEQN2,RNASEQC2,RNASEQC3,RNASEQN4,RNASEQC4,RNASEQN6,RNASEQC6,RNASEQN7,RNASEQC7	6,4,8,4,10,5,4,8,4,7,7	2.76242e+32	HERC4
hsa_circ_0000239	chr10	68393137	68394451	-	1314	252	ENSG00000204130;	exon:68393138-68393203,exon:68394075-68394136,exon:68394328-68394451	RNASEQC1,RNASEQN2,RNASEQC2,RNASEQC3,RNASEQN4,RNASEQC4,RNASEQN5,RNASEQC5,RNASEQC6	3,2,8,5,5,10,4,2,2	150,97,213,168,119,137,73,120,127	RUFY2
hsa_circ_0006151	chr10	68468122	68470163	-	2041	367	ENSG00000138346;	exon:68468123-68468306,exon:68469981-68470163	RNASEQN1,RNASEQC1,RNASEQC2,RNASEQN3,RNASEQC3,RNASEQN4,RNASEQC4,RNASEQN5,RNASEQC5,RNASEQN6,RNASEQN7,RNASEQC7	2,5,3,3,11,5,2,2,3,5,4,3	9,19,16,7,9,11,8,16,15,18,16,20	DNA2
hsa_circ_0003459	chr10	68487143	68493570	-	6427	421	ENSG00000122912;	exon:68487144-68487212,exon:68493449-68493570	RNASEQN1,RNASEQC1,RNASEQN2,RNASEQC2,RNASEQN3,RNASEQC3,RNASEQN4,RNASEQC4,RNASEQN5,RNASEQC5,RNASEQN6,RNASEQC6,RNASEQN7,RNASEQC7	11,9,5,10,3,4,6,2,3,4,2,5,9,3	1.23154e+41	SLC25A16
hsa_circ_0007778	chr10	68487143	68506718	-	19575	619	ENSG00000122912;	exon:68487144-68487212,exon:68488467-68488629,exon:68503632-68503711,exon:68506585-68506718	RNASEQN1,RNASEQC1,RNASEQC2,RNASEQN3,RNASEQC3,RNASEQN4,RNASEQC4,RNASEQN5,RNASEQC5,RNASEQN6,RNASEQC6,RNASEQN7,RNASEQC7	2,15,7,4,5,5,7,5,11,5,22,8,30	119,129,166,157,144,104,83,156,139,154,134,124,112	SLC25A16
hsa_circ_0006272	chr10	68737844	68742569	+	4725	272	ENSG00000060339;	exon:68737845-68737889,exon:68740629-68740661,exon:68742376-68742569	RNASEQN1,RNASEQC1,RNASEQN2,RNASEQC2,RNASEQN3,RNASEQC3,RNASEQN4,RNASEQC4,RNASEQN7	8,5,6,14,11,9,8,9,3	2.51175e+26	CCAR1
hsa_circ_0018553	chr10	68747160	68747566	+	406	308	ENSG00000060339;	exon:68747161-68747275,exon:68747374-68747566	RNASEQC1,RNASEQN2,RNASEQC2,RNASEQC3,RNASEQN4	3,3,5,2,4	205267183291280	CCAR1
hsa_circ_0000240	chr10	68753851	68773099	+	19248	1532	ENSG00000060339;	exon:68753852-68754077,exon:68754714-68754827	RNASEQN1,RNASEQC1,RNASEQC2,RNASEQN3,RNASEQC3,RNASEQN4,RNASEQN6	4,2,3,4,7,2,3	3.16211e+20	CCAR1
hsa_circ_0008865	chr10	68959805	68960249	+	444	444	ENSG00000165732;	exon:68959806-68960249	RNASEQN1,RNASEQC1,RNASEQN2,RNASEQC2,RNASEQN3,RNASEQC3,RNASEQN4,RNASEQC4	2,3,8,11,7,12,6,9	2.9428e+23	DDX21
hsa_circ_0002758	chr10	69483690	69485215	+	1525	261	ENSG00000099282;	exon:69483691-69483876,exon:69485141-69485215	RNASEQC3,RNASEQC4,RNASEQC5,RNASEQN6	4,6,2,3	143,100,87,52	TSPAN15
hsa_circ_0005624	chr10	70152262	70161931	-	9669	826	ENSG00000079332;	exon:70161858-70161931	RNASEQN2,RNASEQC3,RNASEQN5,RNASEQC5,RNASEQC6,RNASEQC7	2,3,9,4,3,4	4.87557e+17	SAR1A
hsa_circ_0004977	chr10	70844472	70859499	+	15027	588	ENSG00000166224;	exon:70844473-70844638,exon:70851143-70851210,exon:70854708-70854855,exon:70857614-70857690,exon:70859371-70859499	RNASEQN1,RNASEQC1,RNASEQC2,RNASEQC3,RNASEQC4,RNASEQC5,RNASEQC6,RNASEQC7	2,5,9,7,4,7,6,10	1.6262e+23	SGPL1
hsa_circ_0017632	chr10	7227854	7285954	-	58100	767	ENSG00000198879;	exon:7227855-7227937,exon:7243558-7243705,exon:7283904-7283959,exon:7285866-7285954	RNASEQC2,RNASEQC6,RNASEQC7	4,5,11	58,84,100	SFMBT2
hsa_circ_0008662	chr10	72340788	72341170	-	382	266	ENSG00000148719;	exon:72340789-72340868,exon:72340985-72341170	RNASEQN1,RNASEQC1,RNASEQN2,RNASEQN3,RNASEQC3,RNASEQN4,RNASEQC4,RNASEQN5,RNASEQC5,RNASEQC7	3,6,5,5,6,6,4,3,2,5	2.51221e+29	DNAJB12
hsa_circ_0017636	chr10	7243557	7285954	-	42397	684	ENSG00000198879;	exon:7243558-7243705,exon:7248548-7248649,exon:7276892-7276989,exon:7283904-7284150,exon:7285866-7285954	RNASEQN1,RNASEQC1,RNASEQN2,RNASEQC2,RNASEQN3,RNASEQC3,RNASEQN4,RNASEQC4,RNASEQN5,RNASEQC5,RNASEQC6,RNASEQN7,RNASEQC7	20,34,11,19,10,24,7,16,14,24,39,14,55	83,115,83,60,86,90,90,47,56,83,82,95,104	SFMBT2
hsa_circ_0017639	chr10	7248547	7285954	-	37407	536	ENSG00000198879;	exon:7248548-7248649,exon:7276892-7276989,exon:7283904-7283959,exon:7285866-7285954	RNASEQC1,RNASEQN4,RNASEQN5,RNASEQC5,RNASEQC6,RNASEQN7,RNASEQC7	8,7,3,7,6,2,8	145,109,89,90,106,113,159	SFMBT2
hsa_circ_0006628	chr10	72562894	72566794	-	3900	331	ENSG00000107745;	exon:72562895-72563063,exon:72566633-72566794	RNASEQN1,RNASEQN2,RNASEQC2,RNASEQN3,RNASEQC3,RNASEQN4,RNASEQC4,RNASEQN7	3,7,10,2,5,4,2,3	4.23454e+23	MICU1
hsa_circ_0000247	chr10	72715110	72715902	+	792	792	ENSG00000156026;	exon:72715111-72715226,exon:72715762-72715902	RNASEQN3	8	8	MCU
hsa_circ_0000211	chr10	7276891	7285954	-	9063	434	ENSG00000198879;	exon:7276892-7276989,exon:7283904-7283959,exon:7285866-7285954	RNASEQN1,RNASEQC1,RNASEQN2,RNASEQC2,RNASEQN3,RNASEQC3,RNASEQN4,RNASEQC4,RNASEQN5,RNASEQC5,RNASEQC6,RNASEQN7,RNASEQC7	24,28,22,28,24,24,20,32,13,11,10,11,22	118,147,101,79,103,125,107,78,104,92,117,141,186	SFMBT2
hsa_circ_0004568	chr10	73536268	73539593	-	3325	319	ENSG00000166348;	exon:73536269-73536437,exon:73539444-73539593	RNASEQN3,RNASEQC3,RNASEQC6,RNASEQC7	2,5,3,3	53,73,47,51	USP54
hsa_circ_0007221	chr10	73571420	73576361	-	4941	943	ENSG00000166348;	exon:73571421-73571513	RNASEQC1,RNASEQC2,RNASEQN4,RNASEQC5	5,2,8,3	29,25,17,17	USP54
hsa_circ_0017648	chr10	7367648	7381949	-	14301	487	ENSG00000198879;	exon:7367649-7367889,exon:7370281-7370375,exon:7381799-7381949	RNASEQN1,RNASEQC1,RNASEQN2,RNASEQC2,RNASEQN3,RNASEQC3,RNASEQN4,RNASEQC4,RNASEQN5,RNASEQC5,RNASEQN7,RNASEQC7	14,2,11,3,6,7,3,5,4,4,3,5	109,138,100,63,83,129,117,74,59,78,89,98	SFMBT2
hsa_circ_0005164	chr10	74838682	74843478	+	4796	949	ENSG00000156650;	exon:74838683-74838752	RNASEQN1,RNASEQN2,RNASEQC2,RNASEQN3,RNASEQC3,RNASEQC4,RNASEQN5,RNASEQC5,RNASEQN6,RNASEQC6,RNASEQN7,RNASEQC7	6,3,5,2,9,17,3,13,7,4,8,9	83,119,134,82,130,159,95,180,104,196,129,175	KAT6B
hsa_circ_0007335	chr10	75219062	75219356	+	294	206	ENSG00000165637;	exon:75219063-75219356	RNASEQC1,RNASEQN2,RNASEQC2,RNASEQN3,RNASEQC3,RNASEQN4,RNASEQC4,RNASEQN6,RNASEQN7	4,5,10,2,3,2,3,4,6	29,18,25,20,16,27,16,25,14	VDAC2
hsa_circ_0006561	chr10	76944772	76970067	-	25295	759	ENSG00000156113;	exon:76944773-76944965,exon:76953801-76953924,exon:76969974-76970067	RNASEQC1,RNASEQC3,RNASEQC4,RNASEQC5,RNASEQC7	3,9,6,5,9	557349396590483	KCNMA1
hsa_circ_0006649	chr10	77853353	77854370	-	1017	328	ENSG00000151208;	exon:77853354-77853537,exon:77854227-77854370	RNASEQN1,RNASEQC1,RNASEQN2,RNASEQN3,RNASEQC3,RNASEQN4,RNASEQC4,RNASEQN5,RNASEQN6,RNASEQC6	5,4,7,4,8,5,3,3,2,3	4.39223e+30	DLG5
hsa_circ_0007292	chr10	7797046	7802854	+	5808	799	ENSG00000165629;	exon:7797047-7797178,exon:7802758-7802854	RNASEQN1,RNASEQC1,RNASEQN2,RNASEQC2,RNASEQN3,RNASEQC3,RNASEQN4,RNASEQC4,RNASEQN5,RNASEQC5,RNASEQN6,RNASEQC6,RNASEQN7,RNASEQC7	56,38,117,63,128,136,54,63,81,34,35,22,33,46	5.5924e+41	ATP5F1C
hsa_circ_0018992	chr10	84371013	84373815	+	2802	1653	ENSG00000107771;	exon:84373619-84373815	RNASEQN1,RNASEQC1,RNASEQN2,RNASEQN3,RNASEQC3,RNASEQN4,RNASEQC4,RNASEQN5,RNASEQC5,RNASEQN6,RNASEQC6,RNASEQC7	9,11,7,9,18,3,14,7,8,7,17,11	1.76262e+35	CCSER2
hsa_circ_0006956	chr10	84417770	84425893	+	8123	254	ENSG00000107771;	exon:84417771-84417861,exon:84425731-84425893	RNASEQN1,RNASEQC1,RNASEQN2,RNASEQC2,RNASEQN3,RNASEQC3,RNASEQN4,RNASEQC4,RNASEQN5,RNASEQC5,RNASEQN6,RNASEQC6,RNASEQN7,RNASEQC7	15,15,16,29,13,19,15,19,12,13,4,23,8,9	1.90233e+41	CCSER2
hsa_circ_0003018	chr10	84417770	84438707	+	20937	450	ENSG00000107771;	exon:84417771-84417861,exon:84425731-84425893,exon:84438512-84438707	RNASEQC1,RNASEQN2,RNASEQC2,RNASEQN3,RNASEQC3,RNASEQC4,RNASEQN7	3,5,3,6,2,3,6	2.30141e+20	CCSER2
hsa_circ_0018998	chr10	84438511	84477664	+	39153	457	ENSG00000107771;	exon:84438512-84438707,exon:84463933-84464016,exon:84470372-84470458,exon:84473032-84473150,exon:84477575-84477664	RNASEQN1,RNASEQC1,RNASEQN2,RNASEQC2,RNASEQN3,RNASEQC3,RNASEQN4,RNASEQC4,RNASEQN5,RNASEQC5,RNASEQN6,RNASEQC6,RNASEQN7,RNASEQC7	10,34,12,40,14,31,13,25,9,34,11,31,20,44	1.83225e+41	CCSER2
hsa_circ_0017412	chr10	863742	864270	-	528	289	ENSG00000107929;	exon:863743-863883,exon:864123-864270	RNASEQN1,RNASEQC1,RNASEQN2,RNASEQC2,RNASEQN4,RNASEQN7,RNASEQC7	2,2,2,2,6,3,2	3.17151e+20	LARP4B
hsa_circ_0005772	chr10	863742	885760	-	22018	469	ENSG00000107929;	exon:863743-863883,exon:864123-864270,exon:884447-884506,exon:885641-885760	RNASEQN4,RNASEQC4,RNASEQC5,RNASEQN7,RNASEQC7	2,4,3,5,3	255186267327262	LARP4B
hsa_circ_0019006	chr10	86451966	86473973	-	22007	1470	ENSG00000062650;	exon:86451967-86452131,exon:86473878-86473973	RNASEQN2,RNASEQC2,RNASEQN3,RNASEQC3,RNASEQC4,RNASEQN5,RNASEQN6,RNASEQC6	6,2,3,2,2,2,6,3	2.63241e+23	WAPL
hsa_circ_0007642	chr10	87709195	87715843	+	6648	838	ENSG00000198682;	exon:87709196-87709313,exon:87715732-87715843	RNASEQC3,RNASEQN6,RNASEQN7	3,5,2	61612281139	PAPSS2
hsa_circ_0008629	chr10	88893870	88905660	+	11790	8086	ENSG00000138134;	exon:88893871-88893944,exon:88901656-88901738,exon:88905443-88905660	RNASEQN1,RNASEQC1,RNASEQN2,RNASEQC2,RNASEQN3,RNASEQC3,RNASEQN4,RNASEQC4,RNASEQN5,RNASEQC5,RNASEQN6,RNASEQC6,RNASEQN7,RNASEQC7	5,5,20,5,11,17,7,10,4,6,4,6,7,5	181,117,178,105,213,161,200,145,87,111,68,77,64,59	STAMBPL1
hsa_circ_0019061	chr10	88901655	88922436	+	20781	1307	ENSG00000138134;	exon:88901656-88901738,exon:88921283-88921395,exon:88922337-88922436	RNASEQN1,RNASEQC1,RNASEQN2,RNASEQC2,RNASEQN3,RNASEQC3,RNASEQN4,RNASEQC4,RNASEQN5,RNASEQC5,RNASEQN6,RNASEQC6,RNASEQN7,RNASEQC7	10,3,4,5,6,9,4,6,6,14,6,8,3,9	195,127,254,96,234,182,174,129,123,167,122,117,107,87	STAMBPL1
hsa_circ_0019079	chr10	89751345	89762835	+	11490	893	ENSG00000138182;	exon:89751346-89751471,exon:89762638-89762835	RNASEQN2,RNASEQC3,RNASEQN4,RNASEQC4	4,6,4,3	20,47,22,34	KIF20B
hsa_circ_0007168	chr10	91425280	91462184	+	36904	462	ENSG00000165338;	exon:91425281-91425410,exon:91462095-91462184	RNASEQN1,RNASEQC1,RNASEQN2,RNASEQC3,RNASEQN4,RNASEQC4,RNASEQN5,RNASEQN6,RNASEQC7	4,2,6,2,4,8,5,2,2	77,58,63,93,65,61,92,54,68	HECTD2
hsa_circ_0019101	chr10	91460426	91462184	+	1758	332	ENSG00000165338;	exon:91460427-91460565,exon:91461254-91461356,exon:91462095-91462184	RNASEQC2,RNASEQN3,RNASEQC4	5,5,2	103,77,86	HECTD2
hsa_circ_0008332	chr10	91848382	91851336	+	2954	457	ENSG00000107854;	exon:91848383-91848635,exon:91849512-91849594,exon:91851216-91851336	RNASEQC3	5	397	TNKS2
hsa_circ_0008148	chr10	91994534	92008275	+	13741	614	ENSG00000095564;	exon:91994535-91994644,exon:91996369-91996570	RNASEQN1,RNASEQN2,RNASEQN3,RNASEQC3,RNASEQN4,RNASEQC4,RNASEQN5,RNASEQC5,RNASEQN6,RNASEQC6,RNASEQN7,RNASEQC7	6,3,5,8,3,3,12,2,6,4,5,7	1.39145e+35	BTAF1
hsa_circ_0007578	chr10	91996368	92008275	+	11907	504	ENSG00000095564;	exon:92008123-92008275	RNASEQC1,RNASEQN2,RNASEQN3,RNASEQC3,RNASEQC4,RNASEQN6,RNASEQC7	3,2,3,4,5,3,2	1.59157e+20	BTAF1
hsa_circ_0004224	chr10	92081319	92091944	-	10625	297	ENSG00000107864;	exon:92081320-92081501,exon:92091830-92091944	RNASEQN1,RNASEQC1,RNASEQN2,RNASEQC2,RNASEQN4,RNASEQC4,RNASEQN5,RNASEQC5,RNASEQN6,RNASEQC6,RNASEQN7,RNASEQC7	6,9,2,7,9,2,4,8,2,9,9,17	43,85,73,101,91,68,81,108,40,160,97,173	CPEB3
hsa_circ_0019145	chr10	92111075	92145112	-	34037	377	ENSG00000107864;	exon:92111076-92111194,exon:92143029-92143118,exon:92144945-92145112	RNASEQN1,RNASEQC6	2,5	75182	CPEB3
hsa_circ_0000251	chr10	92531747	92537550	-	5803	563	ENSG00000119912;	exon:92531748-92531917,exon:92537366-92537550	RNASEQN1,RNASEQC1,RNASEQN2,RNASEQC2,RNASEQN3,RNASEQC3,RNASEQN4,RNASEQC4,RNASEQN5,RNASEQC5,RNASEQC6,RNASEQN7,RNASEQC7	3,4,2,3,5,11,6,9,5,6,10,2,7	227,68,201,66,189,137,181,103,219,82,61,140,66	IDE
hsa_circ_0019170	chr10	92893348	92899644	+	6296	357	ENSG00000138190;	exon:92893349-92893520,exon:92894794-92894841,exon:92894930-92895020,exon:92899599-92899644	RNASEQN1,RNASEQC1,RNASEQN2,RNASEQC2,RNASEQN3,RNASEQC3,RNASEQC4,RNASEQN5,RNASEQC5,RNASEQN6,RNASEQN7,RNASEQC7	2,3,12,11,7,22,3,2,3,3,5,7	167,128,200,203,241,178,123,109,85,90,141,97	EXOC6
hsa_circ_0019171	chr10	92893348	92909631	+	16283	562	ENSG00000138190;	exon:92893349-92893520,exon:92909427-92909631	RNASEQN1,RNASEQC2,RNASEQN3,RNASEQC3,RNASEQC4,RNASEQC5	4,3,2,7,4,2	174,184,284,213,114,71	EXOC6
hsa_circ_0019172	chr10	92893348	92920050	+	26702	787	ENSG00000138190;	exon:92919982-92920050	RNASEQN1,RNASEQC1,RNASEQN2,RNASEQC3,RNASEQN4,RNASEQC4,RNASEQC5,RNASEQC6,RNASEQN7	3,6,3,4,2,9,3,2,3	165,109,227,191,157,108,68,79,93	EXOC6
hsa_circ_0005898	chr10	93381218	93389154	-	7936	420	ENSG00000138119;	exon:93381219-93381396	RNASEQN2,RNASEQN3,RNASEQC3,RNASEQN4,RNASEQC4,RNASEQN5,RNASEQN6	6,2,17,4,9,4,3	2.86145e+20	MYOF
hsa_circ_0019225	chr10	94245945	94246621	+	676	676	ENSG00000138193;	exon:94246347-94246621	RNASEQN4,RNASEQC7	6,3	59147	PLCE1
hsa_circ_0008874	chr10	94441895	94474783	+	32888	240	ENSG00000108239;	exon:94441896-94442019,exon:94443330-94443423,exon:94474668-94474783	RNASEQN1,RNASEQC1,RNASEQN2,RNASEQC2,RNASEQN3,RNASEQC3,RNASEQN4,RNASEQC4,RNASEQN5,RNASEQC5,RNASEQN6,RNASEQC6,RNASEQN7,RNASEQC7	7,14,7,7,7,11,9,6,10,5,2,3,7,2	69,61,77,56,65,77,69,81,59,65,45,53,51,45	TBC1D12
hsa_circ_0005801	chr10	96544075	96565426	-	21351	887	ENSG00000077147;	exon:96544076-96544206,exon:96547895-96547989,exon:96561978-96562138,exon:96565304-96565426	RNASEQN1,RNASEQC1,RNASEQN2,RNASEQC2,RNASEQN3,RNASEQC3,RNASEQC4,RNASEQC5,RNASEQC6	4,4,5,3,4,7,7,3,4	9.50886e+29	TM9SF3
hsa_circ_0008102	chr10	96944112	96952196	+	8084	515	ENSG00000196233;	exon:96952103-96952196	RNASEQN1,RNASEQC1,RNASEQN2,RNASEQC2,RNASEQN3,RNASEQC3,RNASEQC4,RNASEQN5,RNASEQC5	2,7,4,3,4,2,9,2,2	69,119,91,180,95,164,120,80,136	LCOR
hsa_circ_0005887	chr10	97436416	97437750	-	1334	271	ENSG00000171311;	exon:97436417-97436551,exon:97437191-97437275,exon:97437700-97437750	RNASEQN1,RNASEQC1,RNASEQN2,RNASEQC2,RNASEQN3,RNASEQC3,RNASEQN4,RNASEQC4,RNASEQN5,RNASEQC5,RNASEQN6,RNASEQC6,RNASEQN7,RNASEQC7	33,20,32,25,27,68,19,41,14,11,10,14,15,14	133,188,158,184,215,177,166,149,115,110,75,135,106,139	EXOSC1
novel_circ_0000012	chr10	100923977	100926019	+	2042	71	ENSG00000119906;	exon:100925949-100926019	RNASEQN1,RNASEQN2,RNASEQN3,RNASEQC3,RNASEQC4,RNASEQC5	3,2,4,7,2,2	2.26278e+17	SLF2
novel_circ_0000034	chr10	101792838	101813606	-	20768	157	ENSG00000198408;	exon:101792839-101792943,exon:101813555-101813606	RNASEQC2,RNASEQC3,RNASEQN4,RNASEQC5,RNASEQC6,RNASEQC7	4,3,5,3,4,3	4.38502e+17	OGA
novel_circ_0000050	chr10	102023476	102025248	-	1772	283	ENSG00000120029;	exon:102023477-102023591,exon:102023675-102023749,exon:102025156-102025248	RNASEQC1,RNASEQN2,RNASEQN3,RNASEQN4,RNASEQC4,RNASEQN5,RNASEQC6	2,2,2,3,6,2,2	1.001e+20	ARMH3
novel_circ_0000062	chr10	102872447	102873233	+	786	288	ENSG00000270316;ENSG00000214435;	exon:102872448-102872598,exon:102873097-102873233	RNASEQN1,RNASEQN2,RNASEQN3,RNASEQC3,RNASEQN4,RNASEQC4,RNASEQN5,RNASEQN6,RNASEQN7	24,14,12,6,22,7,10,6,5	2.46516e+34	BORCS7-ASMT;AS3MT
novel_circ_0000064	chr10	102872447	102875200	+	2753	284	ENSG00000270316;ENSG00000214435;	intron:102872448-102872598,intron:102875068-102875200	RNASEQN1,RNASEQN2,RNASEQN3,RNASEQC3,RNASEQN5,RNASEQN7	5,4,5,4,2,2	1.27584e+20	BORCS7-ASMT;AS3MT
novel_circ_0000065	chr10	102872447	102878991	+	6544	294	ENSG00000270316;ENSG00000214435;	exon:102872448-102872598,exon:102878849-102878991	RNASEQN1,RNASEQN2,RNASEQN4,RNASEQN7	5,3,2,2	2503166327621110	BORCS7-ASMT;AS3MT
novel_circ_0000068	chr10	102876953	102890678	+	13725	492	ENSG00000214435;ENSG00000270316;	exon:102876954-102877035,exon:102878379-102878510,exon:102878849-102878991,exon:102890544-102890678	RNASEQN1,RNASEQC1,RNASEQN2,RNASEQC2,RNASEQN3,RNASEQC3,RNASEQN4,RNASEQC4,RNASEQN5,RNASEQN6,RNASEQC6,RNASEQN7	26,2,66,3,31,10,13,5,11,11,3,13	2295,92,1511,72,2399,1106,2556,458,2055,1338,153,1211	AS3MT;BORCS7-ASMT
novel_circ_0000089	chr10	1056347	1072293	+	15946	178	ENSG00000047056;	intron:1072116-1072293	RNASEQN1,RNASEQC4,RNASEQC7	5,4,2	84,92,103	WDR37
novel_circ_0000101	chr10	110100624	110130486	+	29862	124	ENSG00000148700;	exon:110130363-110130486	RNASEQC1,RNASEQC2,RNASEQC4	6,9,3	524508329	ADD3
novel_circ_0000108	chr10	110881232	110887886	+	6654	222	ENSG00000150593;	exon:110887665-110887886	RNASEQN1,RNASEQC2,RNASEQC5,RNASEQC6,RNASEQC7	2,4,8,5,5	3041353810999920	PDCD4
novel_circ_0000109	chr10	110881232	110890670	+	9438	115	ENSG00000150593;	exon:110890556-110890670	RNASEQN1,RNASEQN2,RNASEQC3,RNASEQC4,RNASEQC5,RNASEQN6,RNASEQC7	3,5,7,4,4,2,6	2.35276e+20	PDCD4
novel_circ_0000113	chr10	110951607	110965061	+	13454	185	ENSG00000108061;	exon:110951608-110951792	RNASEQN2,RNASEQC3,RNASEQN5,RNASEQN6,RNASEQC6	5,2,3,3,3	114,221,99,87,167	SHOC2
novel_circ_0000114	chr10	110951607	110985765	+	34158	323	ENSG00000108061;	exon:110951608-110951792,exon:110985628-110985765	RNASEQC4,RNASEQC7	2,5	186134	SHOC2
novel_circ_0000120	chr10	113876520	113884380	+	7860	130	ENSG00000196865;	exon:113884251-113884380	RNASEQN1,RNASEQN3,RNASEQC3,RNASEQC4,RNASEQC5,RNASEQN6,RNASEQC7	2,7,4,5,3,4,6	1.53197e+20	NHLRC2
novel_circ_0000137	chr10	115120184	115171292	+	51108	583	ENSG00000107518;	exon:115120185-115120268,exon:115121699-115121812,exon:115127593-115127721,exon:115171037-115171292	RNASEQN1,RNASEQC1,RNASEQN2,RNASEQC2,RNASEQN3,RNASEQC3,RNASEQN4,RNASEQC4,RNASEQN5,RNASEQC5,RNASEQN6,RNASEQC6,RNASEQN7,RNASEQC7	33,16,14,22,13,18,18,13,22,13,19,39,5,10	3.16163e+41	ATRNL1
novel_circ_0000150	chr10	115461940	115469329	+	7389	332	ENSG00000107518;	exon:115461941-115462035,exon:115467174-115467252,exon:115469172-115469329	RNASEQN1,RNASEQC1,RNASEQN2,RNASEQC2,RNASEQN3,RNASEQC3,RNASEQN4,RNASEQC4,RNASEQN5,RNASEQC5,RNASEQN6,RNASEQC6,RNASEQN7,RNASEQC7	29,42,11,101,24,18,37,25,8,27,6,45,9,15	242,172,178,249,232,129,217,105,95,226,125,208,128,222	ATRNL1
novel_circ_0000154	chr10	115461974	115469329	+	7355	298	ENSG00000107518;	exon:115461975-115462035,exon:115467174-115467252,exon:115469172-115469329	RNASEQN1,RNASEQC1,RNASEQC2,RNASEQN3,RNASEQN4,RNASEQC6	5,2,4,5,3,4	2.55189e+17	ATRNL1
novel_circ_0000159	chr10	117243970	117253457	+	9487	402	ENSG00000165646;	exon:117243971-117244313,exon:117253399-117253457	RNASEQC1,RNASEQC2,RNASEQC5,RNASEQC7	4,3,10,4	216257468153607	SLC18A2
novel_circ_0000164	chr10	118685982	118707587	-	21605	381	ENSG00000151893;	exon:118685983-118686164,exon:118701306-118701408,exon:118707492-118707587	RNASEQN2,RNASEQC2,RNASEQC3,RNASEQC4,RNASEQC5,RNASEQC6	2,2,4,6,3,3	2.07248e+17	CACUL1
novel_circ_0000165	chr10	118685982	118730410	-	44428	186	ENSG00000151893;	exon:118685983-118686168	RNASEQC1,RNASEQN2,RNASEQC2,RNASEQN3,RNASEQC3,RNASEQC4,RNASEQC5,RNASEQN6,RNASEQC6,RNASEQC7	4,3,11,3,4,2,8,2,6,3	1.7121e+29	CACUL1
novel_circ_0000197	chr10	121538591	121565704	-	27113	124	ENSG00000066468;	exon:121538592-121538715	RNASEQN1,RNASEQN2,RNASEQN3,RNASEQC3,RNASEQN4,RNASEQC4,RNASEQN5,RNASEQN6,RNASEQN7	5,13,10,2,7,3,4,3,3	212,248,116,61,153,65,187,130,92	FGFR2
novel_circ_0000254	chr10	131116798	131146660	-	29862	225	ENSG00000176769;	exon:131134379-131134448,exon:131146506-131146660	RNASEQC3,RNASEQC4,RNASEQC5	2,2,5	83104184	TCERG1L
novel_circ_0000257	chr10	131260258	131309299	-	49041	514	ENSG00000176769;	exon:131260259-131260444,exon:131308211-131308391,exon:131309153-131309299	RNASEQC3,RNASEQC4,RNASEQC5	2,5,6	71,98,181	TCERG1L
novel_circ_0000258	chr10	13127744	13133581	+	5837	370	ENSG00000123240;	exon:13127745-13127903,exon:13132067-13132197,exon:13133502-13133581	RNASEQC1,RNASEQN2,RNASEQC4	5,4,2	642630443	OPTN
novel_circ_0000267	chr10	13280975	13295606	-	14631	246	ENSG00000107537;	exon:13280976-13281110,exon:13295496-13295606	RNASEQN1,RNASEQN2,RNASEQN3,RNASEQC3,RNASEQN5	3,5,4,2,3	311352479289421	PHYH
novel_circ_0000288	chr10	15575488	15592304	-	16816	267	ENSG00000077943;	exon:15575489-15575594,exon:15586584-15586664,exon:15592225-15592304	RNASEQN1,RNASEQN2,RNASEQN3,RNASEQC3,RNASEQN4,RNASEQC4,RNASEQN5,RNASEQN6	2,2,6,4,2,8,3,4	145,82,203,253,189,167,138,143	ITGA8
novel_circ_0000301	chr10	16982483	17019983	-	37500	496	ENSG00000107611;	exon:16982484-16982653,exon:16984105-16984279,exon:17019833-17019983	RNASEQC6,RNASEQC7	2,6	14,19	CUBN
novel_circ_0000303	chr10	17153506	17174660	-	21154	375	ENSG00000107614;	exon:17153507-17153636,exon:17154677-17154734,exon:17168841-17168917,exon:17174551-17174660	RNASEQC5	7	48	TRDMT1
novel_circ_0000304	chr10	17153506	17201808	-	48302	426	ENSG00000107614;	exon:17153507-17153636,exon:17154677-17154734,exon:17201571-17201808	RNASEQC1,RNASEQC2,RNASEQC3,RNASEQC4,RNASEQC5,RNASEQC6,RNASEQN7,RNASEQC7	5,4,3,4,9,6,2,9	18,37,41,23,20,33,18,68	TRDMT1
novel_circ_0000305	chr10	17157440	17168917	-	11477	77	ENSG00000107614;	exon:17168841-17168917	RNASEQN1,RNASEQC1,RNASEQN2,RNASEQC2,RNASEQC4,RNASEQC5,RNASEQN7	2,2,4,3,3,5,2	27,39,41,52,43,63,37	TRDMT1
novel_circ_0000316	chr10	18498354	18506547	+	8193	123	ENSG00000165995;	exon:18498355-18498477	RNASEQC1,RNASEQC2,RNASEQN3,RNASEQC4,RNASEQC6	2,3,2,3,8	95,94,51,138,128	CACNB2
novel_circ_0000317	chr10	18527587	18536196	+	8609	358	ENSG00000165995;	exon:18527588-18527697,exon:18534076-18534227,exon:18536101-18536196	RNASEQN1,RNASEQC1,RNASEQN2,RNASEQC2,RNASEQN3,RNASEQC3,RNASEQC4,RNASEQN5,RNASEQC5,RNASEQN6,RNASEQC6,RNASEQN7,RNASEQC7	5,11,4,4,2,7,10,4,4,4,3,2,8	87,93,32,89,58,108,123,149,170,90,91,68,105	CACNB2
novel_circ_0000318	chr10	18585948	18616293	-	30345	145	ENSG00000241058;	exon:18585949-18586093	RNASEQC1,RNASEQN2,RNASEQC2,RNASEQC3,RNASEQC4,RNASEQC5,RNASEQC6,RNASEQC7	6,3,2,2,2,5,4,3	150,126,118,151,76,70,75,71	NSUN6
novel_circ_0000320	chr10	18609844	18616293	-	6449	346	ENSG00000241058;	exon:18609845-18609926,exon:18614460-18614613,exon:18616184-18616293	RNASEQC1,RNASEQC2,RNASEQC3,RNASEQC4,RNASEQC6,RNASEQC7	4,2,3,5,3,5	195,131,180,108,101,76	NSUN6
novel_circ_0000333	chr10	20880793	20899450	-	18657	367	ENSG00000078114;	exon:20880794-20880904,exon:20888097-20888207,exon:20896958-20897029,exon:20899378-20899450	RNASEQC1,RNASEQC2,RNASEQC3,RNASEQN4,RNASEQC4,RNASEQC5,RNASEQC6,RNASEQC7	6,4,7,2,8,3,10,4	115,76,54,48,35,35,46,21	NEBL
novel_circ_0000336	chr10	20945337	20961779	-	16442	260	ENSG00000078114;	intron:20945338-20945425,intron:20960089-20960152,intron:20961672-20961779	RNASEQC3,RNASEQN4,RNASEQC4	6,3,5	178145285	NEBL
novel_circ_0000337	chr10	20957730	20961779	-	4049	390	ENSG00000078114;	intron:20957731-20957815,intron:20958846-20958966,intron:20959924-20959999,intron:20961672-20961779	RNASEQC1,RNASEQC2,RNASEQN3,RNASEQC3,RNASEQN4,RNASEQC4,RNASEQC5,RNASEQC6,RNASEQC7	6,24,4,10,6,17,6,6,9	365,439,40,182,154,287,267,388,267	NEBL
novel_circ_0000351	chr10	24219625	24219909	+	284	284	ENSG00000120549;	exon:24219626-24219909	RNASEQN1,RNASEQN2,RNASEQC4,RNASEQN6,RNASEQN7	5,2,8,2,2	187235115201109	KIAA1217
novel_circ_0000352	chr10	24380868	24384423	+	3555	199	ENSG00000120549;	intron:24380869-24381067	RNASEQN3,RNASEQC3,RNASEQC4,RNASEQN7	6,7,2,2	105,155,56,80	KIAA1217
novel_circ_0000353	chr10	24432994	24438479	+	5485	293	ENSG00000120549;	exon:24432995-24433193,exon:24438386-24438479	RNASEQN2	5	168	KIAA1217
novel_circ_0000364	chr10	25395910	25412473	+	16563	103	ENSG00000151025;	exon:25395911-25396013	RNASEQC1,RNASEQC2,RNASEQC5,RNASEQC6,RNASEQC7	2,3,2,4,5	134194497216307	GPR158
novel_circ_0000374	chr10	27022557	27048979	-	26422	243	ENSG00000107890;	exon:27022558-27022687,exon:27024447-27024559	RNASEQN1,RNASEQN3,RNASEQC4	3,5,2	91,90,65	ANKRD26
novel_circ_0000376	chr10	27039964	27043567	-	3603	214	ENSG00000107890;	exon:27039965-27040178	RNASEQN3,RNASEQC3,RNASEQN4,RNASEQN5,RNASEQN7	2,7,4,2,3	112,102,89,22,43	ANKRD26
novel_circ_0000380	chr10	27067156	27092512	-	25356	130	ENSG00000107890;	exon:27067157-27067286	RNASEQN2,RNASEQC3,RNASEQN4	6,3,4	56,62,80	ANKRD26
novel_circ_0000399	chr10	27935009	27936880	-	1871	398	ENSG00000169126;	exon:27935010-27935252,exon:27936726-27936880	RNASEQC3,RNASEQC4	3,5	29,26	ARMC4
novel_circ_0000411	chr10	3066242	3082461	+	16219	370	n/a	intergenic_region:3066243-3066422,intergenic_region:3069274-3069389,intergenic_region:3082388-3082461	RNASEQC5	8	839
novel_circ_0000447	chr10	32451591	32474023	+	22432	140	ENSG00000216937;	exon:32462683-32462703,exon:32472481-32472542,exon:32473967-32474023	RNASEQN1,RNASEQC1,RNASEQN2,RNASEQC2,RNASEQN3,RNASEQC3,RNASEQN4,RNASEQC4,RNASEQN5,RNASEQC5,RNASEQN6,RNASEQC6,RNASEQN7,RNASEQC7	13,19,14,23,30,49,22,32,11,8,9,18,7,9	61,62,42,105,66,133,82,79,26,47,42,60,50,51	CCDC7
novel_circ_0000448	chr10	32451591	32481782	+	30191	112	ENSG00000216937;	exon:32481671-32481782	RNASEQN1,RNASEQC2,RNASEQN3,RNASEQC3,RNASEQN4,RNASEQC5,RNASEQC6,RNASEQC7	5,4,4,6,2,2,5,2	35,50,34,49,35,21,13,26	CCDC7
novel_circ_0000455	chr10	32469384	32474023	+	4639	57	ENSG00000216937;	intron:32473967-32474023	RNASEQC1,RNASEQC3,RNASEQN7,RNASEQC7	2,5,2,2	38,104,39,43	CCDC7
novel_circ_0000505	chr10	37803832	37838111	-	34279	238	ENSG00000198105;	exon:37803833-37803943,exon:37837985-37838111	RNASEQN2,RNASEQC2,RNASEQN4,RNASEQC4,RNASEQN5,RNASEQC5,RNASEQC6,RNASEQC7	2,6,5,3,2,2,7,4	87,119,78,93,43,123,145,120	ZNF248
novel_circ_0000513	chr10	43154896	43176032	+	21136	82	ENSG00000169826;	exon:43175951-43176032	RNASEQN1,RNASEQC1,RNASEQN2,RNASEQN3,RNASEQC3,RNASEQC4,RNASEQN5,RNASEQC6,RNASEQC7	2,3,8,7,9,2,4,2,4	43,44,52,20,46,55,40,28,36	CSGALNACT2
novel_circ_0000516	chr10	45457784	45464327	-	6543	89	ENSG00000165406;	exon:45464239-45464327	RNASEQC2,RNASEQC4,RNASEQN5,RNASEQC5,RNASEQC6,RNASEQN7,RNASEQC7	9,2,2,6,2,2,8	1.71159e+20	2019-03-08
novel_circ_0000522	chr10	45639815	45663842	-	24027	148	ENSG00000172671;	exon:45639816-45639963	RNASEQC1,RNASEQN2,RNASEQN3,RNASEQC3,RNASEQC4	2,2,5,11,2	51,79,53,79,49	ZFAND4
novel_circ_0000568	chr10	49932099	49935142	-	3043	67	ENSG00000227345;	exon:49935076-49935142	RNASEQC2,RNASEQN4,RNASEQC4,RNASEQN5,RNASEQN6,RNASEQC6	3,2,6,6,4,2	114,64,93,58,69,88	PARG
novel_circ_0000584	chr10	52271349	52290290	+	18941	270	ENSG00000185532;	exon:52271350-52271489,exon:52288931-52288993,exon:52290224-52290290	RNASEQN2,RNASEQC3,RNASEQC4	2,6,3	206229154	PRKG1
novel_circ_0000590	chr10	55575649	55578517	-	2868	128	ENSG00000150275;ENSG00000236744;	intron:55575650-55575711,intron:55578452-55578517	RNASEQN2,RNASEQN3,RNASEQC3,RNASEQN4,RNASEQN6,RNASEQN7	8,5,7,14,10,10	119,76,77,86,54,105	PCDH15;--
novel_circ_0000592	chr10	55642325	55671316	-	28991	177	n/a	intergenic_region:55642326-55642406,intergenic_region:55645837-55645932	RNASEQC6	5	34
novel_circ_0000599	chr10	5720543	5727123	+	6580	261	ENSG00000108021;	exon:5720544-5720668,exon:5726885-5726957,exon:5727061-5727123	RNASEQN1,RNASEQN2,RNASEQC3,RNASEQN4	2,6,3,3	124160200142	FAM208B
novel_circ_0000619	chr10	59672769	59684327	-	11558	376	ENSG00000165449;	exon:59672770-59672913,exon:59684096-59684327	RNASEQN1,RNASEQN2,RNASEQN3,RNASEQC3,RNASEQN4,RNASEQN5,RNASEQN6	8,10,8,3,13,3,17	1.54813e+24	SLC16A9
novel_circ_0000622	chr10	60084601	60085253	-	652	326	ENSG00000151150;	exon:60084602-60084830,exon:60085157-60085253	RNASEQN1,RNASEQC3,RNASEQC4,RNASEQC5,RNASEQN7	2,5,2,5,2	24,85,143,183,78	ANK3
novel_circ_0000624	chr10	61672631	61690621	+	17990	274	ENSG00000183346;	intron:61672632-61672735,intron:61681143-61681312	RNASEQC2,RNASEQC5,RNASEQC6	5,5,3	79,83,28	CABCOCO1
novel_circ_0000635	chr10	63380317	63455089	-	74772	165	ENSG00000171988;	intron:63380318-63380482	RNASEQC1,RNASEQN3,RNASEQC3,RNASEQC7	2,4,6,2	149,93,181,124	JMJD1C
novel_circ_0000639	chr10	67887416	67891554	+	4138	270	ENSG00000096717;	exon:67887417-67887533,exon:67891402-67891554	RNASEQN2,RNASEQC3,RNASEQN5	2,7,5	117143288	SIRT1
novel_circ_0000650	chr10	67966682	68014186	-	47504	358	ENSG00000148634;	exon:67966683-67966802,exon:67992606-67992682,exon:68014026-68014186	RNASEQN1,RNASEQC1,RNASEQN2,RNASEQC2,RNASEQN3,RNASEQC3,RNASEQC4,RNASEQC5,RNASEQN6,RNASEQC6,RNASEQN7,RNASEQC7	6,28,8,13,2,13,12,13,3,21,2,7	2.40204e+35	HERC4
novel_circ_0000674	chr10	68381231	68393203	-	11972	421	ENSG00000204130;	exon:68381232-68381399,exon:68383798-68383914,exon:68386059-68386128,exon:68393138-68393203	RNASEQC4	5	94	RUFY2
novel_circ_0000692	chr10	68644697	68652594	+	7897	94	ENSG00000138336;	exon:68652501-68652594	RNASEQC1,RNASEQC2,RNASEQC4	2,2,6	35,20,58	TET1
novel_circ_0000706	chr10	68761006	68773099	+	12093	298	ENSG00000060339;	exon:68761007-68761192,exon:68772988-68773099	RNASEQN3,RNASEQC3	6,3	451402	CCAR1
novel_circ_0000714	chr10	68913161	68914204	+	1043	264	ENSG00000107625;	exon:68913162-68913279,exon:68914059-68914204	RNASEQC7	6	79	DDX50
novel_circ_0000730	chr10	70152262	70161069	-	8807	170	ENSG00000079332;	exon:70157764-70157867,exon:70161004-70161069	RNASEQC3,RNASEQN4,RNASEQC4,RNASEQN5,RNASEQC5,RNASEQC6,RNASEQN7,RNASEQC7	5,3,4,3,3,3,6,7	5.57542e+23	SAR1A
novel_circ_0000750	chr10	72551178	72566794	-	15616	325	ENSG00000107745;	exon:72551179-72551341,exon:72566633-72566794	RNASEQN1,RNASEQN2,RNASEQC6	2,5,4	413419242	MICU1
novel_circ_0000797	chr10	74969659	74989112	+	19453	454	ENSG00000156650;	exon:74969660-74969775,exon:74970020-74970101,exon:74985080-74985241,exon:74989019-74989112	RNASEQN2,RNASEQC2,RNASEQC3,RNASEQC4,RNASEQN5,RNASEQC5,RNASEQC6,RNASEQC7	6,3,3,6,2,6,7,9	9.31451e+22	KAT6B
novel_circ_0000802	chr10	76036007	76058783	+	22776	118	ENSG00000148655;	exon:76058666-76058783	RNASEQN1,RNASEQN2,RNASEQN3,RNASEQC3,RNASEQN4,RNASEQN5,RNASEQN6,RNASEQN7	8,16,6,7,12,5,2,9	4.55346e+23	LRMDA
novel_circ_0000845	chr10	84463932	84477664	+	13732	261	ENSG00000107771;	exon:84463933-84464016,exon:84470372-84470458,exon:84477575-84477664	RNASEQC2,RNASEQC3,RNASEQN4,RNASEQC4,RNASEQN7	2,5,5,6,3	392273186213157	CCSER2
novel_circ_0000883	chr10	91942421	91956657	+	14236	147	ENSG00000095564;	exon:91942422-91942568	RNASEQC2,RNASEQC4	3,5	137203	BTAF1
novel_circ_0000929	chr10	94497054	94510179	+	13125	288	ENSG00000108239;	exon:94497055-94497172,exon:94507267-94507347,exon:94510091-94510179	RNASEQC4	7	109	TBC1D12
novel_circ_0000936	chr10	95339132	95346452	-	7320	242	ENSG00000095637;	exon:95339133-95339327,exon:95346406-95346452	RNASEQC3,RNASEQC4	7,2	433174	SORBS1
novel_circ_0000938	chr10	95381684	95410777	-	29093	390	ENSG00000095637;	exon:95381685-95381799,exon:95383985-95384114,exon:95410633-95410777	RNASEQN1,RNASEQN3,RNASEQC3,RNASEQN4,RNASEQC4,RNASEQN5,RNASEQC5,RNASEQN6,RNASEQC6,RNASEQN7,RNASEQC7	4,8,23,5,14,2,2,3,3,8,5	95,95,362,78,139,41,63,226,124,119,178	SORBS1
novel_circ_0000940	chr10	95922015	95927332	+	5317	300	ENSG00000188649;	exon:95922016-95922076,exon:95924314-95924390,exon:95924779-95924844,exon:95927237-95927332	RNASEQC1,RNASEQC3,RNASEQC4	4,5,3	5,23,19	CC2D2B
novel_circ_0000942	chr10	96155325	96160402	+	5077	51	ENSG00000177853;	exon:96155326-96155376	RNASEQN1,RNASEQC1,RNASEQN2,RNASEQC2,RNASEQC5,RNASEQN6,RNASEQC6,RNASEQC7	2,2,8,2,7,3,9,2	116,145,116,114,100,81,156,112	ZNF518A
novel_circ_0000944	chr10	96544075	96576829	-	32754	422	ENSG00000077147;	exon:96544076-96544206,exon:96547895-96547989,exon:96576634-96576829	RNASEQC1,RNASEQN2,RNASEQC2,RNASEQN3,RNASEQC3,RNASEQN4,RNASEQC4,RNASEQN5,RNASEQC5,RNASEQN6,RNASEQC6,RNASEQC7	6,3,7,5,8,3,9,5,4,6,13,10	6.79783e+35	TM9SF3
novel_circ_0000953	chr10	97436416	97438703	-	2287	305	ENSG00000171311;	exon:97436417-97436551,exon:97437191-97437275,exon:97437700-97437750,exon:97438670-97438703	RNASEQC2,RNASEQN3,RNASEQC3,RNASEQC4,RNASEQN5,RNASEQN7,RNASEQC7	3,3,5,5,3,2,4	192,202,178,144,111,94,123	EXOSC1
hsa_circ_0020749	chr11	1000431	1003804	+	3373	250	ENSG00000183020;	exon:1000432-1000598,exon:1003722-1003804	RNASEQC1,RNASEQN2,RNASEQC3,RNASEQN7,RNASEQC7	5,4,4,6,2	410175177231228	AP2A2
hsa_circ_0004103	chr11	102362895	102368548	+	5653	371	ENSG00000110330;	exon:102362896-102362974,exon:102363668-102363716,exon:102368306-102368548	RNASEQN1,RNASEQN2,RNASEQC2,RNASEQN3,RNASEQC3,RNASEQC4,RNASEQN6,RNASEQN7,RNASEQC7	7,4,2,7,3,2,3,2,2	2.57264e+26	BIRC2
hsa_circ_0024142	chr11	103303092	103312033	+	8941	554	ENSG00000187240;	exon:103303093-103303253	RNASEQC1,RNASEQC3,RNASEQC5	4,7,4	114,161,58	DYNC2H1
hsa_circ_0006864	chr11	103303092	103316620	+	13528	630	ENSG00000187240;	exon:103303093-103303253,exon:103311878-103312033,exon:103316545-103316620	RNASEQC1,RNASEQN2,RNASEQC3,RNASEQC7	6,2,2,4	113,73,160,167	DYNC2H1
hsa_circ_0024143	chr11	103303092	103323990	+	20897	944	ENSG00000187240;	exon:103303093-103303253,exon:103304595-103304720,exon:103316545-103316620,exon:103323886-103323990	RNASEQN1,RNASEQC1,RNASEQN2,RNASEQC2,RNASEQN3,RNASEQC3,RNASEQN4,RNASEQC4,RNASEQN5,RNASEQC5,RNASEQN6,RNASEQC6,RNASEQN7,RNASEQC7	4,2,4,7,3,4,8,7,4,4,2,4,4,9	44,91,71,130,78,145,111,67,47,54,69,74,61,128	DYNC2H1
hsa_circ_0024144	chr11	103303092	103358359	+	55266	1061	ENSG00000187240;	exon:103303093-103303253,exon:103323886-103323990,exon:103358243-103358359	RNASEQC1,RNASEQC2,RNASEQN3,RNASEQC3,RNASEQN4,RNASEQC4,RNASEQC5,RNASEQC6,RNASEQN7,RNASEQC7	12,5,3,11,5,2,3,3,4,7	110,147,74,172,118,78,49,60,54,121	DYNC2H1
hsa_circ_0006868	chr11	107390073	107418287	-	28214	439	ENSG00000152404;	exon:107390074-107390211,exon:107392779-107392895,exon:107416209-107416298,exon:107418194-107418287	RNASEQC2,RNASEQN3,RNASEQC3,RNASEQN4,RNASEQC4	2,4,9,2,3	288220223174145	CWF19L2
hsa_circ_0024169	chr11	108046269	108054955	+	8686	646	ENSG00000166266;	exon:108046270-108046369,exon:108049890-108050066,exon:108054875-108054955	RNASEQN1,RNASEQC1,RNASEQN2,RNASEQC2,RNASEQN3,RNASEQC3,RNASEQN4,RNASEQC4,RNASEQN5,RNASEQC5,RNASEQC6	5,18,2,28,15,18,9,11,3,2,5	185,179,239,236,205,224,214,137,103,55,63	CUL5
hsa_circ_0005580	chr11	108094390	108095691	+	1301	462	ENSG00000166266;	exon:108094391-108094514,exon:108094812-108094987,exon:108095530-108095691	RNASEQC1	6	187	CUL5
hsa_circ_0006208	chr11	108176245	108177090	-	845	226	ENSG00000149308;	exon:108176246-108176374,exon:108176994-108177090	RNASEQN1,RNASEQN2,RNASEQN3,RNASEQC3,RNASEQN4,RNASEQC4,RNASEQN5,RNASEQN7	3,3,3,3,2,8,2,2	94,97,135,176,81,97,63,65	NPAT
hsa_circ_0024193	chr11	108227594	108229323	+	1729	361	ENSG00000149311;	exon:108227595-108227696,exon:108227776-108227888,exon:108229178-108229323	RNASEQN1,RNASEQC1,RNASEQN2,RNASEQC2,RNASEQN3,RNASEQC3,RNASEQN4,RNASEQC4,RNASEQN5,RNASEQC6,RNASEQC7	4,3,5,2,7,3,9,3,4,4,6	2.37374e+32	ATM
hsa_circ_0003641	chr11	108227594	108235834	+	8240	526	ENSG00000149311;	exon:108227595-108227696,exon:108235670-108235834	RNASEQN1,RNASEQN2,RNASEQN3,RNASEQC3,RNASEQC4,RNASEQN5,RNASEQC5,RNASEQN6,RNASEQN7,RNASEQC7	3,11,6,5,4,7,2,3,5,6	2.11214e+29	ATM
hsa_circ_0000356	chr11	108235669	108249102	+	13433	904	ENSG00000149311;	exon:108235670-108235834	RNASEQN1,RNASEQC1,RNASEQN3,RNASEQC3,RNASEQN4,RNASEQN5,RNASEQC5,RNASEQN7	4,3,2,2,3,3,5,5	2.4637e+23	ATM
hsa_circ_0005583	chr11	108301647	108304852	+	3205	497	ENSG00000149311;	exon:108301648-108301789	RNASEQN1,RNASEQC2,RNASEQN3,RNASEQC3,RNASEQN5,RNASEQN7,RNASEQC7	5,3,4,4,3,2,2	2.28338e+20	ATM
hsa_circ_0005612	chr11	108327644	108332037	+	4393	813	ENSG00000149311;	exon:108327645-108327758,exon:108331879-108332037	RNASEQN2,RNASEQC2,RNASEQN3	4,7,3	239303188	ATM
hsa_circ_0002773	chr11	110263959	110264874	-	915	371	ENSG00000137710;	exon:110263960-110264234,exon:110264779-110264874	RNASEQN1,RNASEQN2,RNASEQC2,RNASEQN3,RNASEQC3,RNASEQN4,RNASEQC4,RNASEQN5,RNASEQC5,RNASEQN6,RNASEQN7,RNASEQC7	12,17,2,17,9,4,11,8,2,5,4,3	634,591,66,585,284,611,191,614,90,474,419,111	RDX
hsa_circ_0024271	chr11	111752158	111753577	-	1419	309	ENSG00000137713;	exon:111752159-111752332,exon:111753443-111753577	RNASEQN1,RNASEQC1,RNASEQN3,RNASEQN4,RNASEQN5,RNASEQC6,RNASEQC7	4,6,4,4,5,2,4	113,148,96,110,219,84,132	PPP2R1B
hsa_circ_0006244	chr11	111844600	111857737	-	13137	453	ENSG00000086848;ENSG00000258529;	exon:111844601-111844723,exon:111853380-111853485,exon:111853649-111853736,exon:111857602-111857737	RNASEQC1,RNASEQN2,RNASEQC2,RNASEQC6	4,2,8,4	107,95,151,109	ALG9;AP001781.2
hsa_circ_0024295	chr11	112037272	112039397	+	2125	342	ENSG00000150768;	exon:112037273-112037460,exon:112039244-112039397	RNASEQN1,RNASEQC3,RNASEQC4,RNASEQN5,RNASEQC5,RNASEQN6,RNASEQC7	2,3,8,3,4,2,2	2.06161e+20	DLAT
hsa_circ_0024296	chr11	112037272	112043533	+	6261	410	ENSG00000150768;	exon:112037273-112037460,exon:112039244-112039397,exon:112043466-112043533	RNASEQC3,RNASEQC5,RNASEQN7	2,2,5	177156207	DLAT
hsa_circ_0024340	chr11	115229112	115240420	-	11308	597	ENSG00000182985;	exon:115240274-115240420	RNASEQC1,RNASEQC7	4,5	901826	CADM1
hsa_circ_0007827	chr11	117152440	117163892	+	11452	418	ENSG00000168092;	exon:117152441-117152528,exon:117159934-117160023,exon:117163770-117163892	RNASEQN1,RNASEQC1,RNASEQN2,RNASEQC2,RNASEQN3,RNASEQC3,RNASEQN4,RNASEQC4,RNASEQN5,RNASEQC5,RNASEQN6,RNASEQC6,RNASEQC7	8,10,7,9,6,12,3,10,5,3,4,8,9	3.7852e+38	PAFAH1B2
hsa_circ_0004962	chr11	117159933	117163892	+	3959	330	ENSG00000168092;	exon:117159934-117160023,exon:117161145-117161261	RNASEQN2,RNASEQC2,RNASEQN3,RNASEQC3,RNASEQC4,RNASEQN5,RNASEQC5,RNASEQC6,RNASEQN7	2,3,3,3,3,5,4,2,2	2.93494e+26	PAFAH1B2
hsa_circ_0007372	chr11	118551785	118559864	-	8079	860	ENSG00000118096;	exon:118551786-118551852,exon:118552214-118552335,exon:118559785-118559864	RNASEQN1,RNASEQC1,RNASEQN2,RNASEQC2,RNASEQN3,RNASEQC3,RNASEQN4,RNASEQC4,RNASEQN5,RNASEQC5,RNASEQN6,RNASEQN7,RNASEQC7	2,11,3,3,8,8,7,12,5,2,3,3,2	110,185,105,197,144,147,126,113,87,64,74,117,153	IFT46
hsa_circ_0008157	chr11	118554458	118559864	-	5406	671	ENSG00000118096;	exon:118554459-118554587,exon:118554990-118555083,exon:118559785-118559864	RNASEQN1,RNASEQC1,RNASEQN2,RNASEQC2,RNASEQN3,RNASEQC3,RNASEQC4,RNASEQN5,RNASEQC5	3,6,6,7,4,9,3,2,2	108,214,118,189,147,168,123,52,50	IFT46
hsa_circ_0006374	chr11	118581245	118584644	+	3399	815	ENSG00000095139;	exon:118584480-118584644	RNASEQC1,RNASEQN2,RNASEQC2,RNASEQN3,RNASEQC3,RNASEQC5,RNASEQN6,RNASEQC6,RNASEQN7,RNASEQC7	5,6,2,10,6,5,6,4,5,3	6.67423e+29	ARCN1
hsa_circ_0007383	chr11	118583178	118584644	+	1466	551	ENSG00000095139;	exon:118583179-118583358	RNASEQN2,RNASEQC2,RNASEQN4,RNASEQC4,RNASEQN5,RNASEQC5,RNASEQN7	7,2,3,3,2,3,3	4.50651e+20	ARCN1
hsa_circ_0005589	chr11	118583808	118584644	+	836	371	ENSG00000095139;	exon:118583809-118584014,exon:118584480-118584644	RNASEQN1,RNASEQC1,RNASEQN3,RNASEQC3,RNASEQN4,RNASEQC4,RNASEQN5,RNASEQC5,RNASEQN6,RNASEQC7	12,4,3,6,3,7,5,7,3,4	4.88847e+29	ARCN1
hsa_circ_0006588	chr11	118779631	118786518	-	6887	636	ENSG00000110367;	exon:118779632-118779736	RNASEQN3,RNASEQN5,RNASEQC7	2,3,6	253356428	DDX6
hsa_circ_0004293	chr11	118786051	118786518	-	467	467	ENSG00000110367;	exon:118786052-118786518	RNASEQN1,RNASEQC1,RNASEQC3,RNASEQN7,RNASEQC7	8,3,10,5,6	217471323179219	DDX6
hsa_circ_0000362	chr11	119273867	119274953	+	1086	279	ENSG00000110395;	exon:119273868-119274024,exon:119274832-119274953	RNASEQN1,RNASEQC1,RNASEQC3,RNASEQN4,RNASEQC4,RNASEQN5	3,3,3,2,6,4	80,110,111,80,99,69	CBL
hsa_circ_0024648	chr11	120469287	120477526	+	8239	678	ENSG00000196914;	exon:120469288-120469409,exon:120473050-120473127,exon:120477219-120477305,exon:120477447-120477526	RNASEQN1,RNASEQC1,RNASEQC3,RNASEQN4,RNASEQC4,RNASEQC7	2,2,7,4,2,3	4.65415e+17	ARHGEF12
hsa_circ_0009021	chr11	120473049	120477526	+	4477	577	ENSG00000196914;	exon:120473050-120473127,exon:120474560-120474635,exon:120477219-120477305,exon:120477447-120477526	RNASEQN1,RNASEQC1,RNASEQN2,RNASEQC2,RNASEQN3,RNASEQC3,RNASEQN4,RNASEQC4,RNASEQN5,RNASEQC5,RNASEQN6,RNASEQC6,RNASEQN7,RNASEQC7	7,7,12,7,7,18,8,16,14,6,6,6,6,11	4.93412e+41	ARHGEF12
hsa_circ_0002100	chr11	120474559	120477526	+	2967	499	ENSG00000196914;	exon:120474560-120474635,exon:120477219-120477305,exon:120477447-120477526	RNASEQN1,RNASEQC1,RNASEQN2,RNASEQC2,RNASEQN3,RNASEQC3,RNASEQN4,RNASEQC4,RNASEQN5,RNASEQC5,RNASEQN6,RNASEQC6,RNASEQN7,RNASEQC7	22,15,18,4,35,34,20,33,18,8,12,6,15,23	4.91386e+41	ARHGEF12
hsa_circ_0002955	chr11	120475339	120477526	+	2187	423	ENSG00000196914;	exon:120477219-120477305,exon:120477447-120477526	RNASEQN1,RNASEQC1,RNASEQN2,RNASEQC2,RNASEQN3,RNASEQC3,RNASEQN4,RNASEQC4,RNASEQN5,RNASEQC5,RNASEQN6,RNASEQC6,RNASEQN7,RNASEQC7	13,5,7,6,6,9,5,3,7,5,3,4,6,9	3.9933e+41	ARHGEF12
hsa_circ_0002089	chr11	120476660	120477526	+	866	255	ENSG00000196914;	exon:120476661-120476748,exon:120477219-120477305,exon:120477447-120477526	RNASEQN1,RNASEQC1,RNASEQN2,RNASEQC2,RNASEQN3,RNASEQC3,RNASEQN4,RNASEQC4,RNASEQN5,RNASEQN6,RNASEQC6,RNASEQN7	7,5,7,3,7,11,6,10,6,7,3,5	4.66383e+35	ARHGEF12
hsa_circ_0003302	chr11	121045673	121060085	+	14412	973	ENSG00000154114;ENSG00000285509;	exon:121045674-121045823,exon:121047528-121047667,exon:121058345-121058471,exon:121059969-121060085	RNASEQN1,RNASEQC1,RNASEQN2,RNASEQC2,RNASEQN3,RNASEQC3,RNASEQN4,RNASEQC4,RNASEQN5,RNASEQC5,RNASEQN6,RNASEQC6,RNASEQN7,RNASEQC7	33,46,38,16,37,45,23,31,30,27,25,29,29,51	113,198,100,201,144,202,129,140,87,83,56,97,84,158	TBCEL;AP000646.1
hsa_circ_0006239	chr11	123594081	123594838	+	757	189	ENSG00000023171;	exon:123594082-123594166	RNASEQN2,RNASEQC4	8,2	1428250	GRAMD1B
hsa_circ_0004798	chr11	123594081	123596037	+	1956	285	ENSG00000023171;	exon:123594082-123594166,exon:123594735-123594838,exon:123595942-123596037	RNASEQN1,RNASEQC1,RNASEQN2,RNASEQC2,RNASEQC3,RNASEQN4,RNASEQC4,RNASEQN5,RNASEQN6	14,3,5,3,2,10,2,2,2	1.35314e+31	GRAMD1B
hsa_circ_0000371	chr11	129123445	129124894	-	1449	177	ENSG00000134909;	exon:129123446-129123530	RNASEQN1,RNASEQC1,RNASEQN2,RNASEQC2,RNASEQN3,RNASEQC3,RNASEQN4,RNASEQN5,RNASEQN6,RNASEQN7,RNASEQC7	9,2,2,2,4,3,4,5,5,3,5	163,69,106,79,80,103,178,185,97,126,83	ARHGAP32
hsa_circ_0007843	chr11	129123445	129164427	-	40982	286	ENSG00000134909;	exon:129123446-129123530,exon:129123888-129123929,exon:129124803-129124894,exon:129164319-129164427	RNASEQN1,RNASEQC1,RNASEQC2,RNASEQN3,RNASEQC3,RNASEQC4,RNASEQN5,RNASEQC5,RNASEQN6,RNASEQC6,RNASEQN7	2,3,10,2,12,2,2,2,2,4,5	142,57,71,54,90,43,176,36,85,59,101	ARHGAP32
hsa_circ_0008967	chr11	13413529	13421838	-	8309	707	ENSG00000148925;	exon:13413530-13413650,exon:13417158-13417260,exon:13421642-13421838	RNASEQN1,RNASEQC1,RNASEQN2,RNASEQC2,RNASEQN3,RNASEQC3,RNASEQN4,RNASEQC4,RNASEQN5,RNASEQC5,RNASEQN6,RNASEQC6,RNASEQN7,RNASEQC7	8,18,9,7,16,11,6,8,9,2,4,10,10,7	56,125,60,154,52,57,63,82,59,76,43,125,74,90	BTBD10
hsa_circ_0003234	chr11	13413529	13445181	-	31652	865	ENSG00000148925;	exon:13413530-13413650,exon:13417158-13417260	RNASEQN1,RNASEQC1,RNASEQN2,RNASEQC2,RNASEQN3,RNASEQC3,RNASEQN4,RNASEQN5,RNASEQC5,RNASEQC6,RNASEQN7	9,5,8,3,9,13,3,6,5,5,5	35,65,25,90,24,34,26,24,32,54,35	BTBD10
hsa_circ_0000277	chr11	14771936	14789242	+	17306	437	ENSG00000152270;	exon:14771937-14771987	RNASEQC1,RNASEQN2,RNASEQC2,RNASEQN3,RNASEQC3,RNASEQC4,RNASEQC6,RNASEQC7	3,5,12,3,4,6,3,2	27,10,76,40,24,89,55,35	PDE3B
hsa_circ_0021396	chr11	17131915	17145942	-	14027	671	ENSG00000011405;	exon:17131916-17132038,exon:17145863-17145942	RNASEQN1,RNASEQC2,RNASEQN3,RNASEQC3,RNASEQC4,RNASEQN5,RNASEQC6,RNASEQN7	9,5,5,9,8,3,3,5	2.59226e+23	PIK3C2A
hsa_circ_0021412	chr11	17988596	18008076	-	19480	784	ENSG00000129158;	exon:17988597-17988755,exon:17992931-17992993,exon:18007941-18008076	RNASEQN2,RNASEQC3,RNASEQC4,RNASEQC5,RNASEQN7,RNASEQC7	2,6,2,6,2,9	8.11462e+16	SERGEF
hsa_circ_0000279	chr11	18291441	18292019	-	578	578	ENSG00000110756;	exon:18291442-18292019	RNASEQN2,RNASEQC2,RNASEQN3,RNASEQC3	6,5,7,8	131182110133	HPS5
hsa_circ_0000280	chr11	18291441	18292976	-	1535	656	ENSG00000110756;	exon:18292899-18292976	RNASEQN1,RNASEQC1,RNASEQN2,RNASEQC2,RNASEQN3,RNASEQC3,RNASEQN4,RNASEQC4,RNASEQN5,RNASEQC5,RNASEQN6,RNASEQC6,RNASEQN7,RNASEQC7	15,15,20,17,17,31,11,13,11,6,3,6,6,15	105,168,124,197,123,106,142,90,92,67,92,166,100,53	HPS5
hsa_circ_0002687	chr11	18514677	18519603	-	4926	315	ENSG00000074319;	exon:18514678-18514841,exon:18516099-18516164,exon:18519519-18519603	RNASEQN1,RNASEQC1,RNASEQN2,RNASEQC2,RNASEQC3,RNASEQN4,RNASEQC6	2,3,5,7,5,3,2	3.10383e+20	TSG101
hsa_circ_0021482	chr11	19832483	19880127	+	47644	503	ENSG00000166833;	exon:19832484-19832601	RNASEQC6	6	113	NAV2
hsa_circ_0021502	chr11	20402918	20426865	+	23947	288	ENSG00000185238;	exon:20407911-20408032,exon:20426766-20426865	RNASEQC1,RNASEQN2,RNASEQC2,RNASEQN3,RNASEQC6,RNASEQN7	4,2,8,4,6,2	134,89,137,82,112,79	PRMT3
hsa_circ_0021516	chr11	22674849	22685789	+	10940	287	ENSG00000148935;	exon:22674850-22675014,exon:22685668-22685789	RNASEQN2,RNASEQC2,RNASEQC3,RNASEQC4	2,2,2,7	9,31,21,68	GAS2
hsa_circ_0020822	chr11	2969802	2972243	-	2441	361	ENSG00000205531;	exon:2969803-2969934,exon:2972102-2972243	RNASEQC1,RNASEQC2,RNASEQN3,RNASEQC3,RNASEQN4,RNASEQC5,RNASEQN6	4,7,6,6,2,2,3	147,200,131,133,125,84,117	NAP1L4
hsa_circ_0004132	chr11	2969802	2979237	-	9435	551	ENSG00000205531;	exon:2969803-2969934	RNASEQN3,RNASEQC4	6,5	99,65	NAP1L4
hsa_circ_0003119	chr11	32589546	32596047	+	6501	361	ENSG00000149100;	exon:32589547-32589641,exon:32593866-32593949,exon:32595966-32596047	RNASEQN1,RNASEQN2,RNASEQC3,RNASEQC4,RNASEQN6	2,6,9,3,3	1.21611e+17	EIF3M
hsa_circ_0021570	chr11	32927156	32935435	+	8279	3968	ENSG00000060749;	exon:32927157-32927269,exon:32927962-32928123	RNASEQN1,RNASEQC1,RNASEQN2,RNASEQC2,RNASEQN3,RNASEQC3,RNASEQN4,RNASEQC4,RNASEQN5,RNASEQC5,RNASEQN6,RNASEQC6,RNASEQN7,RNASEQC7	6,21,10,38,14,19,15,15,16,7,9,31,14,7	70,99,109,115,71,92,79,54,76,52,64,82,77,55	QSER1
hsa_circ_0000283	chr11	33105566	33106064	-	498	229	ENSG00000176102;	exon:33105567-33105693,exon:33105883-33105917,exon:33105998-33106064	RNASEQN2	5	82	CSTF3
hsa_circ_0005974	chr11	34071725	34076642	+	4917	472	ENSG00000135387;	exon:34071726-34071788,exon:34071901-34071987,exon:34076560-34076642	RNASEQC1,RNASEQN2,RNASEQC2,RNASEQN3,RNASEQC3,RNASEQN4,RNASEQC4,RNASEQN5,RNASEQC5,RNASEQN6,RNASEQC6,RNASEQN7,RNASEQC7	8,11,14,11,20,5,14,3,3,7,8,3,3	8.31721e+38	CAPRIN1
hsa_circ_0000287	chr11	34086063	34092056	+	5993	739	ENSG00000135387;	exon:34086064-34086219	RNASEQC2,RNASEQC3	5,2	888767	CAPRIN1
hsa_circ_0004851	chr11	34090178	34092056	+	1878	412	ENSG00000135387;	exon:34091906-34092056	RNASEQN1,RNASEQC1,RNASEQN2,RNASEQC2,RNASEQN3,RNASEQC3,RNASEQN4,RNASEQC4,RNASEQC5,RNASEQC6,RNASEQN7	4,4,6,5,8,10,7,2,2,3,2	5.98764e+32	CAPRIN1
hsa_circ_0021712	chr11	34957383	34978182	+	20799	681	ENSG00000110435;	exon:34957384-34957583,exon:34970139-34970286,exon:34978124-34978182	RNASEQN1,RNASEQC1,RNASEQN2,RNASEQC2,RNASEQN3,RNASEQC3,RNASEQN4,RNASEQC4,RNASEQN5,RNASEQC5,RNASEQN6,RNASEQC6,RNASEQN7	17,40,13,15,20,22,10,10,17,4,10,16,8	145,143,168,124,168,147,152,83,163,88,129,167,136	PDHX
hsa_circ_0000290	chr11	34970138	34984728	+	14590	366	ENSG00000110435;	exon:34984570-34984728	RNASEQN3,RNASEQC3,RNASEQN5,RNASEQC5,RNASEQN6,RNASEQC6,RNASEQC7	4,5,5,2,2,5,2	1.9919e+20	PDHX
hsa_circ_0006988	chr11	36227084	36227430	+	346	346	ENSG00000179241;	exon:36227085-36227430	RNASEQN1,RNASEQC1,RNASEQN2,RNASEQC2,RNASEQN3,RNASEQC3,RNASEQN4,RNASEQC4,RNASEQN5,RNASEQC5,RNASEQN6,RNASEQC6,RNASEQN7,RNASEQC7	6,7,11,3,11,26,6,13,10,11,9,2,9,13	67,72,23,27,41,73,29,57,63,40,30,36,58,36	LDLRAD3
hsa_circ_0000274	chr11	3731390	3753408	-	22018	556	ENSG00000110713;	exon:3731391-3731578,exon:3753316-3753408	RNASEQN1,RNASEQC1,RNASEQN2,RNASEQC2,RNASEQN3,RNASEQC3,RNASEQN4,RNASEQC4,RNASEQN5,RNASEQN6,RNASEQC6	4,9,5,4,2,5,2,5,3,3,4	2.57261e+32	NUP98
hsa_circ_0000295	chr11	45862059	45872233	+	10174	1132	ENSG00000121671;	exon:45862060-45862148,exon:45872092-45872233	RNASEQN2,RNASEQC3,RNASEQN4,RNASEQC4,RNASEQN5,RNASEQN6	4,2,6,7,3,3	102,108,138,82,397,228	CRY2
hsa_circ_0007719	chr11	46312324	46312919	+	595	278	ENSG00000157613;	exon:46312325-46312474,exon:46312612-46312670,exon:46312851-46312919	RNASEQN1,RNASEQN3,RNASEQN4	5,4,3	77,115,53	CREB3L1
hsa_circ_0007001	chr11	46493607	46508370	-	14763	362	ENSG00000110497;	exon:46493608-46493708,exon:46494124-46494204,exon:46508191-46508370	RNASEQN1,RNASEQC1,RNASEQN2,RNASEQC2,RNASEQN3,RNASEQN4,RNASEQC4,RNASEQC5,RNASEQC6,RNASEQN7,RNASEQC7	5,5,3,5,2,6,3,5,14,4,7	153,71,133,76,152,130,102,54,107,133,60	AMBRA1
hsa_circ_0007061	chr11	46493607	46512813	-	19206	449	ENSG00000110497;	exon:46493608-46493708,exon:46494124-46494204,exon:46508191-46508370,exon:46512727-46512813	RNASEQN1,RNASEQC1,RNASEQC2,RNASEQC3,RNASEQC4,RNASEQC6,RNASEQC7	3,7,3,3,2,5,4	144,54,58,88,69,88,45	AMBRA1
hsa_circ_0004075	chr11	47752915	47754664	-	1749	324	ENSG00000109920;	exon:47752916-47753102,exon:47754528-47754664	RNASEQN1,RNASEQN2,RNASEQN3,RNASEQC3,RNASEQN4,RNASEQC4,RNASEQN5,RNASEQN6	2,3,7,9,5,3,3,2	2.43224e+23	FNBP4
hsa_circ_0005204	chr11	57491223	57491862	-	639	322	ENSG00000149150;	exon:57491224-57491362,exon:57491591-57491626,exon:57491716-57491862	RNASEQN1,RNASEQC1,RNASEQN2,RNASEQN3,RNASEQC3,RNASEQN4,RNASEQC4,RNASEQN5,RNASEQC5,RNASEQN6,RNASEQC6,RNASEQN7,RNASEQC7	10,7,10,9,13,3,13,12,2,6,3,5,4	61,21,68,122,75,28,34,48,12,46,12,47,27	SLC43A1
hsa_circ_0004162	chr11	59658865	59659469	-	604	299	ENSG00000166889;	exon:59658866-59658946	RNASEQN1,RNASEQC1,RNASEQN2,RNASEQC2,RNASEQN3,RNASEQC3,RNASEQN4,RNASEQC4,RNASEQN5,RNASEQC5,RNASEQN6,RNASEQC6,RNASEQN7,RNASEQC7	4,6,6,7,14,17,15,14,3,3,2,2,4,2	69,35,64,50,69,74,64,35,66,42,55,42,52,48	PATL1
hsa_circ_0005701	chr11	60919685	60920988	+	1303	348	ENSG00000110108;	exon:60919686-60919930,exon:60920886-60920988	RNASEQN3,RNASEQC3	5,2	254340	TMEM109
hsa_circ_0002058	chr11	61366044	61367998	+	1954	248	ENSG00000149483;	exon:61366045-61366216,exon:61367428-61367525,exon:61367923-61367998	RNASEQN1,RNASEQC1,RNASEQN2,RNASEQC2,RNASEQN3,RNASEQC3,RNASEQN4,RNASEQC4,RNASEQN5,RNASEQC5,RNASEQN6,RNASEQC6,RNASEQN7,RNASEQC7	20,13,28,7,29,35,22,16,16,11,11,7,17,14	298,126,275,118,350,235,264,131,177,54,186,158,199,92	TMEM138
hsa_circ_0000311	chr11	61437624	61438113	+	489	334	ENSG00000167985;ENSG00000256591;	exon:61437625-61437848,exon:61438004-61438113	RNASEQN1,RNASEQN2,RNASEQN3,RNASEQC3,RNASEQN4,RNASEQC4,RNASEQN5,RNASEQC5,RNASEQN6,RNASEQC6,RNASEQN7,RNASEQC7	6,9,11,12,5,7,6,8,4,3,5,6	2.06226e+35	SDHAF2;AP003108.2
hsa_circ_0008194	chr11	62535944	62536567	-	623	253	ENSG00000124942;	exon:62536239-62536287,exon:62536469-62536567	RNASEQN1,RNASEQC3	7,3	7011001	AHNAK
hsa_circ_0008011	chr11	62638982	62639731	-	749	342	ENSG00000089597;	exon:62638983-62639110,exon:62639359-62639467,exon:62639627-62639731	RNASEQN2,RNASEQC3,RNASEQC4,RNASEQN5,RNASEQC6,RNASEQC7	3,3,2,3,4,6	5.25465e+17	GANAB
hsa_circ_0003812	chr11	65430768	65437657	+	6889	6889	ENSG00000245532;	exon:65437572-65437657	RNASEQN1,RNASEQN2,RNASEQN3,RNASEQN4,RNASEQN5,RNASEQN6,RNASEQC6,RNASEQN7,RNASEQC7	3,2,2,4,3,2,3,3,5	5.98785e+29	--
hsa_circ_0000330	chr11	66639699	66640123	+	424	424	ENSG00000173933;ENSG00000248643;	exon:66639700-66640123	RNASEQN1,RNASEQC3,RNASEQC7	5,3,7	300345292	RBM4;RBM14-RBM4
hsa_circ_0023052	chr11	67180078	67207688	+	27610	444	ENSG00000173120;	exon:67180079-67180217,exon:67207510-67207688	RNASEQC1,RNASEQC2,RNASEQC6	2,2,5	160187156	KDM2A
hsa_circ_0007660	chr11	68551120	68564432	+	13312	423	ENSG00000110075;	exon:68551121-68551186,exon:68554145-68554257,exon:68564303-68564432	RNASEQN1,RNASEQN2,RNASEQC2,RNASEQN3,RNASEQC3,RNASEQN4,RNASEQC4,RNASEQN5,RNASEQC5,RNASEQN6,RNASEQC6,RNASEQN7,RNASEQC7	3,2,2,4,5,4,3,7,2,3,2,4,2	4.13428e+38	PPP6R3
hsa_circ_0002417	chr11	68601862	68603492	+	1630	258	ENSG00000110075;	exon:68601863-68601969,exon:68603342-68603492	RNASEQC1,RNASEQN2,RNASEQN3,RNASEQC6	2,2,7,3	284263338359	PPP6R3
hsa_circ_0023249	chr11	68759568	68761687	-	2119	360	ENSG00000110090;	exon:68759569-68759661,exon:68760225-68760338	RNASEQN1,RNASEQN2,RNASEQN3,RNASEQC3,RNASEQN4,RNASEQC4,RNASEQN5,RNASEQN6,RNASEQN7,RNASEQC7	4,8,3,6,5,4,8,6,4,5	3.6835e+29	CPT1A
hsa_circ_0005282	chr11	68803999	68812576	-	8577	414	ENSG00000110090;	exon:68804000-68804101,exon:68807467-68807638	RNASEQC3,RNASEQN7	2,7	342406	CPT1A
hsa_circ_0008338	chr11	6941570	6955782	+	14212	405	ENSG00000149054;	exon:6941571-6941653,exon:6943083-6943215,exon:6943546-6943641	RNASEQN2,RNASEQC2,RNASEQN3,RNASEQC3,RNASEQN4,RNASEQC4,RNASEQC6	3,5,7,7,4,6,2	4,17,27,17,14,21,23	ZNF215
hsa_circ_0023310	chr11	70153056	70161362	+	8306	427	ENSG00000131620;	exon:70153057-70153128,exon:70161161-70161362	RNASEQC3,RNASEQC4,RNASEQC7	2,6,3	287405174	ANO1
hsa_circ_0000337	chr11	70354300	70356254	+	1954	419	ENSG00000131626;	exon:70355639-70355811,exon:70356161-70356254	RNASEQN1,RNASEQN2,RNASEQN3,RNASEQC3,RNASEQN4,RNASEQC4,RNASEQN5,RNASEQN6,RNASEQN7,RNASEQC7	12,7,10,10,6,7,5,5,4,2	1.24115e+29	PPFIA1
hsa_circ_0002383	chr11	72757766	72759381	-	1615	370	ENSG00000214530;	exon:72757767-72757884,exon:72758530-72758633,exon:72759234-72759381	RNASEQN2,RNASEQN3,RNASEQN6,RNASEQN7	2,3,6,3	782737524613	STARD10
hsa_circ_0007195	chr11	72887469	72889945	-	2476	222	ENSG00000137478;	exon:72887470-72887574,exon:72889829-72889945	RNASEQN4	10	215	FCHSD2
hsa_circ_0005918	chr11	72984087	72989097	-	5010	318	ENSG00000137478;	exon:72984088-72984216,exon:72985062-72985116,exon:72988964-72989097	RNASEQN1,RNASEQC1,RNASEQN2,RNASEQC2,RNASEQN3,RNASEQC3,RNASEQN4,RNASEQC4,RNASEQN5,RNASEQC5,RNASEQN6,RNASEQC6,RNASEQN7,RNASEQC7	12,13,17,4,20,18,6,26,10,4,8,5,2,3	2.13126e+41	FCHSD2
hsa_circ_0000339	chr11	73707419	73718718	-	11299	312	ENSG00000175582;	exon:73718613-73718718	RNASEQN2,RNASEQC2,RNASEQN4,RNASEQC4,RNASEQC6	11,19,11,18,14	44,182,95,97,104	RAB6A
hsa_circ_0004596	chr11	73707419	73718890	-	11471	312	ENSG00000175582;	exon:73707420-73707513	RNASEQN2	7	23	RAB6A
hsa_circ_0023559	chr11	74132843	74139828	-	6985	734	ENSG00000168014;	exon:74139605-74139828	RNASEQN2,RNASEQC2	4,8	101101	C2CD3
hsa_circ_0021071	chr11	7416041	7420635	+	4594	423	ENSG00000170743;	exon:7416042-7416162,exon:7417957-7418128,exon:7420511-7420635	RNASEQC1,RNASEQC2	3,5	160196	SYT9
hsa_circ_0006705	chr11	74789625	74817714	+	28089	340	ENSG00000166439;	exon:74789626-74789699,exon:74810184-74810330,exon:74817596-74817714	RNASEQN1,RNASEQC1,RNASEQN2,RNASEQC2,RNASEQN3,RNASEQC3,RNASEQN4,RNASEQC4,RNASEQN5,RNASEQN6,RNASEQC6,RNASEQC7	4,9,6,8,12,9,5,16,2,2,3,5	92,99,88,93,119,106,96,66,47,89,118,108	RNF169
hsa_circ_0003206	chr11	74810183	74817714	+	7531	266	ENSG00000166439;	exon:74810184-74810330,exon:74817596-74817714	RNASEQN1,RNASEQC2,RNASEQN3,RNASEQC3,RNASEQC4,RNASEQN5	2,2,2,5,4,2	94,98,113,129,73,44	RNF169
hsa_circ_0006891	chr11	7593131	7610422	+	17291	339	ENSG00000166387;	exon:7593132-7593224,exon:7597560-7597673,exon:7610291-7610422	RNASEQC2,RNASEQC3,RNASEQC4	4,7,3	372,103,81	PPFIBP2
hsa_circ_0007458	chr11	76463820	76472840	+	9020	537	ENSG00000158636;	exon:76463821-76464080,exon:76472564-76472840	RNASEQN2,RNASEQC2,RNASEQN3,RNASEQC3,RNASEQC4,RNASEQC5	2,6,6,9,5,4	85,74,86,129,89,43	EMSY
hsa_circ_0007583	chr11	76496214	76528466	+	32252	1086	ENSG00000158636;	exon:76528268-76528466	RNASEQC2,RNASEQN3,RNASEQC3,RNASEQC6	5,4,2,3	65,65,100,59	EMSY
hsa_circ_0008189	chr11	76513385	76528466	+	15081	831	ENSG00000158636;	exon:76513386-76513535	RNASEQN1,RNASEQC1,RNASEQC2,RNASEQC3,RNASEQN4,RNASEQC4,RNASEQC6	2,14,4,6,2,5,3	55,83,69,89,72,57,58	EMSY
hsa_circ_0023694	chr11	77619605	77625818	-	6213	474	ENSG00000074201;	exon:77619606-77619695,exon:77624963-77625070,exon:77625717-77625818	RNASEQN1,RNASEQC1,RNASEQN2,RNASEQC2,RNASEQN3,RNASEQC3,RNASEQN4,RNASEQC4,RNASEQN5,RNASEQC5,RNASEQN6,RNASEQC6,RNASEQN7,RNASEQC7	18,23,15,19,24,25,14,21,26,11,15,17,13,24	2.93189e+41	CLNS1A
hsa_circ_0000343	chr11	77624962	77625818	-	856	210	ENSG00000074201;	exon:77624963-77625070,exon:77625717-77625818	RNASEQN1,RNASEQC1,RNASEQN2,RNASEQC2,RNASEQN3,RNASEQN4,RNASEQC4,RNASEQC5,RNASEQC6,RNASEQC7	17,6,20,13,16,7,8,4,12,12	4.31294e+29	CLNS1A
hsa_circ_0004593	chr11	77624962	77629899	-	4937	347	ENSG00000074201;	exon:77624963-77625070,exon:77625717-77625818,exon:77629763-77629899	RNASEQN1,RNASEQN2,RNASEQC2,RNASEQN3,RNASEQC3,RNASEQN4,RNASEQC4,RNASEQN5,RNASEQC5,RNASEQC6,RNASEQN7,RNASEQC7	7,4,2,7,11,3,3,4,11,4,3,6	4.0539e+35	CLNS1A
hsa_circ_0023701	chr11	77675035	77693611	-	18576	847	ENSG00000048649;	exon:77675036-77675256,exon:77685105-77685159,exon:77691159-77691238,exon:77693507-77693611	RNASEQN1,RNASEQN2,RNASEQC2,RNASEQC3,RNASEQN4,RNASEQC5	4,6,2,8,4,2	2.93302e+17	RSF1
hsa_circ_0000344	chr11	77683709	77693611	-	9902	350	ENSG00000048649;	exon:77683710-77683819,exon:77685105-77685159,exon:77691159-77691238,exon:77693507-77693611	RNASEQN1,RNASEQC1,RNASEQN2,RNASEQC2,RNASEQN3,RNASEQC3,RNASEQN4,RNASEQC4,RNASEQN5,RNASEQC5,RNASEQN6,RNASEQC6,RNASEQN7,RNASEQC7	19,10,16,13,24,13,11,16,22,6,17,11,26,18	3.06359e+41	RSF1
hsa_circ_0000345	chr11	77698486	77702495	-	4009	1982	ENSG00000048649;	exon:77698487-77698693	RNASEQN1,RNASEQC1,RNASEQN2,RNASEQC2,RNASEQN3,RNASEQC3,RNASEQN4,RNASEQC4,RNASEQN7	11,12,10,15,17,18,5,7,2	2.78344e+26	RSF1
hsa_circ_0023746	chr11	77955941	77961138	-	5197	447	ENSG00000149262;	exon:77955942-77956062	RNASEQC1,RNASEQN2,RNASEQN3,RNASEQC3,RNASEQN6,RNASEQC6,RNASEQC7	2,2,3,4,5,4,2	7.51211e+19	INTS4
hsa_circ_0003615	chr11	78112649	78121174	-	8525	530	ENSG00000159063;	exon:78112650-78112770,exon:78119182-78119249,exon:78121065-78121174	RNASEQN3,RNASEQC3,RNASEQC4,RNASEQN5,RNASEQC7	6,3,4,4,5	262,158,99,208,160	ALG8
hsa_circ_0005935	chr11	78465875	78493195	-	27320	475	ENSG00000137513;	exon:78465876-78466013,exon:78493063-78493195	RNASEQC1,RNASEQN2,RNASEQC2,RNASEQN3,RNASEQC3,RNASEQN4,RNASEQC5,RNASEQN6,RNASEQC7	4,2,7,3,7,2,3,3,3	61,90,53,110,83,95,28,52,44	NARS2
hsa_circ_0023812	chr11	78469246	78493195	-	23949	337	ENSG00000137513;	exon:78469247-78469313,exon:78478438-78478470,exon:78478585-78478683,exon:78493063-78493195	RNASEQN1,RNASEQC2,RNASEQC3,RNASEQC4	4,6,5,7	160,73,113,53	NARS2
hsa_circ_0021086	chr11	8126658	8140193	-	13535	546	ENSG00000166405;	exon:8126659-8126804,exon:8139967-8140193	RNASEQC1,RNASEQN2,RNASEQC2,RNASEQN3,RNASEQC3,RNASEQN4,RNASEQC6	5,2,4,4,4,2,3	1.74109e+20	RIC3
hsa_circ_0021087	chr11	8226974	8230504	-	3530	340	ENSG00000166407;	exon:8226975-8227100,exon:8230291-8230504	RNASEQC3,RNASEQC7	4,6	94150	LMO1
hsa_circ_0000346	chr11	83111112	83117197	-	6085	6085	n/a	intergenic_region:83117125-83117197	RNASEQN1,RNASEQN3,RNASEQC3,RNASEQN4,RNASEQN5,RNASEQN7	11,3,4,4,2,3	0,2,1,3,7,5
hsa_circ_0003661	chr11	83206057	83211430	+	5373	364	ENSG00000137494;	exon:83206058-83206165,exon:83210300-83210419,exon:83211295-83211430	RNASEQN2,RNASEQC2,RNASEQN7	2,5,3	141,140,87	ANKRD42
hsa_circ_0023858	chr11	83206057	83236509	+	30452	797	ENSG00000137494;	exon:83206058-83206165,exon:83210300-83210419	RNASEQN1,RNASEQC1,RNASEQC2,RNASEQN3,RNASEQC3,RNASEQC4,RNASEQC7	7,4,5,3,4,4,2	133,49,135,82,107,49,43	ANKRD42
hsa_circ_0023861	chr11	83224854	83248087	+	23233	754	ENSG00000137494;	exon:83224855-83225055,exon:83247943-83248087	RNASEQC1,RNASEQN2,RNASEQC2,RNASEQN3,RNASEQC3,RNASEQC4,RNASEQC6,RNASEQC7	3,2,10,3,5,3,5,5	56,119,111,82,80,25,62,27	ANKRD42
hsa_circ_0021089	chr11	8435493	8464822	-	29329	807	ENSG00000130413;	exon:8435494-8435579,exon:8436027-8436139	RNASEQN1,RNASEQC1,RNASEQN2,RNASEQC2,RNASEQN3,RNASEQC3,RNASEQN4,RNASEQN5,RNASEQC5,RNASEQN6,RNASEQC6	5,4,2,5,7,7,10,2,6,4,3	70,80,96,107,142,83,82,37,29,32,78	STK33
hsa_circ_0023879	chr11	85745636	85758114	-	12478	778	ENSG00000137501;	exon:85745637-85745772	RNASEQN3,RNASEQC3	2,5	90,89	SYTL2
hsa_circ_0006629	chr11	85974707	85983973	-	9266	560	ENSG00000073921;	exon:85974708-85974812,exon:85981872-85981988,exon:85983866-85983973	RNASEQN1,RNASEQN2,RNASEQN3,RNASEQC3,RNASEQN4,RNASEQC4,RNASEQN5,RNASEQC5,RNASEQN7,RNASEQC7	2,3,2,9,4,7,4,2,2,3	4.56444e+29	PICALM
hsa_circ_0023891	chr11	85974707	86031611	-	56903	1814	ENSG00000073921;	exon:86026292-86026367,exon:86031469-86031611	RNASEQN2,RNASEQC2,RNASEQN3,RNASEQC3,RNASEQN4,RNASEQC4,RNASEQN5,RNASEQC5,RNASEQN6,RNASEQC6,RNASEQN7,RNASEQC7	6,3,7,11,3,11,3,3,2,4,4,5	3.73399e+35	PICALM
hsa_circ_0023900	chr11	85981128	85982003	-	875	263	ENSG00000073921;	exon:85981872-85982003	RNASEQC2,RNASEQC7	5,2	360465	PICALM
hsa_circ_0023918	chr11	85990249	86031611	-	41361	1278	ENSG00000073921;	exon:85990250-85990399,exon:85996826-85996929,exon:86026292-86026367,exon:86031469-86031611	RNASEQC2,RNASEQC3,RNASEQC4,RNASEQC7	3,3,5,5	310346361279	PICALM
hsa_circ_0002513	chr11	85996825	86001158	-	4333	365	ENSG00000073921;	exon:85996826-85996929,exon:86001035-86001158	RNASEQN2,RNASEQC4,RNASEQC5	5,2,3	507690533	PICALM
hsa_circ_0023919	chr11	85996825	86003451	-	6626	451	ENSG00000073921;	exon:85996826-85996929,exon:86000643-86000779,exon:86001035-86001158,exon:86003366-86003451	RNASEQN1,RNASEQC1,RNASEQN2,RNASEQC2,RNASEQN3,RNASEQC3,RNASEQN4,RNASEQC4,RNASEQN5,RNASEQC5,RNASEQN6,RNASEQC6,RNASEQN7,RNASEQC7	6,7,9,6,16,27,5,15,9,3,8,8,13,18	4.44366e+41	PICALM
hsa_circ_0023923	chr11	85996825	86031611	-	34785	1128	ENSG00000073921;	exon:85996826-85996929,exon:86000643-86000779,exon:86026292-86026367,exon:86031469-86031611	RNASEQN1,RNASEQC1,RNASEQN2,RNASEQC2,RNASEQN3,RNASEQC3,RNASEQN4,RNASEQC4,RNASEQN5,RNASEQC5,RNASEQN6,RNASEQC6,RNASEQN7,RNASEQC7	15,13,16,10,16,36,20,32,12,9,9,6,12,16	3.97372e+41	PICALM
hsa_circ_0000347	chr11	86011029	86031611	-	20581	635	ENSG00000073921;	exon:86011030-86011136,exon:86012281-86012392,exon:86026292-86026367,exon:86031469-86031611	RNASEQN1,RNASEQC1,RNASEQN2,RNASEQC2,RNASEQN3,RNASEQC3,RNASEQC4,RNASEQC5,RNASEQN6,RNASEQC6,RNASEQN7,RNASEQC7	2,6,5,4,8,15,14,6,3,3,11,8	3.19345e+35	PICALM
hsa_circ_0023942	chr11	86022366	86031611	-	9244	322	ENSG00000073921;	exon:86022367-86022469,exon:86026292-86026367,exon:86031469-86031611	RNASEQN1,RNASEQC1,RNASEQN2,RNASEQC2,RNASEQN3,RNASEQC3,RNASEQN4,RNASEQC4,RNASEQN7,RNASEQC7	7,3,6,9,10,16,4,8,2,5	4.51459e+29	PICALM
hsa_circ_0007455	chr11	86250295	86256512	+	6217	438	ENSG00000074266;	exon:86250296-86250448,exon:86256387-86256512	RNASEQN1,RNASEQN2,RNASEQN3,RNASEQC3,RNASEQN4,RNASEQC4,RNASEQC7	2,5,7,4,3,4,5	99,106,67,99,84,82,71	EED
hsa_circ_0023990	chr11	89432783	89451895	-	19112	395	ENSG00000086991;	exon:89432784-89432856,exon:89440688-89440715,exon:89444135-89444232,exon:89449440-89449524,exon:89451785-89451895	RNASEQC3,RNASEQC4	3,5	29,26	NOX4
hsa_circ_0004099	chr11	9203659	9207632	-	3973	840	ENSG00000184014;	exon:9207561-9207632	RNASEQN2,RNASEQC3,RNASEQC4,RNASEQC7	5,2,2,2	154142154131	DENND5A
hsa_circ_0021157	chr11	9287701	9295387	-	7686	328	ENSG00000166471;	exon:9287702-9287806,exon:9288442-9288535,exon:9295259-9295387	RNASEQC7	5	92	TMEM41B
hsa_circ_0000349	chr11	93790573	93794035	+	3462	442	ENSG00000042429;ENSG00000284057;	exon:93793728-93793864,exon:93793951-93794035	RNASEQC1,RNASEQN2,RNASEQC2,RNASEQN3,RNASEQC3,RNASEQN4,RNASEQC4,RNASEQC5,RNASEQN7	3,2,3,2,7,2,2,2,3	128,117,170,116,168,111,101,96,103	MED17;AP001273.2
hsa_circ_0004672	chr11	9420410	9425262	+	4852	609	ENSG00000205339;	exon:9420411-9420505	RNASEQN1,RNASEQN4	4,7	245265	IPO7
hsa_circ_0005092	chr11	9429673	9431003	+	1330	290	ENSG00000205339;	exon:9429674-9429834,exon:9430875-9431003	RNASEQN1,RNASEQN2,RNASEQC2,RNASEQN3,RNASEQC3,RNASEQN4,RNASEQC4,RNASEQC6	7,7,3,10,5,6,3,2	27,41,65,42,51,45,33,45	IPO7
hsa_circ_0024037	chr11	94445809	94447438	-	1629	304	ENSG00000020922;	exon:94445810-94445893,exon:94447219-94447438	RNASEQN1,RNASEQC1,RNASEQC2,RNASEQN3,RNASEQC3,RNASEQC4,RNASEQN5,RNASEQC6	3,4,4,2,6,7,3,2	40,71,48,66,68,51,35,23	MRE11
hsa_circ_0000350	chr11	94795010	94800311	+	5301	1072	ENSG00000166025;	exon:94795011-94795160,exon:94796966-94797020	RNASEQN2,RNASEQN4,RNASEQC4,RNASEQN5,RNASEQC7	2,3,4,4,7	60,88,318,67,486	AMOTL1
hsa_circ_0008648	chr11	94821529	94831541	+	10012	527	ENSG00000166025;	exon:94821530-94821821	RNASEQN1,RNASEQC1,RNASEQC2,RNASEQC3	3,13,8,7	916971082379	AMOTL1
hsa_circ_0024053	chr11	94850113	94859715	+	9602	487	ENSG00000166025;	exon:94850114-94850259,exon:94859525-94859715	RNASEQC2,RNASEQC4	4,5	1288497	AMOTL1
hsa_circ_0024067	chr11	95812931	95813589	+	658	302	ENSG00000166037;	exon:95813468-95813589	RNASEQN2,RNASEQN3,RNASEQC7	2,5,4	127168117	CEP57
hsa_circ_0007156	chr11	9807999	9809002	-	1003	288	ENSG00000133812;	exon:9808000-9808185	RNASEQC4,RNASEQC7	4,6	99128	SBF2
hsa_circ_0021225	chr11	9961956	10002689	-	40733	1241	ENSG00000133812;	exon:9961957-9962106,exon:10000914-10001022,exon:10002557-10002689	RNASEQC1,RNASEQC3,RNASEQC4,RNASEQC6,RNASEQN7	2,4,3,8,5	182203140236152	SBF2
novel_circ_0000965	chr11	101986831	101997733	+	10902	135	ENSG00000110318;	exon:101997599-101997733	RNASEQC1,RNASEQC2,RNASEQC3,RNASEQN7	5,2,4,2	240,304,98,60	CEP126
novel_circ_0000967	chr11	102075872	102081281	+	5409	240	ENSG00000137691;	exon:102075873-102076045,exon:102081215-102081281	RNASEQC2,RNASEQC7	4,6	55,49	CFAP300
novel_circ_0000974	chr11	103219914	103223086	+	3172	236	ENSG00000187240;	exon:103219915-103220028,exon:103222965-103223086	RNASEQN1,RNASEQC1,RNASEQC2,RNASEQN3,RNASEQC3,RNASEQN4,RNASEQC4,RNASEQN5,RNASEQC5,RNASEQN6,RNASEQN7,RNASEQC7	2,6,4,11,4,2,6,2,5,9,3,2	79,120,147,75,188,145,90,70,82,73,66,151	DYNC2H1
novel_circ_0000988	chr11	103996064	104000237	-	4173	368	ENSG00000170962;	exon:103996065-103996245,exon:104000051-104000237	RNASEQN1,RNASEQN2,RNASEQN3,RNASEQC3,RNASEQN4,RNASEQN5	2,6,8,7,4,2	1.36013e+22	PDGFD
novel_circ_0000989	chr11	103996064	104000255	-	4191	181	ENSG00000170962;	exon:103996065-103996245	RNASEQN1,RNASEQN2,RNASEQN3,RNASEQC3,RNASEQN4,RNASEQC4,RNASEQN6,RNASEQC6	5,5,3,2,5,5,4,2	1.17111e+26	PDGFD
novel_circ_0000993	chr11	107390073	107392895	-	2822	255	ENSG00000152404;	exon:107390074-107390211,exon:107392779-107392895	RNASEQC1,RNASEQC2,RNASEQN3,RNASEQC3,RNASEQC4	3,2,11,3,4	158308179203124	CWF19L2
novel_circ_0001018	chr11	108235669	108245026	+	9357	165	ENSG00000149311;	exon:108235670-108235834	RNASEQN1,RNASEQC3,RNASEQN5,RNASEQC7	4,5,2,3	221296136185	ATM
novel_circ_0001041	chr11	110247702	110254109	-	6407	295	ENSG00000137710;	exon:110247703-110247833,exon:110253946-110254109	RNASEQN1,RNASEQN2,RNASEQN3,RNASEQC3,RNASEQN4,RNASEQN5,RNASEQC7	2,4,11,9,4,3,3	867,989,996,544,946,589,95	RDX
novel_circ_0001048	chr11	110435833	110463432	+	27599	125	ENSG00000137714;	exon:110435834-110435958	RNASEQN1,RNASEQN3,RNASEQN4,RNASEQN6	2,5,3,2	3806271229792180	FDX1
novel_circ_0001065	chr11	112199698	112217889	+	18191	472	ENSG00000197580;	exon:112199699-112199769,exon:112200613-112200773,exon:112216220-112216330,exon:112217761-112217889	RNASEQN1,RNASEQN2,RNASEQN3,RNASEQC3,RNASEQN4,RNASEQN5,RNASEQN6,RNASEQN7,RNASEQC7	10,5,6,3,8,9,8,3,3	228,192,81,44,285,255,93,68,8	BCO2
novel_circ_0001068	chr11	11327085	11341004	-	13919	420	ENSG00000110328;	exon:11327086-11327181,exon:11332694-11332831,exon:11340819-11341004	RNASEQC1,RNASEQC2,RNASEQC4,RNASEQC5,RNASEQC6,RNASEQC7	3,6,3,2,4,10	1.87182e+17	GALNT18
novel_circ_0001075	chr11	115209573	115240420	-	30847	522	ENSG00000182985;	exon:115209574-115209657,exon:115231353-115231490,exon:115238500-115238652,exon:115240274-115240420	RNASEQN1,RNASEQC1,RNASEQC2,RNASEQN6,RNASEQC6,RNASEQC7	25,298,167,18,100,151	64,1115,711,53,401,671	CADM1
novel_circ_0001088	chr11	118481714	118482495	+	781	452	ENSG00000118058;	exon:118481715-118482092,exon:118482422-118482495	RNASEQN1,RNASEQC1,RNASEQN2,RNASEQC2,RNASEQN3,RNASEQC3,RNASEQC5	2,14,3,3,8,6,2	181,314,140,363,150,261,98	KMT2A
novel_circ_0001110	chr11	119284968	119285566	+	598	132	ENSG00000110395;	exon:119284969-119285100	RNASEQN1,RNASEQC1,RNASEQC2,RNASEQC3,RNASEQC4,RNASEQN5,RNASEQC5,RNASEQC6	2,9,10,8,8,2,3,2	78,109,92,102,111,47,65,48	CBL
novel_circ_0001125	chr11	120446402	120459320	+	12918	106	ENSG00000196914;	exon:120446403-120446508	RNASEQN2	5	620	ARHGEF12
novel_circ_0001141	chr11	121036504	121060085	+	23581	244	ENSG00000154114;	exon:121058345-121058471,exon:121059969-121060085	RNASEQN1,RNASEQC1,RNASEQC2,RNASEQN3,RNASEQC3,RNASEQN4,RNASEQC4,RNASEQN5,RNASEQN6,RNASEQC7	3,6,3,5,11,3,3,4,3,5	65,123,146,114,159,91,98,60,34,93	TBCEL
novel_circ_0001158	chr11	125572457	125575408	+	2951	258	ENSG00000149547;	exon:125572458-125572569,exon:125575263-125575408	RNASEQN4	6	149	EI24
novel_circ_0001163	chr11	12764178	12764434	+	256	256	ENSG00000187079;	exon:12764179-12764434	RNASEQN1,RNASEQC1,RNASEQN2,RNASEQC2,RNASEQN3,RNASEQC3,RNASEQN4,RNASEQC4,RNASEQC5,RNASEQC6,RNASEQN7	4,7,2,4,4,5,2,6,3,2,2	1.92312e+32	TEAD1
novel_circ_0001180	chr11	13403167	13421838	-	18671	197	ENSG00000148925;	exon:13421642-13421838	RNASEQC6	5	106	BTBD10
novel_circ_0001192	chr11	14830697	14861366	+	30669	311	ENSG00000152270;	exon:14830698-14830846,exon:14861205-14861366	RNASEQC2,RNASEQC4,RNASEQN6	2,3,5	86,62,124	PDE3B
novel_circ_0001196	chr11	16095995	16111923	-	15928	324	ENSG00000110693;	exon:16095996-16096118,exon:16097609-16097688,exon:16111803-16111923	RNASEQC3	6	42	SOX6
novel_circ_0001210	chr11	17336959	17337534	+	575	311	ENSG00000070081;	intron:17336960-17337083,intron:17337348-17337534	RNASEQC1,RNASEQC2,RNASEQC3,RNASEQN5,RNASEQC6	3,4,3,4,5	44,42,22,7,39	NUCB2
novel_circ_0001244	chr11	2166639	2168557	+	1918	431	ENSG00000180176;	exon:2166640-2166768,exon:2166887-2167032,exon:2168091-2168179,exon:2168491-2168557	RNASEQC2	5	14437	TH
novel_circ_0001250	chr11	22221096	22239684	+	18588	413	ENSG00000171714;	exon:22221097-22221210,exon:22225984-22226052,exon:22236163-22236276,exon:22239569-22239684	RNASEQN1,RNASEQC1,RNASEQC2,RNASEQN4,RNASEQC4,RNASEQC5,RNASEQC6	2,13,10,3,6,2,16	76,304,365,112,79,98,298	ANO5
novel_circ_0001251	chr11	22221096	22263043	+	41947	281	ENSG00000171714;	exon:22221097-22221210,exon:22225984-22226052,exon:22262946-22263043	RNASEQN1,RNASEQC1,RNASEQC2,RNASEQN3,RNASEQC3,RNASEQN4,RNASEQC4,RNASEQN5,RNASEQC6	5,5,21,2,3,2,2,2,11	62,245,318,80,77,87,52,79,227	ANO5
novel_circ_0001253	chr11	22236162	22263043	+	26881	212	ENSG00000171714;	exon:22236163-22236276,exon:22262946-22263043	RNASEQC1,RNASEQC2,RNASEQC3,RNASEQC6,RNASEQC7	2,5,3,5,5	248,290,110,292,61	ANO5
novel_circ_0001256	chr11	22270311	22276199	+	5888	237	ENSG00000171714;	exon:22270312-22270442,exon:22276094-22276199	RNASEQC3,RNASEQC6	5,6	101303	ANO5
novel_circ_0001261	chr11	24905990	24983293	+	77303	126	ENSG00000187398;	exon:24905991-24906053,exon:24914476-24914538	RNASEQN1,RNASEQN2,RNASEQN3,RNASEQC3,RNASEQN4,RNASEQC4,RNASEQN5,RNASEQN6,RNASEQN7	82,63,69,26,24,11,36,27,4	337,366,291,124,182,67,178,111,24	LUZP2
novel_circ_0001274	chr11	28407012	28424364	+	17352	147	ENSG00000169519;	intron:28411898-28411978,intron:28424299-28424364	RNASEQC2,RNASEQC3,RNASEQC7	5,2,2	17,1,3	METTL15
novel_circ_0001340	chr11	38870076	38885214	-	15138	319	n/a	intergenic_region:38870077-38870217,intergenic_region:38879267-38879360,intergenic_region:38885131-38885214	RNASEQN3,RNASEQC3,RNASEQN6	12,6,5	7,7,13
novel_circ_0001342	chr11	41222796	41223008	-	212	212	ENSG00000148948;	exon:41222797-41223008	RNASEQC1,RNASEQC3,RNASEQC4	5,5,3	11,21,5	LRRC4C
novel_circ_0001380	chr11	46808030	46821268	-	13238	288	ENSG00000175216;	exon:46818310-46818503,exon:46821175-46821268	RNASEQN2,RNASEQC2,RNASEQN4,RNASEQC6	4,7,3,4	330288307118	CKAP5
novel_circ_0001392	chr11	47731373	47751290	-	19917	336	ENSG00000109920;	exon:47731374-47731561,exon:47751143-47751290	RNASEQN1,RNASEQC1,RNASEQC2,RNASEQN3,RNASEQN5	2,2,6,3,2	249218156310157	FNBP4
novel_circ_0001441	chr11	65499272	65499512	+	240	240	ENSG00000251562;	exon:65499273-65499512	RNASEQN1,RNASEQC1,RNASEQN2,RNASEQC3,RNASEQC5	4,5,2,2,3	4.51796e+24	--
novel_circ_0001444	chr11	65499688	65500063	+	375	375	ENSG00000251562;	exon:65499689-65500063	RNASEQC1	15	60555	--
novel_circ_0001449	chr11	65500862	65501193	+	331	331	ENSG00000251562;	exon:65500863-65501193	RNASEQN1,RNASEQN2,RNASEQC4,RNASEQC5,RNASEQN6,RNASEQC6,RNASEQN7,RNASEQC7	2,4,3,4,5,10,6,7	2.83383e+37	--
novel_circ_0001466	chr11	68166981	68190152	-	23171	433	ENSG00000110066;	exon:68166982-68167178,exon:68189917-68190152	RNASEQN1,RNASEQC1,RNASEQN2,RNASEQN3,RNASEQC3,RNASEQC5,RNASEQC6,RNASEQC7	6,5,7,8,6,2,2,5	208,212,248,238,286,76,131,145	KMT5B
novel_circ_0001471	chr11	68515027	68519651	+	4624	290	ENSG00000110075;	exon:68515028-68515166,exon:68519501-68519651	RNASEQN1,RNASEQC3,RNASEQC7	4,7,3	233269165	PPP6R3
novel_circ_0001480	chr11	68567013	68596218	+	29205	308	ENSG00000110075;	exon:68590660-68590714,exon:68591576-68591706,exon:68596097-68596218	RNASEQC1,RNASEQN2,RNASEQC3,RNASEQN4,RNASEQC4,RNASEQC7	3,3,5,2,3,2	4.05448e+17	PPP6R3
novel_circ_0001482	chr11	68569747	68596218	+	26471	337	ENSG00000110075;	exon:68569748-68569897,exon:68571040-68571104,exon:68596097-68596218	RNASEQN2	5	419	PPP6R3
novel_circ_0001500	chr11	70330172	70335694	+	5522	498	ENSG00000131626;	exon:70330173-70330319,exon:70331960-70332094,exon:70333470-70333553,exon:70335563-70335694	RNASEQN1,RNASEQC1,RNASEQC2,RNASEQN3	7,3,3,6	150153185177	PPFIA1
novel_circ_0001566	chr11	77675035	77678153	-	3118	497	ENSG00000048649;	exon:77675036-77675256,exon:77676792-77676999,exon:77678086-77678153	RNASEQN1,RNASEQC1,RNASEQN2,RNASEQC2,RNASEQN3,RNASEQC3,RNASEQC5	4,3,3,2,5,9,3	345,363,355,404,383,457,91	RSF1
novel_circ_0001571	chr11	77691158	77702495	-	11337	185	ENSG00000048649;	exon:77691159-77691238,exon:77693507-77693611	RNASEQC2,RNASEQC3,RNASEQC5	4,2,5	452428117	RSF1
novel_circ_0001572	chr11	77693506	77702495	-	8989	105	ENSG00000048649;	exon:77693507-77693611	RNASEQN1,RNASEQC1,RNASEQN2,RNASEQN3,RNASEQC3,RNASEQC4	3,3,2,2,3,7	3.06352e+17	RSF1
novel_circ_0001582	chr11	78101092	78109581	-	8489	391	ENSG00000159063;	exon:78101093-78101195,exon:78102874-78102948,exon:78103980-78104052,exon:78109442-78109581	RNASEQC3,RNASEQN4,RNASEQN6	3,5,5	193249156	ALG8
novel_circ_0001594	chr11	8137377	8140193	-	2816	170	ENSG00000166405;	exon:8137378-8137471,exon:8138272-8138347	RNASEQC1,RNASEQC2,RNASEQN3,RNASEQC3,RNASEQN4,RNASEQC4,RNASEQC5,RNASEQC6,RNASEQN7,RNASEQC7	7,16,3,2,5,3,4,6,4,4	179,196,97,87,125,76,51,208,93,81	RIC3
novel_circ_0001602	chr11	83161326	83184908	+	23582	126	ENSG00000165494;	exon:83161327-83161452	RNASEQC1,RNASEQC3,RNASEQC6	2,5,2	128200156	PCF11
novel_circ_0001610	chr11	83273646	83278829	-	5183	104	ENSG00000137500;	exon:83278726-83278829	RNASEQN1,RNASEQC1,RNASEQN2,RNASEQC2,RNASEQN3,RNASEQC3,RNASEQN4,RNASEQC4,RNASEQN5,RNASEQC5,RNASEQN6,RNASEQC6,RNASEQN7,RNASEQC7	4,9,15,7,12,18,18,11,9,3,7,6,2,3	39,45,52,36,35,43,57,25,45,8,26,17,15,20	CCDC90B
novel_circ_0001613	chr11	84059314	84073268	-	13954	170	ENSG00000150672;	intron:84059315-84059484	RNASEQN1,RNASEQC2,RNASEQN3,RNASEQN4,RNASEQC4	5,2,3,4,2	80,127,45,166,29	DLG2
novel_circ_0001615	chr11	8413494	8464822	-	51328	219	ENSG00000130413;	exon:8461805-8461909,exon:8464709-8464822	RNASEQN1,RNASEQC1,RNASEQN2,RNASEQC2,RNASEQN3,RNASEQC3,RNASEQN4,RNASEQN5,RNASEQC5,RNASEQN6,RNASEQN7	6,4,13,4,26,22,10,6,4,6,7	47,62,67,75,110,63,84,24,30,19,44	STK33
novel_circ_0001618	chr11	8452821	8464822	-	12001	288	ENSG00000130413;	exon:8452822-8452906,exon:8454744-8454832,exon:8464709-8464822	RNASEQN1,RNASEQC1,RNASEQN2,RNASEQC2,RNASEQN3,RNASEQC3,RNASEQN4,RNASEQC6	3,5,2,4,4,3,3,2	54,71,94,60,106,60,69,65	STK33
novel_circ_0001619	chr11	85280533	85285365	-	4832	319	ENSG00000150672;	intron:85280534-85280586,intron:85280690-85280809,intron:85285220-85285365	RNASEQN1,RNASEQN2,RNASEQN3,RNASEQN4,RNASEQN7	6,2,4,3,3	26,34,19,37,32	DLG2
novel_circ_0001685	chr11	93408230	93415114	+	6884	312	ENSG00000165325;	exon:93408231-93408427,exon:93415000-93415114	RNASEQC1,RNASEQC3,RNASEQC4	4,6,9	9,9,15	DEUP1
novel_circ_0001714	chr11	9713465	9740347	+	26882	167	ENSG00000133789;	exon:9740181-9740347	RNASEQC3,RNASEQC4	2,5	249242	SWAP70
novel_circ_0001724	chr11	9989496	10002689	-	13193	232	ENSG00000133812;	exon:9989497-9989595,exon:10002557-10002689	RNASEQC1,RNASEQC2,RNASEQC3,RNASEQC4,RNASEQC5,RNASEQC6,RNASEQC7	2,2,6,2,3,7,2	1.93216e+20	SBF2
hsa_circ_0006258	chr12	100282942	100298175	+	15233	508	ENSG00000136021;	exon:100282943-100283147,exon:100291503-100291660,exon:100298031-100298175	RNASEQN1,RNASEQC1,RNASEQN2,RNASEQC2,RNASEQN3,RNASEQC3,RNASEQN4,RNASEQC4,RNASEQN5,RNASEQC5,RNASEQN6,RNASEQC6,RNASEQN7,RNASEQC7	11,10,14,6,10,30,14,26,11,11,11,9,3,12	80,66,72,100,77,86,111,77,120,90,69,72,83,60	SCYL2
hsa_circ_0007851	chr12	100922225	100942535	+	20310	17385	ENSG00000151572;	exon:100942377-100942535	RNASEQN1,RNASEQN2,RNASEQC2,RNASEQN3,RNASEQC3,RNASEQN4,RNASEQC4,RNASEQC6,RNASEQN7	4,20,5,8,5,8,2,4,3	74,132,77,41,19,102,16,138,85	ANO4
hsa_circ_0008008	chr12	100971305	100987670	+	16365	278	ENSG00000151572;	exon:100971306-100971406,exon:100987539-100987670	RNASEQN1,RNASEQN2,RNASEQC2,RNASEQC3,RNASEQN4,RNASEQC4	4,10,8,3,11,2	64,134,103,25,119,26	ANO4
hsa_circ_0006660	chr12	101714089	101716812	+	2723	375	ENSG00000111666;	exon:101714090-101714237,exon:101714504-101714645,exon:101716728-101716812	RNASEQN1,RNASEQC1,RNASEQN2,RNASEQC2,RNASEQN3,RNASEQN4,RNASEQC4,RNASEQC6	7,3,4,7,6,3,3,8	4.61157e+23	CHPT1
hsa_circ_0002349	chr12	102039867	102046119	-	6252	285	ENSG00000120860;	exon:102039868-102039978,exon:102044105-102044212,exon:102046054-102046119	RNASEQC1,RNASEQN2,RNASEQC2,RNASEQN3,RNASEQC3,RNASEQN4,RNASEQC4,RNASEQC5,RNASEQC7	12,2,7,3,10,3,11,4,7	166,108,152,62,126,122,122,98,76	WASHC3
hsa_circ_0000373	chr12	1027747	1028572	+	825	825	ENSG00000082805;	exon:1028339-1028572	RNASEQC3	17	195	ERC1
hsa_circ_0009063	chr12	104991711	104996026	+	4315	1686	ENSG00000151131;	exon:104991712-104991848	RNASEQN2,RNASEQC3,RNASEQN4,RNASEQC5	4,3,5,2	55,88,59,34	C12orf45
hsa_circ_0002154	chr12	106842588	106843947	+	1359	325	ENSG00000111785;	exon:106842589-106842817	RNASEQN1,RNASEQC1,RNASEQN2,RNASEQC2,RNASEQN3,RNASEQC3,RNASEQN4,RNASEQN5,RNASEQN7	4,3,7,7,4,8,3,5,2	107,131,105,140,86,138,117,97,105	RIC8B
hsa_circ_0007468	chr12	107743196	107746424	-	3228	355	ENSG00000110851;	exon:107743197-107743282,exon:107744543-107744661,exon:107746275-107746424	RNASEQC1,RNASEQC2,RNASEQN3,RNASEQC3,RNASEQN4,RNASEQC6,RNASEQC7	5,3,3,3,2,3,2	119,143,81,150,92,119,179	PRDM4
hsa_circ_0000437	chr12	108652271	108654410	-	2139	251	ENSG00000110880;	exon:108652272-108652417,exon:108653038-108653181,exon:108654306-108654410	RNASEQN1,RNASEQC1,RNASEQN2,RNASEQC2,RNASEQN3,RNASEQC3,RNASEQN4,RNASEQC4,RNASEQN5,RNASEQC5,RNASEQN6,RNASEQC6,RNASEQN7,RNASEQC7	31,64,41,60,55,117,39,118,10,21,16,30,14,30	2.27304e+41	CORO1C
hsa_circ_0008092	chr12	108652271	108657423	-	5152	371	ENSG00000110880;	exon:108652272-108652417,exon:108654306-108654410,exon:108657304-108657423	RNASEQC1,RNASEQC3,RNASEQC6	5,2,2	298334282	CORO1C
hsa_circ_0028104	chr12	109167895	109179297	+	11402	861	ENSG00000076555;	exon:109179088-109179297	RNASEQN1,RNASEQN2,RNASEQC3,RNASEQC5	3,6,2,2	295212186163	ACACB
hsa_circ_0028123	chr12	109222506	109223904	+	1398	318	ENSG00000076555;	exon:109222507-109222620,exon:109222799-109222912,exon:109223815-109223904	RNASEQN1,RNASEQN2,RNASEQN3,RNASEQC3,RNASEQN4,RNASEQC4,RNASEQN5,RNASEQN6,RNASEQC6,RNASEQN7,RNASEQC7	3,10,5,3,3,5,8,8,5,5,5	277,227,324,192,223,98,318,649,193,295,135	ACACB
hsa_circ_0028129	chr12	109249983	109259108	+	9125	827	ENSG00000076555;	exon:109249984-109250104,exon:109252046-109252156,exon:109258973-109259108	RNASEQN1,RNASEQN2,RNASEQC2,RNASEQN4,RNASEQC4,RNASEQN5,RNASEQN6,RNASEQN7,RNASEQC7	4,5,2,6,4,10,6,5,4	257,254,107,229,105,319,543,239,98	ACACB
hsa_circ_0028135	chr12	109488571	109507735	+	19164	1175	ENSG00000151148;	exon:109488572-109488668,exon:109507564-109507735	RNASEQN1,RNASEQC6,RNASEQC7	3,3,5	119188146	UBE3B
hsa_circ_0005591	chr12	110128949	110132636	+	3687	271	ENSG00000122970;	exon:110128950-110129130,exon:110132547-110132636	RNASEQN1,RNASEQN3,RNASEQC3,RNASEQN4,RNASEQC4,RNASEQC5	2,2,8,3,2,2	61,93,199,105,152,153	IFT81
hsa_circ_0028198	chr12	110395100	110396452	-	1352	307	ENSG00000258210;ENSG00000196510;	exon:110395101-110395220,exon:110396266-110396452	RNASEQC3	6	138	--;ANAPC7
hsa_circ_0028202	chr12	110455585	110457634	-	2049	338	ENSG00000111231;	exon:110455586-110455682,exon:110455815-110455930,exon:110457510-110457634	RNASEQN3,RNASEQN4,RNASEQN5,RNASEQC5,RNASEQC6,RNASEQN7	2,2,4,2,9,4	1.09147e+17	GPN3
hsa_circ_0004516	chr12	110485077	110487943	+	2866	519	ENSG00000204856;	exon:110487861-110487943	RNASEQC2,RNASEQC3,RNASEQN4,RNASEQC4,RNASEQN5,RNASEQC5,RNASEQC6,RNASEQN7,RNASEQC7	6,3,2,3,2,3,2,4,3	77,105,58,92,37,86,51,43,47	FAM216A
hsa_circ_0028215	chr12	110626361	110632559	+	6198	371	ENSG00000204852;	exon:110628797-110628918,exon:110632472-110632559	RNASEQC1,RNASEQN2,RNASEQC2,RNASEQC3,RNASEQC6,RNASEQC7	10,2,2,3,4,3	3.73137e+17	TCTN1
hsa_circ_0002601	chr12	111509548	111510582	-	1034	377	ENSG00000204842;	exon:111509549-111509619,exon:111509891-111509998	RNASEQN1,RNASEQN2,RNASEQC2,RNASEQN3,RNASEQC3,RNASEQN4,RNASEQC4,RNASEQN5,RNASEQC5,RNASEQN6,RNASEQN7,RNASEQC7	4,12,5,9,5,4,6,5,6,5,2,3	2.50244e+35	ATXN2
hsa_circ_0000438	chr12	111513356	111520076	-	6720	770	ENSG00000204842;	exon:111513357-111513539	RNASEQN1,RNASEQC1,RNASEQN2,RNASEQC2,RNASEQC3,RNASEQN4,RNASEQN6,RNASEQC7	4,2,3,3,5,2,2,2	2.89342e+23	ATXN2
hsa_circ_0002457	chr12	111552279	111555919	-	3640	320	ENSG00000204842;	exon:111552280-111552430,exon:111552906-111552977,exon:111554158-111554217,exon:111555883-111555919	RNASEQN1,RNASEQC1,RNASEQN2,RNASEQC2,RNASEQN3,RNASEQC3,RNASEQN4,RNASEQC4,RNASEQN5,RNASEQC5,RNASEQN6,RNASEQC6,RNASEQN7,RNASEQC7	56,47,54,60,46,66,42,48,19,19,22,36,17,26	2.26231e+41	ATXN2
hsa_circ_0000439	chr12	111554157	111555919	-	1762	97	ENSG00000204842;	exon:111554158-111554217	RNASEQN1,RNASEQN2,RNASEQC3,RNASEQN4,RNASEQC4,RNASEQN5,RNASEQN6	9,8,7,10,9,4,4	134,146,104,135,83,79,100	ATXN2
hsa_circ_0007885	chr12	111658735	111659345	-	610	249	ENSG00000089234;	exon:111658736-111658845,exon:111659207-111659345	RNASEQN1,RNASEQN2,RNASEQC4	5,2,2	123102116	BRAP
hsa_circ_0006396	chr12	111679150	111683307	-	4157	551	ENSG00000089234;	exon:111679151-111679340,exon:111683146-111683307	RNASEQC1,RNASEQC2,RNASEQN3,RNASEQC3,RNASEQN4,RNASEQN5,RNASEQC7	5,6,2,5,3,2,2	142,170,147,140,104,101,94	BRAP
hsa_circ_0004206	chr12	111933885	111943369	-	9484	523	ENSG00000198270;	exon:111933886-111934030,exon:111937160-111937243,exon:111938161-111938210,exon:111943265-111943369	RNASEQC2,RNASEQC3,RNASEQC4,RNASEQC5,RNASEQN6,RNASEQC6,RNASEQC7	5,3,3,2,4,4,3	69,67,50,19,43,32,30	TMEM116
hsa_circ_0002584	chr12	112319224	112319742	-	518	518	ENSG00000173064;	exon:112319225-112319742	RNASEQC2,RNASEQC7	2,5	211183	HECTD4
hsa_circ_0002857	chr12	113267842	113269845	+	2003	334	ENSG00000186815;	exon:113267843-113267956,exon:113268742-113268872,exon:113269757-113269845	RNASEQN1,RNASEQC1,RNASEQN2,RNASEQC2,RNASEQN3,RNASEQC3,RNASEQN4,RNASEQC4,RNASEQN5,RNASEQC5,RNASEQN6,RNASEQC6,RNASEQN7,RNASEQC7	6,3,4,5,4,9,11,5,4,3,6,5,2,17	2.30165e+41	TPCN1
hsa_circ_0000441	chr12	116096668	116111512	-	14844	169	ENSG00000123066;	exon:116096669-116096752,exon:116109774-116109869,exon:116111428-116111512	RNASEQN1,RNASEQC1,RNASEQN2,RNASEQC2,RNASEQN3,RNASEQC3,RNASEQN4,RNASEQC4,RNASEQC5,RNASEQC6,RNASEQN7,RNASEQC7	4,7,4,9,2,11,2,7,7,9,2,8	1.87147e+35	MED13L
hsa_circ_0000442	chr12	116230432	116237705	-	7273	7273	ENSG00000123066;	intron:116230433-116230532,intron:116236821-116236890,intron:116237468-116237705	RNASEQN1,RNASEQC1,RNASEQC2,RNASEQN3,RNASEQC3,RNASEQN4,RNASEQC4,RNASEQN5,RNASEQC5,RNASEQC6,RNASEQN7,RNASEQC7	5,4,2,5,10,7,6,3,5,6,9,4	95,85,65,67,94,89,102,75,85,80,120,103	MED13L
hsa_circ_0000443	chr12	116230532	116237705	-	7173	7173	ENSG00000123066;	intron:116230533-116230622,intron:116232059-116232156,intron:116236821-116236890,intron:116237468-116237705	RNASEQN1,RNASEQC1,RNASEQN2,RNASEQC2,RNASEQN3,RNASEQC3,RNASEQN4,RNASEQC4,RNASEQN5,RNASEQC5,RNASEQN6,RNASEQC6,RNASEQN7,RNASEQC7	62,23,53,43,67,95,46,43,46,26,25,34,52,44	99,89,97,71,66,95,93,100,69,77,90,82,120,95	MED13L
hsa_circ_0008151	chr12	116236820	116237705	-	885	885	ENSG00000123066;	intron:116236821-116236890,intron:116237468-116237705	RNASEQN2,RNASEQN3,RNASEQN5,RNASEQC5,RNASEQC6,RNASEQN7,RNASEQC7	4,4,6,4,3,4,5	143,92,118,90,117,132,108	MED13L
hsa_circ_0000448	chr12	120154969	120155719	-	750	389	ENSG00000089154;	exon:120154970-120155040,exon:120155241-120155430,exon:120155592-120155719	RNASEQN1,RNASEQC1,RNASEQN2,RNASEQC2,RNASEQN3,RNASEQC3,RNASEQN4,RNASEQC4,RNASEQN5,RNASEQC5,RNASEQN6,RNASEQC6,RNASEQN7,RNASEQC7	17,11,9,13,16,26,11,15,18,19,11,17,5,28	1.59183e+41	GCN1
hsa_circ_0028899	chr12	120557281	120557682	+	401	322	ENSG00000022840;	exon:120557282-120557466,exon:120557546-120557682	RNASEQN1,RNASEQC1,RNASEQN2,RNASEQC2,RNASEQN3,RNASEQC3,RNASEQN4,RNASEQC4,RNASEQN5,RNASEQC5,RNASEQN6,RNASEQN7,RNASEQC7	7,3,10,4,5,10,3,11,17,11,4,11,13	6.35285e+38	RNF10
hsa_circ_0003472	chr12	120782654	120784593	-	1939	312	ENSG00000157837;	exon:120782655-120782767,exon:120783674-120783752,exon:120784474-120784593	RNASEQN1,RNASEQC1,RNASEQN2,RNASEQC2,RNASEQN3,RNASEQC3,RNASEQN4,RNASEQC4,RNASEQN5,RNASEQC5,RNASEQN6,RNASEQC6,RNASEQN7,RNASEQC7	28,47,32,40,26,40,26,41,16,11,7,27,12,12	1.52224e+41	SPPL3
hsa_circ_0004479	chr12	120782654	120791557	-	8903	401	ENSG00000157837;	exon:120782655-120782767,exon:120783674-120783752,exon:120791469-120791557	RNASEQN1,RNASEQC1,RNASEQN2,RNASEQC2,RNASEQN3,RNASEQC3,RNASEQN4,RNASEQC4,RNASEQN5,RNASEQC5,RNASEQN6,RNASEQC6,RNASEQC7	3,5,8,5,3,9,2,7,7,2,4,13,2	1.58204e+38	SPPL3
hsa_circ_0004513	chr12	121416158	121417911	+	1753	627	ENSG00000170633;	exon:121416159-121416377	RNASEQC7	6	143	RNF34
hsa_circ_0006030	chr12	121743628	121752223	+	8595	392	ENSG00000188735;	exon:121743629-121743747,exon:121748326-121748442,exon:121750380-121750439,exon:121752128-121752223	RNASEQN2,RNASEQC6	6,2	87,75	TMEM120B
hsa_circ_0025489	chr12	12179809	12203400	-	23591	1096	ENSG00000070018;	exon:12179810-12179981	RNASEQC1,RNASEQC3,RNASEQN4,RNASEQC4	3,5,3,3	193254108151	LRP6
hsa_circ_0003414	chr12	121942533	121949061	+	6528	271	ENSG00000158023;	exon:121942534-121942645,exon:121942895-121942975,exon:121948984-121949061	RNASEQC1,RNASEQC2,RNASEQC7	7,2,4	35,30,17	WDR66
hsa_circ_0029051	chr12	122216487	122218397	-	1910	340	ENSG00000184047;ENSG00000256861;ENSG00000284934;	exon:122216488-122216584,exon:122216759-122216869,exon:122218266-122218397	RNASEQC1,RNASEQC2,RNASEQN3,RNASEQC3,RNASEQN5,RNASEQC5,RNASEQC6,RNASEQC7	7,2,2,4,2,7,6,6	1.2779e+24	DIABLO;AC048338.1;DIABLO
hsa_circ_0005465	chr12	122377388	122380558	-	3170	763	ENSG00000130779;	exon:122380368-122380558	RNASEQN1,RNASEQC1,RNASEQN2,RNASEQN3,RNASEQC3,RNASEQN4,RNASEQC4,RNASEQC5,RNASEQN6,RNASEQC6,RNASEQN7	4,6,7,8,6,5,2,2,3,3,2	3.54191e+32	CLIP1
hsa_circ_0000378	chr12	12244261	12244655	-	394	394	ENSG00000070018;	exon:12244262-12244655	RNASEQN1,RNASEQC1,RNASEQN2,RNASEQC2,RNASEQN3,RNASEQC3,RNASEQN4,RNASEQC4,RNASEQN5,RNASEQC5,RNASEQN6,RNASEQC6,RNASEQN7,RNASEQC7	8,5,5,12,15,23,7,25,7,12,10,21,10,21	119,168,134,182,165,231,120,176,96,168,109,199,136,224	LRP6
hsa_circ_0006615	chr12	123194385	123198334	-	3949	304	ENSG00000051825;	exon:123194386-123194601,exon:123198247-123198334	RNASEQC1,RNASEQN3,RNASEQC3	4,7,2	130,94,131	MPHOSPH9
hsa_circ_0002510	chr12	123345257	123350441	-	5184	550	ENSG00000139697;	exon:123350310-123350441	RNASEQN1,RNASEQC1,RNASEQN2,RNASEQC2,RNASEQC3,RNASEQN4,RNASEQC4,RNASEQC5,RNASEQN7,RNASEQC7	4,7,2,5,9,4,3,2,4,4	1.42177e+29	SBNO1
hsa_circ_0007552	chr12	123498543	123499536	-	993	341	ENSG00000188026;	exon:123498544-123498765,exon:123499418-123499536	RNASEQN1,RNASEQC1,RNASEQN2,RNASEQC2,RNASEQN3,RNASEQC3,RNASEQN4,RNASEQC4,RNASEQC5,RNASEQN6,RNASEQC6,RNASEQC7	12,6,22,12,14,22,9,6,12,4,5,5	83,89,83,79,106,127,64,98,68,83,103,119	RILPL1
hsa_circ_0000458	chr12	123586746	123590449	+	3703	301	ENSG00000086598;	exon:123586747-123586939,exon:123590342-123590449	RNASEQC1,RNASEQN2,RNASEQC2,RNASEQN3,RNASEQC3,RNASEQN4,RNASEQC4,RNASEQC5	6,14,3,7,13,2,17,5	1.43317e+31	TMED2
hsa_circ_0029308	chr12	124419956	124430787	-	10831	600	ENSG00000196498;	exon:124419957-124420055,exon:124422501-124422555	RNASEQN1,RNASEQN2,RNASEQC2,RNASEQN3,RNASEQC3,RNASEQN5,RNASEQC5,RNASEQN7,RNASEQC7	7,2,5,9,11,4,5,5,4	2.68268e+26	NCOR2
hsa_circ_0029309	chr12	124419956	124437996	-	18040	667	ENSG00000196498;	exon:124419957-124420055,exon:124422501-124422555,exon:124437930-124437996	RNASEQN2,RNASEQN3,RNASEQC3,RNASEQC4,RNASEQN5,RNASEQC5,RNASEQC6,RNASEQN7	9,6,3,3,3,2,5,2	2.5525e+23	NCOR2
hsa_circ_0029318	chr12	124466172	124495368	-	29196	822	ENSG00000196498;	exon:124466173-124466286	RNASEQC2,RNASEQC5,RNASEQN7,RNASEQC7	3,7,4,3	318409374378	NCOR2
hsa_circ_0029325	chr12	124786356	124800242	-	13886	392	ENSG00000073060;	exon:124786357-124786503,exon:124787406-124787457,exon:124800124-124800242	RNASEQN1,RNASEQN2,RNASEQN6	6,4,2	116471086110454	SCARB1
hsa_circ_0025498	chr12	12500518	12521463	-	20945	896	ENSG00000111266;	exon:12500519-12500682	RNASEQN1,RNASEQN2,RNASEQN3,RNASEQN4,RNASEQN5,RNASEQN6,RNASEQC6,RNASEQN7	13,15,10,7,28,3,3,5	6.82513e+24	DUSP16
hsa_circ_0003855	chr12	12519861	12521463	-	1602	732	ENSG00000111266;	exon:12519862-12520000	RNASEQN1,RNASEQN2,RNASEQC2,RNASEQN3,RNASEQC3,RNASEQN4,RNASEQC4,RNASEQN5,RNASEQC5,RNASEQN6,RNASEQC6,RNASEQN7,RNASEQC7	17,8,5,8,12,9,7,20,9,4,2,7,3	7.65557e+39	DUSP16
hsa_circ_0002873	chr12	12635776	12635974	+	198	198	ENSG00000111269;	exon:12635777-12635974	RNASEQC1,RNASEQN2,RNASEQC3,RNASEQN4,RNASEQC6	2,6,2,2,2	5.89159e+16	CREBL2
hsa_circ_0006689	chr12	128808787	128815070	-	6283	712	ENSG00000139370;	exon:128808788-128808956	RNASEQC1,RNASEQC3,RNASEQN5,RNASEQC6,RNASEQN7,RNASEQC7	2,2,2,7,3,5	81,94,78,123,82,161	SLC15A4
hsa_circ_0000462	chr12	128814774	128815070	-	296	296	ENSG00000139370;	exon:128814775-128815070	RNASEQN1,RNASEQC1,RNASEQN2,RNASEQN3,RNASEQC3,RNASEQN4,RNASEQC4,RNASEQN5,RNASEQC5,RNASEQC7	3,3,4,2,3,2,5,2,10,7	56,78,56,49,64,61,96,90,169,147	SLC15A4
hsa_circ_0024997	chr12	1289851	1371977	+	82126	306	ENSG00000082805;	exon:1289852-1290012,exon:1371833-1371977	RNASEQN1,RNASEQC1,RNASEQN2,RNASEQC2,RNASEQN3,RNASEQC3,RNASEQN4,RNASEQC4,RNASEQC5,RNASEQN6,RNASEQC6	2,8,5,3,5,5,8,12,9,5,14	2.68292e+32	ERC1
hsa_circ_0006903	chr12	132734384	132735512	-	1128	298	ENSG00000176915;	exon:132734385-132734496	RNASEQN3,RNASEQC3,RNASEQC4,RNASEQN5	2,2,5,2	285315283460	ANKLE2
hsa_circ_0006747	chr12	1371832	1444750	+	72918	498	ENSG00000082805;	exon:1371833-1371977,exon:1444562-1444750	RNASEQN1,RNASEQC1,RNASEQN2,RNASEQC2,RNASEQN3,RNASEQC3,RNASEQN4,RNASEQC4,RNASEQN5,RNASEQC5,RNASEQN6,RNASEQC6,RNASEQN7,RNASEQC7	11,14,5,24,14,15,3,6,10,10,9,26,7,12	2.76232e+41	ERC1
hsa_circ_0006611	chr12	19253939	19261021	+	7082	383	ENSG00000052126;	exon:19253940-19254023,exon:19260949-19261021	RNASEQN1,RNASEQC1,RNASEQN2,RNASEQC2,RNASEQN3,RNASEQC4,RNASEQC5,RNASEQN7	3,3,4,7,6,2,2,2	2.16184e+23	PLEKHA5
hsa_circ_0025546	chr12	19253939	19283745	+	29806	1534	ENSG00000052126;	exon:19253940-19254023	RNASEQC5	7	186	PLEKHA5
hsa_circ_0006420	chr12	19462509	19473355	+	10846	316	ENSG00000139154;	exon:19462510-19462717,exon:19473248-19473355	RNASEQN1,RNASEQC1,RNASEQN2,RNASEQN3,RNASEQC3,RNASEQN4,RNASEQC4,RNASEQN5,RNASEQC5,RNASEQN6,RNASEQC6,RNASEQN7,RNASEQC7	14,4,9,6,12,4,9,2,3,7,4,3,2	2.50197e+38	AEBP2
hsa_circ_0005257	chr12	19473247	19500221	+	26974	420	ENSG00000139154;	exon:19473248-19473355,exon:19493800-19493986,exon:19500097-19500221	RNASEQC1,RNASEQC2,RNASEQN3,RNASEQC3,RNASEQC4,RNASEQC5,RNASEQC6,RNASEQN7,RNASEQC7	6,3,2,6,3,3,4,3,2	2.08245e+26	AEBP2
hsa_circ_0025570	chr12	20616229	20635056	+	18827	732	ENSG00000172572;	exon:20616230-20616384,exon:20633693-20633778,exon:20634902-20635056	RNASEQC1,RNASEQC2,RNASEQC3,RNASEQC4,RNASEQC5,RNASEQN6,RNASEQC7	3,2,6,4,2,2,5	170,38,294,347,434,46,422	PDE3A
hsa_circ_0025575	chr12	20637099	20654205	+	17106	1183	ENSG00000172572;	exon:20637100-20637237,exon:20639846-20639957	RNASEQC3,RNASEQC4,RNASEQC5	7,3,4	286389455	PDE3A
hsa_circ_0008664	chr12	22643762	22673660	+	29898	789	ENSG00000139163;	exon:22673500-22673660	RNASEQC2,RNASEQN3,RNASEQC3,RNASEQN4,RNASEQC4,RNASEQN7,RNASEQC7	4,3,7,8,5,4,4	4.09244e+20	ETNK1
hsa_circ_0025638	chr12	26055235	26067713	+	12478	1246	ENSG00000123094;	exon:26055236-26055446,exon:26067569-26067713	RNASEQN1,RNASEQC1,RNASEQN2,RNASEQC2,RNASEQN3,RNASEQC3,RNASEQN4,RNASEQC4,RNASEQN7,RNASEQC7	3,3,8,4,4,13,4,3,2,5	133,43,131,66,120,102,131,71,133,32	RASSF8
hsa_circ_0025640	chr12	26055278	26067713	+	12435	1203	ENSG00000123094;	exon:26055279-26055446,exon:26067569-26067713	RNASEQN1,RNASEQN2,RNASEQN3,RNASEQC3,RNASEQN4,RNASEQC4,RNASEQN5,RNASEQN6,RNASEQN7,RNASEQC7	14,7,9,13,6,2,4,4,2,6	173,179,179,143,177,101,155,124,150,45	RASSF8
hsa_circ_0025641	chr12	26064497	26067713	+	3216	1035	ENSG00000123094;	exon:26067569-26067713	RNASEQN7	5	167	RASSF8
hsa_circ_0007683	chr12	26996741	26999676	-	2935	272	ENSG00000064115;	exon:26996742-26996862,exon:26999526-26999676	RNASEQN1,RNASEQN2,RNASEQC2,RNASEQN3,RNASEQC3,RNASEQN4,RNASEQC4,RNASEQN5,RNASEQC5,RNASEQC6,RNASEQN7,RNASEQC7	11,8,4,4,9,4,10,4,7,8,2,10	3.423e+35	TM7SF3
hsa_circ_0000384	chr12	27714779	27724186	+	9407	410	ENSG00000061794;	exon:27714780-27714820,exon:27716291-27716458,exon:27719808-27719868,exon:27724047-27724186	RNASEQN1,RNASEQC1,RNASEQN2,RNASEQC2,RNASEQN3,RNASEQC3,RNASEQN4,RNASEQC4,RNASEQN5,RNASEQC5,RNASEQN6,RNASEQC6,RNASEQN7,RNASEQC7	13,34,25,28,18,42,11,36,5,19,6,6,9,16	2.83199e+41	MRPS35
hsa_circ_0000374	chr12	2820085	2821792	+	1707	542	ENSG00000111203;	exon:2820086-2820225,exon:2821543-2821596,exon:2821692-2821792	RNASEQN1,RNASEQN2,RNASEQC2,RNASEQN3,RNASEQC3,RNASEQN4,RNASEQC4,RNASEQN5,RNASEQC5,RNASEQN6,RNASEQC6,RNASEQN7,RNASEQC7	2,10,2,6,7,6,4,3,3,3,3,6,9	109,124,125,125,171,111,73,81,100,101,179,122,195	ITFG2
hsa_circ_0000387	chr12	28255580	28259442	+	3862	1744	ENSG00000123106;	exon:28255581-28255662,exon:28257202-28257245,exon:28259364-28259442	RNASEQN1,RNASEQC1,RNASEQC3,RNASEQC4,RNASEQN5,RNASEQC5,RNASEQN7	4,2,8,6,3,2,3	1.18194e+20	CCDC91
hsa_circ_0007723	chr12	28305648	28307749	+	2101	467	ENSG00000123106;	exon:28305649-28305806,exon:28306742-28306945,exon:28307645-28307749	RNASEQN1,RNASEQC1,RNASEQN2,RNASEQC2,RNASEQN3,RNASEQC3,RNASEQN4,RNASEQC4,RNASEQN5,RNASEQC5,RNASEQN6,RNASEQC6,RNASEQN7,RNASEQC7	8,15,3,37,14,49,16,25,9,15,5,34,12,31	1.74297e+41	CCDC91
hsa_circ_0025750	chr12	29293299	29297200	+	3901	356	ENSG00000064763;	exon:29293300-29293475,exon:29297021-29297200	RNASEQC1,RNASEQC2,RNASEQN4,RNASEQC4,RNASEQC6,RNASEQC7	3,6,2,3,3,2	305,305,50,124,313,189	FAR2
hsa_circ_0025765	chr12	29659879	29660885	-	1006	1006	ENSG00000133687;	exon:29660629-29660885	RNASEQC2	5	182	TMTC1
hsa_circ_0025769	chr12	29755708	29758777	-	3069	251	ENSG00000133687;	exon:29755709-29755885,exon:29758704-29758777	RNASEQN2,RNASEQC3,RNASEQC4	2,6,5	142163221	TMTC1
hsa_circ_0025813	chr12	31423596	31433248	-	9652	458	ENSG00000170456;	exon:31423597-31423675,exon:31433155-31433248	RNASEQC2,RNASEQC3,RNASEQC5	7,3,2	431228148	DENND5B
hsa_circ_0025822	chr12	31433154	31447769	-	14615	477	ENSG00000170456;	exon:31433155-31433248,exon:31442775-31442925,exon:31447538-31447769	RNASEQC3,RNASEQC6	3,8	210461	DENND5B
hsa_circ_0008445	chr12	31442774	31447769	-	4995	383	ENSG00000170456;	exon:31442775-31442925,exon:31447538-31447769	RNASEQN1,RNASEQC1,RNASEQC2,RNASEQC3,RNASEQN4,RNASEQC4,RNASEQN5,RNASEQC5,RNASEQC6,RNASEQN7,RNASEQC7	4,9,2,3,3,3,3,3,7,3,7	1.55324e+32	DENND5B
hsa_circ_0008064	chr12	31442774	31460381	-	17607	1108	ENSG00000170456;	exon:31442775-31442925,exon:31460194-31460381	RNASEQC1,RNASEQC2,RNASEQC6	2,2,5	313443459	DENND5B
hsa_circ_0025830	chr12	31451939	31495919	-	43980	1502	ENSG00000170456;	exon:31480120-31480255,exon:31495810-31495919	RNASEQN1,RNASEQC1,RNASEQN2,RNASEQC2,RNASEQN3,RNASEQC3,RNASEQN4,RNASEQC4,RNASEQN5,RNASEQC5,RNASEQN6,RNASEQC6,RNASEQN7	3,9,4,6,4,4,5,4,2,5,2,12,7	1.39282e+38	DENND5B
hsa_circ_0025839	chr12	32305696	32306122	+	426	426	ENSG00000151746;	exon:32305697-32306122	RNASEQC4,RNASEQC5,RNASEQC6,RNASEQC7	3,10,7,3	367426326340	BICD1
hsa_circ_0025843	chr12	32598496	32611283	+	12787	738	ENSG00000139132;	exon:32598497-32598586,exon:32611137-32611283	RNASEQN1,RNASEQC1,RNASEQN2,RNASEQC2,RNASEQN3,RNASEQC3,RNASEQN4,RNASEQC4,RNASEQC5,RNASEQN6,RNASEQC6,RNASEQN7,RNASEQC7	9,7,9,9,16,22,17,19,8,9,9,4,14	77,45,85,83,104,111,135,106,58,68,94,53,93	FGD4
hsa_circ_0000390	chr12	32607956	32611283	+	3327	345	ENSG00000139132;	exon:32607957-32608095,exon:32610776-32610834,exon:32611137-32611283	RNASEQN1,RNASEQN2,RNASEQN3,RNASEQC3,RNASEQN4,RNASEQC4,RNASEQN5,RNASEQC5,RNASEQN6,RNASEQC6,RNASEQN7,RNASEQC7	4,10,2,8,7,4,4,3,3,4,5,5	80,111,125,148,153,127,95,73,87,127,75,144	FGD4
hsa_circ_0025850	chr12	32708152	32718763	+	10611	443	ENSG00000087470;	exon:32708153-32708224,exon:32718643-32718763	RNASEQC2,RNASEQC3,RNASEQN4,RNASEQC4,RNASEQC5,RNASEQC6	3,6,4,4,4,3	4.60261e+17	DNM1L
hsa_circ_0024941	chr12	328834	356537	-	27703	1296	ENSG00000073614;	exon:355158-355249,exon:356432-356537	RNASEQN1,RNASEQN2	5,2	304399	KDM5A
hsa_circ_0002881	chr12	350620	354234	-	3614	438	ENSG00000073614;	exon:354076-354234	RNASEQN1,RNASEQC1,RNASEQN2,RNASEQC2,RNASEQN3,RNASEQC3,RNASEQN4,RNASEQC4,RNASEQN5,RNASEQC5,RNASEQC6,RNASEQC7	5,7,7,5,3,6,3,5,3,2,3,2	2.90241e+35	KDM5A
hsa_circ_0024946	chr12	350620	356537	-	5917	636	ENSG00000073614;	exon:350621-350779,exon:355158-355249,exon:356432-356537	RNASEQN2,RNASEQC2,RNASEQN3,RNASEQC3,RNASEQN4,RNASEQC4	5,2,5,7,4,5	3.93221e+17	KDM5A
hsa_circ_0024948	chr12	362962	366104	-	3142	306	ENSG00000073614;	exon:362963-363097,exon:365934-366104	RNASEQC3,RNASEQC5	6,2	436257	KDM5A
hsa_circ_0007918	chr12	40028300	40048210	-	19910	369	ENSG00000151229;	exon:40028301-40028509,exon:40048051-40048210	RNASEQN2,RNASEQN3,RNASEQN4,RNASEQC4,RNASEQN5	3,3,5,5,4	116,106,157,61,132	SLC2A13
hsa_circ_0000392	chr12	42210354	42210680	-	326	326	ENSG00000015153;	exon:42210355-42210454,exon:42210548-42210680	RNASEQN1,RNASEQC1,RNASEQN2,RNASEQC2,RNASEQN3,RNASEQC3,RNASEQN4,RNASEQC4,RNASEQN5,RNASEQC5,RNASEQC6,RNASEQC7	2,18,6,21,12,15,5,13,5,3,7,4	34,45,53,60,38,75,43,24,30,24,48,26	YAF2
hsa_circ_0004815	chr12	42351884	42398994	+	47110	837	ENSG00000134283;	exon:42351885-42352049,exon:42387456-42387535,exon:42393570-42393689,exon:42398854-42398994	RNASEQN1,RNASEQC1,RNASEQN2,RNASEQC2,RNASEQN3,RNASEQC3,RNASEQN4,RNASEQC4,RNASEQC5,RNASEQN6,RNASEQC6,RNASEQN7,RNASEQC7	2,4,5,8,4,12,4,6,6,2,10,2,7	1.982e+38	PPHLN1
hsa_circ_0003961	chr12	42374862	42398994	+	24132	610	ENSG00000134283;	exon:42374863-42375074,exon:42384940-42384996,exon:42398854-42398994	RNASEQN1,RNASEQN2,RNASEQC2,RNASEQN4,RNASEQC4,RNASEQC6	4,2,5,4,3,4	2.7626e+17	PPHLN1
hsa_circ_0025951	chr12	45836588	45839496	+	2908	793	ENSG00000189079;	exon:45836589-45836655	RNASEQN1,RNASEQN2,RNASEQC2,RNASEQN3,RNASEQC3,RNASEQN4,RNASEQN5,RNASEQN6,RNASEQN7,RNASEQC7	3,4,5,3,4,3,3,2,3,4	131,138,105,112,198,93,131,116,142,160	ARID2
hsa_circ_0004985	chr12	45891779	45893721	+	1942	441	ENSG00000189079;	exon:45891780-45891918,exon:45893420-45893543,exon:45893630-45893721	RNASEQN2,RNASEQC3,RNASEQN4,RNASEQC4,RNASEQC5,RNASEQC7	5,2,2,3,4,6	95,152,92,180,183,100	ARID2
hsa_circ_0000396	chr12	46229152	46243314	-	14162	522	ENSG00000111371;	exon:46229153-46229268,exon:46229564-46229639,exon:46239679-46239893,exon:46243200-46243314	RNASEQN1,RNASEQC1,RNASEQN2,RNASEQC2,RNASEQN3,RNASEQC3,RNASEQN4,RNASEQC4,RNASEQN5,RNASEQC5,RNASEQN6,RNASEQC6,RNASEQN7,RNASEQC7	6,27,10,40,9,22,8,28,4,25,2,41,14,29	45,492,38,523,132,210,80,331,24,635,66,565,77,339	SLC38A1
hsa_circ_0000397	chr12	46229152	46254936	-	25784	12144	ENSG00000111371;	exon:46229153-46229268,exon:46229564-46229639,exon:46254814-46254936	RNASEQC1,RNASEQC2,RNASEQC3,RNASEQC4,RNASEQC5,RNASEQC6,RNASEQC7	11,7,3,8,8,6,6	2.99351e+20	SLC38A1
hsa_circ_0000398	chr12	46239678	46243314	-	3636	330	ENSG00000111371;	exon:46239679-46239893,exon:46243200-46243314	RNASEQN1,RNASEQC1,RNASEQN2,RNASEQC2,RNASEQN3,RNASEQC3,RNASEQN4,RNASEQC4,RNASEQN5,RNASEQC5,RNASEQN6,RNASEQC6,RNASEQN7,RNASEQC7	2,7,3,2,4,10,3,6,2,2,7,8,2,11	52,476,36,531,128,220,74,312,26,640,62,553,98,328	SLC38A1
hsa_circ_0004650	chr12	47104112	47108164	+	4052	4052	ENSG00000179715;	intron:47104113-47104195,intron:47107997-47108164	RNASEQN1,RNASEQN2,RNASEQC2,RNASEQN3,RNASEQC3,RNASEQN4,RNASEQC4,RNASEQN5,RNASEQN7,RNASEQC7	4,11,4,7,7,13,6,6,2,2	38,45,7,50,33,55,20,52,66,13	PCED1B
hsa_circ_0006222	chr12	48083590	48098124	-	14534	548	ENSG00000079387;	exon:48083591-48083762,exon:48096343-48096427,exon:48097994-48098124	RNASEQN2,RNASEQC2,RNASEQN3,RNASEQC3,RNASEQC5,RNASEQC6	2,8,2,8,5,5	78,125,91,123,51,114	SENP1
hsa_circ_0000399	chr12	48659904	48660619	-	715	715	ENSG00000139620;	intron:48659905-48659981,intron:48660366-48660619	RNASEQC1,RNASEQC2,RNASEQN3,RNASEQC3,RNASEQN4,RNASEQC4,RNASEQN5,RNASEQC5,RNASEQC6,RNASEQN7,RNASEQC7	3,8,3,5,4,3,2,8,6,2,5	58,91,64,86,56,47,51,57,60,77,84	KANSL2
hsa_circ_0003770	chr12	48939654	48941188	-	1534	477	ENSG00000134287;ENSG00000272822;	exon:48939655-48939779,exon:48939997-48940107,exon:48940948-48941188	RNASEQN2,RNASEQC2,RNASEQC3,RNASEQN4,RNASEQC4,RNASEQN6,RNASEQC6,RNASEQN7,RNASEQC7	2,5,5,5,2,2,3,11,14	5.76866e+27	ARF3;AC073610.3
hsa_circ_0004602	chr12	49097565	49098105	-	540	336	ENSG00000139636;	exon:49097566-49097739,exon:49097944-49098105	RNASEQN1,RNASEQN2,RNASEQN3,RNASEQC3,RNASEQN4,RNASEQC4,RNASEQN5,RNASEQC5,RNASEQN6,RNASEQC6,RNASEQN7,RNASEQC7	6,2,7,3,4,2,2,5,3,5,3,6	73,51,49,105,42,61,65,118,98,115,104,78	LMBR1L
hsa_circ_0026154	chr12	49496832	49500205	+	3373	313	ENSG00000123352;	exon:49496833-49497009,exon:49500070-49500205	RNASEQC1,RNASEQC3,RNASEQC6	6,3,2	246132251	SPATS2
hsa_circ_0006535	chr12	50094436	50096972	+	2536	259	ENSG00000066117;	exon:50094437-50094572,exon:50096850-50096972	RNASEQN1,RNASEQN2,RNASEQC2,RNASEQN3,RNASEQC3,RNASEQN4,RNASEQC4	5,5,3,5,3,4,6	2.24204e+20	SMARCD1
hsa_circ_0003873	chr12	50427761	50429090	+	1329	304	ENSG00000161813;	exon:50427762-50427909,exon:50428935-50429090	RNASEQN1,RNASEQN2,RNASEQN3,RNASEQC3,RNASEQN4,RNASEQC4,RNASEQC7	6,12,10,7,4,4,5	139,108,109,87,126,58,78	LARP4
hsa_circ_0003664	chr12	50427761	50430570	+	2809	380	ENSG00000161813;	exon:50427762-50427909,exon:50428917-50429090	RNASEQN1,RNASEQN2,RNASEQN3,RNASEQC3,RNASEQN4,RNASEQC4,RNASEQN5,RNASEQN7,RNASEQC7	4,4,7,3,4,2,6,3,4	138,108,123,95,124,72,158,102,78	LARP4
hsa_circ_0026227	chr12	50427761	50437838	+	10077	621	ENSG00000161813;	exon:50437735-50437838	RNASEQC2,RNASEQC3,RNASEQN4,RNASEQC4,RNASEQN6,RNASEQC6,RNASEQN7	5,8,11,4,2,2,3	1.47201e+20	LARP4
hsa_circ_0026228	chr12	50427761	50441643	+	13882	786	ENSG00000161813;	exon:50427762-50427909,exon:50440439-50440549,exon:50441590-50441643	RNASEQN1,RNASEQC1,RNASEQN2,RNASEQN3,RNASEQC3,RNASEQN4,RNASEQC4,RNASEQC5,RNASEQN6,RNASEQC6	9,9,10,11,20,14,17,5,7,15	124,67,110,115,85,147,61,90,99,101	LARP4
hsa_circ_0026229	chr12	50427761	50454417	+	26656	1103	ENSG00000161813;	exon:50427762-50427909,exon:50454314-50454417	RNASEQN1,RNASEQC1,RNASEQN2,RNASEQN3,RNASEQN5,RNASEQC5	2,3,5,4,2,2	2.83136e+17	LARP4
hsa_circ_0026230	chr12	50427761	50461347	+	33586	1316	ENSG00000161813;	exon:50461135-50461347	RNASEQN1,RNASEQC1,RNASEQC2,RNASEQN3,RNASEQC3,RNASEQN4,RNASEQC5,RNASEQC6,RNASEQN7	2,3,2,9,5,4,4,5,3	206,88,111,139,129,197,128,129,143	LARP4
hsa_circ_0026235	chr12	50435487	50441643	+	6156	406	ENSG00000161813;	exon:50435488-50435624,exon:50441590-50441643	RNASEQN1,RNASEQC1,RNASEQN2,RNASEQN3,RNASEQC3,RNASEQC4,RNASEQN5,RNASEQC6	2,2,6,7,12,6,7,3	65,29,83,83,63,49,100,62	LARP4
hsa_circ_0003222	chr12	50454313	50461347	+	7034	317	ENSG00000161813;	exon:50454314-50454417,exon:50461135-50461347	RNASEQN1,RNASEQN2,RNASEQN3,RNASEQC3,RNASEQN4,RNASEQN5,RNASEQC5,RNASEQN6,RNASEQN7,RNASEQC7	4,3,2,8,4,2,5,4,3,8	192,160,122,127,206,179,92,105,140,93	LARP4
hsa_circ_0026285	chr12	50814009	50814439	+	430	343	ENSG00000123268;	exon:50814010-50814192,exon:50814280-50814439	RNASEQN1,RNASEQN2,RNASEQN3,RNASEQC3	4,5,2,7	189153193192	ATF1
hsa_circ_0008802	chr12	51008475	51010766	-	2291	221	ENSG00000110911;	exon:51008476-51008624,exon:51010695-51010766	RNASEQC3,RNASEQC4	5,6	187134	SLC11A2
hsa_circ_0004313	chr12	51055834	51056502	+	668	442	ENSG00000050426;	exon:51055835-51056021	RNASEQN1,RNASEQC1,RNASEQN2,RNASEQN3,RNASEQC3,RNASEQN5	2,2,2,2,6,2	2.64348e+17	LETMD1
hsa_circ_0004538	chr12	51073822	51074082	-	260	260	ENSG00000110925;	exon:51073823-51074082	RNASEQN1,RNASEQC1,RNASEQN2,RNASEQC2,RNASEQN3,RNASEQC3,RNASEQN4,RNASEQC4,RNASEQC5,RNASEQN6,RNASEQC7	3,5,6,3,3,4,3,19,5,2,4	86,116,74,175,78,143,80,100,142,71,148	CSRNP2
hsa_circ_0006763	chr12	51745902	51751593	+	5691	372	ENSG00000196876;	exon:51745903-51746035,exon:51751355-51751593	RNASEQC1,RNASEQC2,RNASEQC3,RNASEQC4,RNASEQC5,RNASEQC6	9,4,3,3,7,10	205,125,59,25,42,156	SCN8A
hsa_circ_0026782	chr12	55700898	55701154	-	256	256	ENSG00000135424;	exon:55700899-55701154	RNASEQN1,RNASEQN2,RNASEQN3,RNASEQC3,RNASEQC4,RNASEQN7,RNASEQC7	5,2,3,17,3,3,5	34,43,57,122,151,89,108	ITGA7
hsa_circ_0004843	chr12	56603358	56605327	-	1969	786	ENSG00000076108;	exon:56603359-56603418	RNASEQN1,RNASEQC2,RNASEQC3,RNASEQN5,RNASEQN6,RNASEQC6,RNASEQN7,RNASEQC7	5,5,6,4,3,2,6,2	2.0516e+23	BAZ2A
hsa_circ_0027093	chr12	56670274	56673065	-	2791	373	ENSG00000110958;	exon:56670275-56670364	RNASEQN1	5	149	PTGES3
hsa_circ_0027244	chr12	57289008	57296551	-	7543	282	ENSG00000179912;	exon:57289009-57289040,exon:57296411-57296551	RNASEQN1,RNASEQN2,RNASEQN3,RNASEQC3,RNASEQN4,RNASEQC5	2,5,6,6,3,2	2.73253e+17	R3HDM2
hsa_circ_0025128	chr12	6333068	6334244	-	1176	512	ENSG00000067182;	exon:6333069-6333147,exon:6333367-6333516,exon:6333737-6333865,exon:6334091-6334244	RNASEQC3,RNASEQN4,RNASEQC4,RNASEQC5,RNASEQN6	3,4,2,6,3	587484419542658	TNFRSF1A
hsa_circ_0000413	chr12	64484302	64486017	+	1715	348	ENSG00000183735;	exon:64484303-64484499,exon:64485926-64486017	RNASEQN1,RNASEQN2,RNASEQN3,RNASEQC3,RNASEQC4,RNASEQN5,RNASEQC5	2,2,2,5,2,2,4	164,172,200,268,200,89,167	TBK1
hsa_circ_0027440	chr12	64864667	64866903	+	2236	253	ENSG00000111490;	exon:64866764-64866903	RNASEQN1,RNASEQC2,RNASEQC3,RNASEQN4,RNASEQC4,RNASEQC5,RNASEQC7	2,2,8,4,12,3,2	8,21,162,6,287,242,219	TBC1D30
hsa_circ_0000375	chr12	6548424	6548825	-	401	279	ENSG00000010295;	exon:6548425-6548545,exon:6548668-6548825	RNASEQN1,RNASEQC3,RNASEQN4,RNASEQC4	3,5,4,6	117,175,105,86	IFFO1
hsa_circ_0008381	chr12	66203710	66217235	+	13525	520	ENSG00000090376;	exon:66203711-66203893,exon:66217171-66217235	RNASEQN1,RNASEQC3,RNASEQC4,RNASEQN6,RNASEQC6,RNASEQN7	2,6,3,3,2,2	72,62,78,61,57,49	IRAK3
hsa_circ_0005505	chr12	66203710	66228370	+	24660	754	ENSG00000090376;	exon:66203711-66203893	RNASEQN1,RNASEQC1,RNASEQN2,RNASEQC2,RNASEQN3,RNASEQC3,RNASEQN4,RNASEQC4,RNASEQN5,RNASEQC5,RNASEQN7	2,3,2,3,2,7,4,7,2,2,2	60,7,71,16,39,66,87,88,56,14,39	IRAK3
hsa_circ_0027450	chr12	66515618	66541950	-	26332	588	ENSG00000155974;	exon:66515619-66515764,exon:66517901-66517976,exon:66539078-66539223,exon:66541815-66541950	RNASEQC5,RNASEQC6	7,5	39,74	GRIP1
hsa_circ_0027491	chr12	68816811	68824651	+	7840	349	ENSG00000135679;	exon:68816812-68816945,exon:68820325-68820374,exon:68824555-68824651	RNASEQN1,RNASEQC1,RNASEQN2,RNASEQC3,RNASEQN4,RNASEQC4,RNASEQC5,RNASEQC6	2,2,5,3,5,6,2,4	3.51176e+23	MDM2
hsa_circ_0002770	chr12	68828770	68836749	+	7979	395	ENSG00000135679;	exon:68828771-68828931,exon:68835829-68835984	RNASEQN1,RNASEQC2,RNASEQN3,RNASEQC3,RNASEQC7	3,3,5,2,6	405278439467296	MDM2
hsa_circ_0000417	chr12	69251128	69262562	+	11434	1599	ENSG00000111605;	exon:69251129-69251338	RNASEQN1,RNASEQC1,RNASEQN2,RNASEQC2,RNASEQN3,RNASEQC3,RNASEQN4,RNASEQC4,RNASEQN5,RNASEQC5,RNASEQN6,RNASEQC6,RNASEQN7,RNASEQC7	4,4,14,30,14,22,5,12,6,6,4,3,5,9	3.14495e+41	CPSF6
hsa_circ_0000418	chr12	69589484	69592159	+	2675	304	ENSG00000166226;	exon:69589485-69589687,exon:69592059-69592159	RNASEQN1,RNASEQC1,RNASEQN2,RNASEQC2,RNASEQN3,RNASEQC3,RNASEQN4,RNASEQC4,RNASEQN5,RNASEQC5,RNASEQN6,RNASEQN7,RNASEQC7	7,6,13,2,21,10,19,10,9,6,3,5,6	5.46541e+38	CCT2
hsa_circ_0002940	chr12	69589484	69593613	+	4129	536	ENSG00000166226;	exon:69589485-69589687	RNASEQN1,RNASEQC1,RNASEQN2,RNASEQC2,RNASEQC3,RNASEQC4,RNASEQN5,RNASEQC5,RNASEQC6,RNASEQN7,RNASEQC7	8,5,8,8,13,10,5,5,10,4,4	4.77444e+32	CCT2
hsa_circ_0000419	chr12	69800208	69801721	+	1513	242	ENSG00000127328;	exon:69800209-69801721	RNASEQN1,RNASEQC1,RNASEQN2,RNASEQC2,RNASEQN3,RNASEQC3,RNASEQN4,RNASEQC4,RNASEQN5,RNASEQC5,RNASEQN6,RNASEQC6,RNASEQN7,RNASEQC7	23,11,46,30,22,37,32,22,19,6,6,15,18,13	96,65,98,195,116,96,113,55,61,22,64,174,72,59	RAB3IP
hsa_circ_0007127	chr12	70278131	70311017	+	32886	490	ENSG00000111596;	exon:70278132-70278274,exon:70294237-70294294,exon:70310895-70311017	RNASEQN1,RNASEQC1,RNASEQN2,RNASEQC3,RNASEQC4,RNASEQN5,RNASEQC5,RNASEQN6,RNASEQC6,RNASEQN7,RNASEQC7	3,4,5,2,6,7,5,2,3,3,8	131,177,143,254,197,88,133,84,148,113,130	CNOT2
hsa_circ_0027545	chr12	70278131	70319364	+	41233	557	ENSG00000111596;	exon:70294237-70294294,exon:70310895-70311017,exon:70319298-70319364	RNASEQN1,RNASEQC1,RNASEQC2,RNASEQN3,RNASEQC3,RNASEQC5,RNASEQN6,RNASEQC6,RNASEQC7	4,7,3,5,4,3,3,4,3	127,166,177,195,250,116,70,136,137	CNOT2
hsa_circ_0002405	chr12	78006418	78021862	+	15444	1143	ENSG00000067798;	exon:78021747-78021862	RNASEQC4,RNASEQC5,RNASEQC7	2,5,2	35,27,45	NAV3
hsa_circ_0002419	chr12	78049992	78059115	+	9123	613	ENSG00000067798;	exon:78049993-78050101,exon:78058996-78059115	RNASEQN1,RNASEQC3	2,6	75131	NAV3
hsa_circ_0007892	chr12	813641	830160	+	16519	552	ENSG00000060237;	exon:813642-813814,exon:830003-830160	RNASEQC4,RNASEQN5,RNASEQC5,RNASEQC6	5,5,2,4	530478640594	WNK1
hsa_circ_0002886	chr12	82857009	82857580	+	571	571	ENSG00000179104;	exon:82857010-82857580	RNASEQC2,RNASEQC6	4,5	34,33	TMTC2
hsa_circ_0027689	chr12	88148287	88176319	+	28032	1460	ENSG00000139324;	exon:88174607-88174727,exon:88176208-88176319	RNASEQN1,RNASEQC2,RNASEQN3,RNASEQC3,RNASEQC4,RNASEQC5,RNASEQN6,RNASEQC6,RNASEQC7	2,8,3,7,7,5,4,4,2	93,189,94,130,239,163,74,141,114	TMTC3
hsa_circ_0027693	chr12	88160113	88176319	+	16206	924	ENSG00000139324;	exon:88160114-88160229,exon:88176208-88176319	RNASEQC2,RNASEQC4	3,6	190269	TMTC3
hsa_circ_0027702	chr12	89466769	89472275	-	5506	580	ENSG00000139323;	exon:89466770-89466922,exon:89472168-89472275	RNASEQN2,RNASEQC2,RNASEQN3,RNASEQC3,RNASEQN4,RNASEQC4,RNASEQN5,RNASEQC5,RNASEQC6,RNASEQN7,RNASEQC7	4,14,4,6,8,7,2,2,4,6,3	73,94,67,96,70,80,63,61,45,47,28	POC1B
hsa_circ_0008775	chr12	95294271	95296258	+	1987	309	ENSG00000028203;	exon:95294272-95294372,exon:95296051-95296258	RNASEQC2,RNASEQC3,RNASEQC4,RNASEQC5	8,8,4,2	383461338325	VEZT
hsa_circ_0027774	chr12	95485878	95504161	+	18283	639	ENSG00000111142;	exon:95485879-95485981,exon:95496004-95496098,exon:95504065-95504161	RNASEQN1,RNASEQN2,RNASEQN3,RNASEQC3,RNASEQC4	3,4,5,3,2	382455672672463	METAP2
hsa_circ_0027775	chr12	95494055	95496098	+	2043	439	ENSG00000111142;	exon:95494056-95494217,exon:95496004-95496098	RNASEQN1,RNASEQC1,RNASEQN4,RNASEQC4	4,3,4,5	474493530496	METAP2
hsa_circ_0002762	chr12	96323947	96334865	-	10918	312	ENSG00000059758;	exon:96323948-96324112,exon:96334719-96334865	RNASEQN1,RNASEQC1,RNASEQN2,RNASEQC2,RNASEQN3,RNASEQC3,RNASEQN4,RNASEQC4,RNASEQN5,RNASEQC5,RNASEQN6,RNASEQC6,RNASEQN7,RNASEQC7	2,6,4,7,7,14,3,19,3,8,2,5,5,10	103,122,83,158,80,168,98,200,113,256,107,139,109,160	CDK17
hsa_circ_0007294	chr12	99772921	99782097	-	9176	459	ENSG00000185046;	exon:99772922-99773088,exon:99775548-99775661,exon:99779871-99779972,exon:99782022-99782097	RNASEQN1,RNASEQC1,RNASEQN2,RNASEQC2,RNASEQC3,RNASEQN4,RNASEQC4,RNASEQN6,RNASEQC6,RNASEQN7,RNASEQC7	6,15,6,41,15,2,14,3,9,4,6	40,98,41,152,54,33,20,27,118,27,31	ANKS1B
novel_circ_0001731	chr12	100170564	100180716	-	10152	318	n/a	intergenic_region:100170565-100170667,intergenic_region:100170937-100170987,intergenic_region:100180553-100180716	RNASEQC2,RNASEQN3,RNASEQC3	11,3,2	48,29,33
novel_circ_0001734	chr12	100204939	100207786	+	2847	311	ENSG00000075089;	exon:100204940-100205057,exon:100205676-100205744,exon:100207663-100207786	RNASEQN2,RNASEQC2,RNASEQN3,RNASEQC3,RNASEQN4,RNASEQC4,RNASEQC6	3,6,5,5,4,4,2	1.08312e+20	ACTR6
novel_circ_0001739	chr12	100532457	100540818	+	8361	388	ENSG00000012504;	exon:100532458-100532598,exon:100536948-100537047,exon:100540672-100540818	RNASEQN1,RNASEQN2,RNASEQN3,RNASEQC3,RNASEQN4,RNASEQN5,RNASEQN6,RNASEQN7	27,13,30,11,20,17,6,10	3.04307e+23	NR1H4
novel_circ_0001740	chr12	100534889	100540818	+	5929	281	ENSG00000012504;	exon:100534890-100535023,exon:100540672-100540818	RNASEQN2,RNASEQN3,RNASEQN5,RNASEQN7	2,5,5,3	273304359147	NR1H4
novel_circ_0001753	chr12	101723167	101730636	+	7469	227	ENSG00000111666;	exon:101726294-101726404,exon:101730521-101730636	RNASEQN2,RNASEQN3,RNASEQN4,RNASEQN5,RNASEQN6,RNASEQN7,RNASEQC7	4,2,5,3,3,3,2	3.8246e+20	CHPT1
novel_circ_0001772	chr12	104120399	104123423	-	3024	198	ENSG00000120837;	exon:104123226-104123423	RNASEQN1,RNASEQN3,RNASEQC3,RNASEQN4,RNASEQC5	4,5,2,5,4	128,138,161,164,68	NFYB
novel_circ_0001832	chr12	109249983	109256236	+	6253	218	ENSG00000076555;	exon:109249984-109250104,exon:109256140-109256236	RNASEQN1,RNASEQN2,RNASEQN7	3,5,2	261256254	ACACB
novel_circ_0001835	chr12	109258267	109259108	+	841	97	ENSG00000076555;	exon:109258268-109258364	RNASEQN4,RNASEQC5	5,2	263102	ACACB
novel_circ_0001849	chr12	110127359	110147048	+	19689	365	ENSG00000122970;	exon:110127360-110127524,exon:110128046-110128149,exon:110146953-110147048	RNASEQN2,RNASEQC2	4,7	84143	IFT81
novel_circ_0001854	chr12	110128949	110143545	+	14596	430	ENSG00000122970;	exon:110128950-110129130,exon:110136776-110136860,exon:110143382-110143545	RNASEQC2,RNASEQN3,RNASEQC3,RNASEQC5	5,2,2,5	160,98,153,145	IFT81
novel_circ_0001855	chr12	110128949	110147048	+	18099	277	ENSG00000122970;	exon:110128950-110129130,exon:110146953-110147048	RNASEQN1,RNASEQC1,RNASEQN2,RNASEQC2,RNASEQN3,RNASEQC3,RNASEQN4,RNASEQC4,RNASEQC5,RNASEQN7	4,3,6,5,2,7,3,3,2,3	80,135,94,164,92,175,98,145,152,59	IFT81
novel_circ_0001877	chr12	11121009	11124323	-	3314	424	ENSG00000231887;ENSG00000275778;ENSG00000212127;	intron:11121010-11121180,intron:11124071-11124323	RNASEQN1,RNASEQC1,RNASEQN2,RNASEQN3,RNASEQC3,RNASEQC4,RNASEQN6,RNASEQC6,RNASEQN7	6,2,5,2,4,4,5,4,2	142,85,137,122,157,45,102,110,111	PRH1;AC018630.2;TAS2R14
novel_circ_0001920	chr12	112075677	112078741	-	3064	299	ENSG00000111300;	exon:112075678-112075789,exon:112078188-112078266,exon:112078634-112078741	RNASEQN1,RNASEQC1,RNASEQN2,RNASEQC2,RNASEQN3,RNASEQC3,RNASEQN4,RNASEQC4,RNASEQC6	3,3,4,4,7,13,5,5,3	147,98,158,92,156,190,142,99,113	NAA25
novel_circ_0001927	chr12	112239051	112240027	-	976	332	ENSG00000173064;	exon:112239052-112239236,exon:112239881-112240027	RNASEQC1,RNASEQN2,RNASEQC2,RNASEQC3,RNASEQC5,RNASEQC6,RNASEQN7,RNASEQC7	5,4,3,4,2,2,2,2	1.95105e+23	HECTD4
novel_circ_0001942	chr12	113320330	113321348	-	1018	374	ENSG00000089060;	exon:113320331-113320498,exon:113321056-113321108,exon:113321196-113321348	RNASEQN1,RNASEQN4,RNASEQC4,RNASEQN5,RNASEQC6	6,2,4,2,2	477,368,117,681,30	SLC8B1
novel_circ_0001966	chr12	1180539	1190052	+	9513	332	ENSG00000082805;	exon:1180540-1180677,exon:1189859-1190052	RNASEQN1,RNASEQC1,RNASEQN2,RNASEQC2,RNASEQN3,RNASEQC3,RNASEQN4,RNASEQC4,RNASEQN5,RNASEQC5,RNASEQC6,RNASEQC7	2,6,6,13,9,14,6,2,2,5,4,4	3.29395e+35	ERC1
novel_circ_0002014	chr12	122309761	122341697	-	31936	121	ENSG00000130779;	exon:122309762-122309882	RNASEQN2	5	339	CLIP1
novel_circ_0002024	chr12	122511108	122515227	-	4119	311	ENSG00000111011;	exon:122511109-122511188,exon:122513767-122513874,exon:122515105-122515227	RNASEQN1,RNASEQC2,RNASEQN3,RNASEQC3,RNASEQC4	2,4,5,3,6	260309379425274	RSRC2
novel_circ_0002045	chr12	123340987	123350441	-	9454	332	ENSG00000139697;	exon:123340988-123341088,exon:123348035-123348133,exon:123350310-123350441	RNASEQC1,RNASEQN2,RNASEQC3	2,5,2	166179158	SBNO1
novel_circ_0002082	chr12	12487027	12521463	-	34436	160	ENSG00000111266;	exon:12487028-12487187	RNASEQN1,RNASEQN2,RNASEQN5	6,4,3	7445331962	DUSP16
novel_circ_0002087	chr12	1263033	1290012	+	26979	293	ENSG00000082805;	exon:1263034-1263165,exon:1289852-1290012	RNASEQN1,RNASEQN2,RNASEQC2,RNASEQC3,RNASEQC4	3,2,4,5,3	305210348320291	ERC1
novel_circ_0002099	chr12	130399678	130414306	-	14628	135	ENSG00000060709;	exon:130399679-130399813	RNASEQC1,RNASEQC5,RNASEQC6,RNASEQN7,RNASEQC7	8,3,3,2,4	707287534136643	RIMBP2
novel_circ_0002100	chr12	130399678	130422561	-	22883	602	ENSG00000060709;	exon:130399679-130399813,exon:130406172-130406243,exon:130407726-130407829,exon:130414125-130414306,exon:130422453-130422561	RNASEQC1,RNASEQC2,RNASEQC3,RNASEQC4,RNASEQC5,RNASEQC6,RNASEQC7	5,15,10,6,7,6,11	6.65474e+20	RIMBP2
novel_circ_0002101	chr12	130399678	130428337	-	28659	366	ENSG00000060709;	exon:130399679-130399813,exon:130406172-130406243,exon:130428179-130428337	RNASEQC3,RNASEQC7	5,3	110607	RIMBP2
novel_circ_0002104	chr12	130406171	130422561	-	16390	285	ENSG00000060709;	exon:130406172-130406243,exon:130407726-130407829,exon:130422453-130422561	RNASEQC1,RNASEQC2,RNASEQN7,RNASEQC7	3,11,2,7	570459130572	RIMBP2
novel_circ_0002139	chr12	1706940	1707519	+	579	579	ENSG00000006831;	intron:1706941-1707519	RNASEQC3	5	15	ADIPOR2
novel_circ_0002141	chr12	1754257	1772961	+	18704	377	ENSG00000006831;	exon:1754258-1754514,exon:1772842-1772961	RNASEQN4,RNASEQN6	2,5	869414	ADIPOR2
novel_circ_0002159	chr12	19343322	19348519	+	5197	302	ENSG00000052126;	exon:19343323-19343434,exon:19345820-19345888,exon:19348399-19348519	RNASEQN2,RNASEQN3,RNASEQN4,RNASEQC4,RNASEQN5	7,3,7,2,2	444518832196489	PLEKHA5
novel_circ_0002161	chr12	19345841	19354002	+	8161	287	ENSG00000052126;	exon:19345842-19345888,exon:19348399-19348519,exon:19353884-19354002	RNASEQN1,RNASEQN2,RNASEQN3,RNASEQC3,RNASEQN4,RNASEQC4,RNASEQN5,RNASEQN6,RNASEQN7	6,2,3,8,4,2,7,2,3	3.41396e+26	PLEKHA5
novel_circ_0002168	chr12	19358227	19366109	+	7882	146	ENSG00000052126;	exon:19365964-19366109	RNASEQN3,RNASEQC3,RNASEQN4,RNASEQC4,RNASEQC5	2,3,5,5,2	483332699152125	PLEKHA5
novel_circ_0002187	chr12	21906125	21915910	-	9785	163	ENSG00000069431;	exon:21906126-21906288	RNASEQC5,RNASEQC7	4,5	642806	ABCC9
novel_circ_0002214	chr12	26411319	26443650	-	32331	397	ENSG00000123104;	exon:26411320-26411412,exon:26415303-26415498,exon:26443543-26443650	RNASEQC2,RNASEQN3,RNASEQC6	5,7,4	378267417	ITPR2
novel_circ_0002219	chr12	26550246	26602706	-	52460	325	ENSG00000123104;	exon:26550247-26550355,exon:26602370-26602495,exon:26602617-26602706	RNASEQN1,RNASEQN2,RNASEQN3,RNASEQC3,RNASEQN4,RNASEQC4,RNASEQC5,RNASEQC6,RNASEQN7,RNASEQC7	4,6,2,6,3,3,2,4,3,2	2.84356e+29	ITPR2
novel_circ_0002223	chr12	26578712	26602706	-	23994	211	ENSG00000123104;	exon:26578713-26578833,exon:26602617-26602706	RNASEQN1,RNASEQN3,RNASEQN4	3,5,3	253301335	ITPR2
novel_circ_0002235	chr12	26711172	26725765	-	14593	203	ENSG00000123104;	exon:26724656-26724742,exon:26725650-26725765	RNASEQN1,RNASEQC2,RNASEQN4,RNASEQC4,RNASEQC5,RNASEQC6,RNASEQN7,RNASEQC7	3,6,3,4,2,5,3,2	3.33541e+23	ITPR2
novel_circ_0002244	chr12	26980565	27003390	-	22825	236	ENSG00000064115;	exon:26980566-26980646,exon:27003236-27003390	RNASEQC2	5	220	TM7SF3
novel_circ_0002261	chr12	27654721	27656730	+	2009	301	ENSG00000110841;	exon:27654722-27654814,exon:27655143-27655235,exon:27656616-27656730	RNASEQN2,RNASEQN3,RNASEQC3,RNASEQC4	2,3,5,3	213318393196	PPFIBP1
novel_circ_0002280	chr12	28450160	28484165	+	34005	453	ENSG00000123106;	exon:28450161-28450253,exon:28450350-28450418,exon:28452478-28452654,exon:28484052-28484165	RNASEQN1,RNASEQC1,RNASEQN2,RNASEQC2,RNASEQN3,RNASEQC3,RNASEQC4,RNASEQC5,RNASEQC6	3,6,4,20,4,8,5,5,2	1.56242e+26	CCDC91
novel_circ_0002286	chr12	29339850	29341816	-	1966	162	ENSG00000087502;	exon:29339851-29339929,exon:29341734-29341816	RNASEQN1,RNASEQN2,RNASEQC2,RNASEQN3,RNASEQC3,RNASEQC4,RNASEQC7	2,3,4,5,7,9,2	1.74205e+20	ERGIC2
novel_circ_0002291	chr12	29659879	29661379	-	1500	62	ENSG00000133687;	intron:29661318-29661379	RNASEQC1,RNASEQN3,RNASEQC3,RNASEQN4,RNASEQC4,RNASEQN5,RNASEQN6,RNASEQN7,RNASEQC7	4,2,8,4,6,5,2,7,3	174,64,49,51,115,76,75,89,65	TMTC1
novel_circ_0002328	chr12	32598496	32601423	+	2927	336	ENSG00000139132;	exon:32598497-32598586,exon:32600410-32600509,exon:32601278-32601423	RNASEQN1,RNASEQC2,RNASEQN4,RNASEQC4	4,4,4,6	82,64,132,103	FGD4
novel_circ_0002346	chr12	350620	366104	-	15484	159	ENSG00000073614;	exon:350621-350779	RNASEQN3,RNASEQC3,RNASEQC5	2,5,4	383337276	KDM5A
novel_circ_0002352	chr12	38829378	38848662	-	19284	221	ENSG00000139117;	exon:38829379-38829455,exon:38839916-38839955,exon:38848559-38848662	RNASEQC2	5	190	CPNE8
novel_circ_0002367	chr12	40908356	40924652	+	16296	266	ENSG00000018236;	exon:40908357-40908493,exon:40910073-40910105,exon:40924557-40924652	RNASEQC1,RNASEQC2,RNASEQC3,RNASEQC4,RNASEQC5,RNASEQC6	2,3,4,4,4,10	2.14621e+22	CNTN1
novel_circ_0002369	chr12	41014227	41029219	+	14992	71	ENSG00000018236;	exon:41014228-41014298	RNASEQC1,RNASEQC2,RNASEQC6,RNASEQC7	2,4,8,6	1750148223932390	CNTN1
novel_circ_0002378	chr12	42317339	42324104	-	6765	108	ENSG00000139168;	exon:42317340-42317447	RNASEQC5,RNASEQN7,RNASEQC7	5,2,4	46,22,43	ZCRB1
novel_circ_0002387	chr12	43742456	43748609	-	6153	99	ENSG00000129317;	exon:43742457-43742555	RNASEQC2,RNASEQN5	6,2	131,67	PUS7L
novel_circ_0002391	chr12	44774746	44816136	-	41390	466	ENSG00000184613;	exon:44774747-44774849,exon:44776022-44776150,exon:44777042-44777124,exon:44815986-44816136	RNASEQC3	8	59	NELL2
novel_circ_0002406	chr12	46239678	46254936	-	15258	453	ENSG00000111371;	exon:46239679-46239893,exon:46243200-46243314,exon:46254814-46254936	RNASEQC1,RNASEQC2,RNASEQC3,RNASEQC4,RNASEQC5,RNASEQC6,RNASEQC7	3,4,5,3,7,17,4	2.83359e+20	SLC38A1
novel_circ_0002434	chr12	49867353	49867620	-	267	267	ENSG00000135472;	exon:49867354-49867620	RNASEQC1,RNASEQC2,RNASEQN4,RNASEQC4,RNASEQC6,RNASEQN7,RNASEQC7	11,36,2,7,5,2,6	438,659,60,184,986,208,932	FAIM2
novel_circ_0002451	chr12	50435487	50453672	+	18185	137	ENSG00000161813;	exon:50435488-50435624	RNASEQC2,RNASEQN3	2,5	78101	LARP4
novel_circ_0002458	chr12	50671185	50680763	+	9578	305	ENSG00000066084;	exon:50671186-50671398,exon:50680672-50680763	RNASEQN1,RNASEQN3,RNASEQN7	6,2,4	134137184	DIP2B
novel_circ_0002462	chr12	50780139	50809589	+	29450	99	ENSG00000123268;	exon:50780140-50780238	RNASEQN1,RNASEQC1,RNASEQC2,RNASEQC4,RNASEQC5,RNASEQC6,RNASEQC7	3,7,4,5,3,5,10	2.49128e+20	ATF1
novel_circ_0002471	chr12	51469613	51475206	+	5593	443	ENSG00000050438;	exon:51469614-51469788,exon:51474342-51474447,exon:51475045-51475206	RNASEQC6	5	413	SLC4A8
novel_circ_0002473	chr12	51684173	51687219	+	3046	129	ENSG00000196876;	exon:51687091-51687219	RNASEQC2,RNASEQC5	6,2	143,46	SCN8A
novel_circ_0002474	chr12	51684173	51689096	+	4923	92	ENSG00000196876;	exon:51689005-51689096	RNASEQC1,RNASEQC2,RNASEQC6,RNASEQC7	7,5,6,2	215150153101	SCN8A
novel_circ_0002488	chr12	53719738	53722183	-	2445	250	ENSG00000012822;	exon:53719739-53719829,exon:53722025-53722183	RNASEQN4,RNASEQC4	5,2	329323	CALCOCO1
novel_circ_0002493	chr12	56169528	56170208	-	680	232	ENSG00000139613;	exon:56169529-56169695,exon:56170144-56170208	RNASEQN1,RNASEQN2,RNASEQC2,RNASEQN3,RNASEQC3,RNASEQC4,RNASEQC5,RNASEQC7	11,5,2,7,7,7,3,2	3.37346e+23	SMARCC2
novel_circ_0002496	chr12	56433025	56434231	-	1206	323	ENSG00000111602;	exon:56433026-56433127,exon:56433381-56433443,exon:56434074-56434231	RNASEQC1	7	38	TIMELESS
novel_circ_0002504	chr12	57046551	57048343	-	1792	402	ENSG00000166866;	exon:57046552-57046650,exon:57046863-57046926,exon:57047303-57047407,exon:57048210-57048343	RNASEQC4,RNASEQC6,RNASEQC7	2,3,6	1,3,3	MYO1A
novel_circ_0002521	chr12	5799506	5832603	-	33097	314	ENSG00000047617;	exon:5799507-5799571,exon:5806052-5806093,exon:5830435-5830489,exon:5832452-5832603	RNASEQC3,RNASEQC4,RNASEQC5	7,3,3	14,37,25	ANO2
novel_circ_0002532	chr12	62484169	62501698	+	17529	288	ENSG00000061987;	exon:62484170-62484233,exon:62500783-62500880,exon:62501573-62501698	RNASEQC1,RNASEQN3,RNASEQC3,RNASEQC4,RNASEQC6	3,2,6,4,6	332159271225371	MON2
novel_circ_0002556	chr12	6510278	6510532	-	254	254	ENSG00000239002;	exon:6510279-6510532	RNASEQN1,RNASEQC1,RNASEQN2,RNASEQC2,RNASEQN3,RNASEQC3,RNASEQN4,RNASEQC4,RNASEQN5,RNASEQC5,RNASEQN6,RNASEQC6,RNASEQN7,RNASEQC7	14,15,19,25,10,21,15,13,4,3,5,4,3,4	1.35391e+64	--
novel_circ_0002564	chr12	66145840	66153448	-	7608	367	ENSG00000228144;ENSG00000155957;	exon:66145841-66145958,exon:66147908-66147941,exon:66152271-66152376,exon:66153340-66153448	RNASEQN2,RNASEQN3,RNASEQC3,RNASEQC4,RNASEQC7	2,3,4,6,3	1.27211e+17	AC078927.1;TMBIM4
novel_circ_0002572	chr12	66515618	66529914	-	14296	306	ENSG00000155974;	exon:66515619-66515764,exon:66517901-66517976,exon:66529831-66529914	RNASEQC1,RNASEQC2,RNASEQN4,RNASEQC4,RNASEQC6,RNASEQC7	6,7,2,2,5,4	67,68,20,32,100,144	GRIP1
novel_circ_0002593	chr12	69459516	69462525	+	3009	443	n/a	intergenic_region:69459517-69459600,intergenic_region:69460605-69460827,intergenic_region:69462390-69462525	RNASEQC2	5	2
novel_circ_0002602	chr12	71610179	71660427	-	50248	57	ENSG00000133858;	exon:71660371-71660427	RNASEQC2,RNASEQC6	2,5	102,83	ZFC3H1
novel_circ_0002633	chr12	79285786	79299551	+	13765	353	ENSG00000067715;	exon:79285787-79285971,exon:79299384-79299551	RNASEQC1,RNASEQC2,RNASEQC3,RNASEQN4,RNASEQC4,RNASEQC5,RNASEQC6,RNASEQC7	7,6,12,3,14,5,9,16	1.16313e+29	SYT1
novel_circ_0002644	chr12	81109559	81152096	+	42537	322	ENSG00000111058;	exon:81109560-81109704,exon:81151844-81151924,exon:81152001-81152096	RNASEQN3,RNASEQN4,RNASEQC6	2,5,3	136237168	ACSS3
novel_circ_0002659	chr12	82386802	82403130	+	16328	420	ENSG00000127720;	exon:82386803-82386967,exon:82389816-82389922,exon:82402983-82403130	RNASEQN1,RNASEQC1,RNASEQN2,RNASEQC3,RNASEQC4,RNASEQN5,RNASEQC5,RNASEQN6,RNASEQC6	4,3,4,9,5,4,2,3,4	111,70,65,84,73,88,59,61,63	METTL25
novel_circ_0002668	chr12	88106674	88107098	-	424	334	ENSG00000198707;	exon:88106675-88106905,exon:88106996-88107098	RNASEQN1,RNASEQN2,RNASEQC2,RNASEQN3,RNASEQC3	6,3,2,3,3	71,70,136,87,140	CEP290
novel_circ_0002678	chr12	89459637	89472275	-	12638	458	ENSG00000139323;	exon:89459638-89459718,exon:89466770-89466922,exon:89471614-89471729,exon:89472168-89472275	RNASEQN2,RNASEQC2,RNASEQC3,RNASEQN4,RNASEQN5,RNASEQC5,RNASEQC6,RNASEQN7,RNASEQC7	3,18,2,8,5,3,6,6,11	58,64,79,55,54,62,25,47,25	POC1B
novel_circ_0002689	chr12	92798891	92802734	-	3843	195	ENSG00000102189;	exon:92798892-92799086	RNASEQC3	6	290	EEA1
novel_circ_0002701	chr12	94169152	94186473	+	17321	377	ENSG00000136040;	exon:94169153-94169293,exon:94181446-94181580,exon:94186373-94186473	RNASEQN1,RNASEQC1,RNASEQN2,RNASEQC2,RNASEQN3,RNASEQC3,RNASEQN4,RNASEQC5,RNASEQC6,RNASEQN7,RNASEQC7	3,28,3,15,3,17,2,9,5,4,16	35,687,39,452,27,167,50,252,386,75,330	PLXNC1
novel_circ_0002710	chr12	95105006	95141539	-	36533	232	ENSG00000180263;	exon:95105007-95105086,exon:95141388-95141539	RNASEQN1,RNASEQN2,RNASEQN3	4,2,5	88,90,80	FGD6
novel_circ_0002711	chr12	95251939	95266632	+	14693	132	ENSG00000028203;	exon:95251940-95252071	RNASEQN2,RNASEQC2,RNASEQN3,RNASEQC3,RNASEQC4,RNASEQC5,RNASEQC6	2,3,3,7,5,10,3	2.75316e+20	VEZT
novel_circ_0002716	chr12	95287663	95296258	+	8595	295	ENSG00000028203;	exon:95287664-95287857,exon:95294272-95294372	RNASEQC2,RNASEQC5,RNASEQC6	7,2,3	313294259	VEZT
novel_circ_0002730	chr12	96909751	96920125	+	10374	380	ENSG00000139350;	exon:96909752-96909895,exon:96912723-96912817,exon:96919985-96920125	RNASEQC2,RNASEQN3,RNASEQC3,RNASEQC4	4,2,5,5	45,61,56,60	NEDD1
novel_circ_0002734	chr12	97492460	97561047	+	68587	506	ENSG00000255794;	exon:97492461-97492606,exon:97493177-97493285,exon:97560797-97561047	RNASEQN1,RNASEQC2,RNASEQN3,RNASEQC3,RNASEQN4,RNASEQC4,RNASEQC6,RNASEQN7,RNASEQC7	10,28,6,71,32,6,45,32,55	0,22,0,34,13,0,76,13,20	--
novel_circ_0002737	chr12	98773041	98801125	-	28084	267	ENSG00000185046;	exon:98773042-98773179,exon:98800997-98801125	RNASEQC1,RNASEQC2,RNASEQC3,RNASEQC6,RNASEQC7	3,12,2,5,4	35,105,25,53,54	ANKS1B
hsa_circ_0000500	chr13	100257594	100273346	+	15752	428	ENSG00000175198;	exon:100257595-100257673,exon:100262729-100262831,exon:100268689-100268783,exon:100273196-100273346	RNASEQN1,RNASEQC1,RNASEQN2,RNASEQC2,RNASEQN3,RNASEQC3,RNASEQN4,RNASEQC4,RNASEQC5,RNASEQN6,RNASEQC6,RNASEQN7,RNASEQC7	15,11,33,6,20,31,10,9,8,6,12,4,13	413,128,514,135,589,376,434,121,89,321,129,273,105	PCCA
hsa_circ_0002664	chr13	100301459	100309908	+	8449	364	ENSG00000175198;	exon:100301460-100301603,exon:100307192-100307260,exon:100309833-100309908	RNASEQN1,RNASEQN2,RNASEQC2,RNASEQN3,RNASEQC3,RNASEQN4,RNASEQN7	5,5,3,4,6,2,3	4.01469e+20	PCCA
hsa_circ_0002880	chr13	100301459	100330671	+	29212	475	ENSG00000175198;	exon:100309833-100309908,exon:100330561-100330671	RNASEQC1,RNASEQN3,RNASEQC6	3,6,2	136640142	PCCA
hsa_circ_0030763	chr13	100301459	100340259	+	38800	578	ENSG00000175198;	exon:100301460-100301603,exon:100302924-100302998,exon:100340157-100340259	RNASEQC1,RNASEQN2,RNASEQC2,RNASEQN3,RNASEQC3,RNASEQC4,RNASEQN6,RNASEQC7	4,3,5,2,9,4,4,4	134,462,145,623,357,124,245,79	PCCA
hsa_circ_0030787	chr13	101283932	101292366	-	8434	335	ENSG00000102452;	exon:101283933-101284019,exon:101291990-101292094,exon:101292224-101292366	RNASEQC1,RNASEQC2,RNASEQC3,RNASEQN4,RNASEQC4,RNASEQC5,RNASEQC6,RNASEQC7	8,13,3,3,3,3,15,4	233,309,126,81,90,253,265,211	NALCN
hsa_circ_0030788	chr13	101345265	101378653	-	33388	508	ENSG00000102452;	exon:101345266-101345420,exon:101378570-101378653	RNASEQC1,RNASEQC2,RNASEQC3,RNASEQN4,RNASEQC5,RNASEQC6,RNASEQC7	9,14,5,5,4,18,3	216,303,119,73,248,345,217	NALCN
hsa_circ_0030793	chr13	101868724	101875296	-	6572	215	ENSG00000102466;	exon:101875186-101875296	RNASEQC1,RNASEQC2,RNASEQC5	9,3,4	453320163	FGF14
hsa_circ_0008881	chr13	102622876	102627924	+	5048	396	ENSG00000134900;	exon:102622877-102623040,exon:102627012-102627166,exon:102627848-102627924	RNASEQN1,RNASEQC3,RNASEQN4,RNASEQC4,RNASEQN5,RNASEQC5,RNASEQN6,RNASEQN7,RNASEQC7	3,4,4,2,3,3,5,3,3	1.88291e+26	TPP2
hsa_circ_0000503	chr13	111205288	111217880	+	12592	418	ENSG00000102606;	exon:111205289-111205373,exon:111209872-111210002,exon:111217679-111217880	RNASEQC3	5	306	ARHGEF7
hsa_circ_0000504	chr13	112516439	112527484	-	11045	751	ENSG00000126216;	exon:112516440-112516575,exon:112518975-112519043,exon:112527374-112527484	RNASEQN1,RNASEQN2,RNASEQC2,RNASEQN3,RNASEQC3,RNASEQN4,RNASEQC4,RNASEQN5,RNASEQC5,RNASEQC6,RNASEQN7,RNASEQC7	5,5,3,3,11,3,6,6,9,4,3,11	85,120,82,84,110,89,116,80,126,100,84,124	TUBGCP3
hsa_circ_0005161	chr13	113520615	113534240	+	13625	314	ENSG00000150403;	exon:113520616-113520733,exon:113534045-113534240	RNASEQC7	6	615	TMCO3
hsa_circ_0004361	chr13	113520615	113539507	+	18892	465	ENSG00000150403;	exon:113520616-113520733,exon:113534045-113534240,exon:113539357-113539507	RNASEQC1,RNASEQC3,RNASEQC4,RNASEQC5,RNASEQC6,RNASEQC7	2,12,2,3,3,10	3.52298e+17	TMCO3
hsa_circ_0002673	chr13	19851354	19852190	-	836	596	ENSG00000132950;	exon:19851355-19851448	RNASEQC3,RNASEQN4,RNASEQC4,RNASEQN5,RNASEQC5,RNASEQN6,RNASEQN7,RNASEQC7	5,8,5,3,7,2,4,9	139,94,102,82,107,91,97,64	ZMYM5
hsa_circ_0005966	chr13	20002849	20006586	+	3737	665	ENSG00000121741;	exon:20002850-20003135,exon:20005074-20005239,exon:20006374-20006586	RNASEQN1,RNASEQC1,RNASEQN2,RNASEQN3,RNASEQC3,RNASEQN4,RNASEQC4,RNASEQN5,RNASEQC5,RNASEQC6,RNASEQN7,RNASEQC7	5,4,3,2,8,2,6,9,7,3,3,9	3.57475e+35	ZMYM2
hsa_circ_0029633	chr13	20051432	20067390	+	15958	1161	ENSG00000121741;	exon:20051433-20051598,exon:20052277-20052311,exon:20058575-20058704	RNASEQN1,RNASEQC1,RNASEQN2,RNASEQC2,RNASEQN3,RNASEQC3,RNASEQN4,RNASEQC4,RNASEQN5,RNASEQC5,RNASEQN6,RNASEQC6,RNASEQN7,RNASEQC7	5,6,5,7,6,11,3,10,4,4,3,6,8,4	3.1344e+41	ZMYM2
hsa_circ_0029636	chr13	20058574	20067390	+	8816	960	ENSG00000121741;	exon:20067239-20067390	RNASEQN1,RNASEQN2,RNASEQC2,RNASEQN3,RNASEQC3,RNASEQC4,RNASEQC5,RNASEQC6,RNASEQC7	3,3,6,5,8,4,4,6,2	2.94329e+26	ZMYM2
hsa_circ_0000465	chr13	20064450	20067390	+	2940	416	ENSG00000121741;	exon:20064451-20064545,exon:20066851-20067019,exon:20067239-20067390	RNASEQN2,RNASEQC3,RNASEQN4,RNASEQC4,RNASEQN5,RNASEQC7	5,6,5,2,2,2	3.2658e+17	ZMYM2
hsa_circ_0029638	chr13	20064450	20083032	+	18582	783	ENSG00000121741;	exon:20064451-20064545,exon:20082781-20083032	RNASEQN3,RNASEQN5,RNASEQC7	2,2,5	370346500	ZMYM2
hsa_circ_0003285	chr13	20731840	20732121	-	281	281	ENSG00000150456;	exon:20731841-20732121	RNASEQN1,RNASEQC1,RNASEQN2,RNASEQN3,RNASEQC3,RNASEQN4,RNASEQC4,RNASEQC5,RNASEQN6,RNASEQC7	3,3,18,2,9,3,8,3,6,2	46,45,69,64,87,61,61,61,49,57	EEF1AKMT1
hsa_circ_0000467	chr13	21167987	21168399	-	412	412	ENSG00000165480;	exon:21167988-21168399	RNASEQC3	6	8	SKA3
hsa_circ_0029703	chr13	21381433	21391854	-	10421	463	ENSG00000180776;	exon:21381434-21381549,exon:21381901-21381945,exon:21382920-21383009,exon:21391722-21391854	RNASEQC1,RNASEQN2,RNASEQC2,RNASEQC4,RNASEQC5,RNASEQC6,RNASEQN7,RNASEQC7	2,4,3,7,4,10,3,6	119,79,179,158,167,175,82,131	ZDHHC20
hsa_circ_0003408	chr13	23353784	23371165	-	17381	2014	ENSG00000151835;	exon:23353785-23353876,exon:23368402-23368487,exon:23371078-23371165	RNASEQN1,RNASEQC7	3,5	41110	SACS
hsa_circ_0003040	chr13	24249476	24251862	+	2386	511	ENSG00000182957;	exon:24251718-24251862	RNASEQN2	5	117	SPATA13
hsa_circ_0029762	chr13	24475471	24478276	-	2805	466	ENSG00000102699;	exon:24478093-24478276	RNASEQN2,RNASEQN3,RNASEQC3,RNASEQC4,RNASEQN5,RNASEQC6	6,6,2,2,3,3	4.00399e+17	PARP4
hsa_circ_0029767	chr13	24484652	24503777	-	19125	1449	ENSG00000102699;	exon:24484653-24484748,exon:24503645-24503777	RNASEQN1,RNASEQN7	2,5	254190	PARP4
hsa_circ_0029803	chr13	26337566	26353880	+	16314	328	ENSG00000132964;	exon:26337567-26337642,exon:26353740-26353880	RNASEQN1,RNASEQC1,RNASEQN3,RNASEQC3,RNASEQN4,RNASEQC4,RNASEQN5,RNASEQC5,RNASEQN6,RNASEQC6	3,4,6,7,4,6,7,2,4,2	71,42,38,45,57,51,112,87,74,52	CDK8
hsa_circ_0003489	chr13	26400452	26401624	+	1172	336	ENSG00000132964;	exon:26400453-26400550,exon:26401269-26401347,exon:26401466-26401624	RNASEQN1,RNASEQC1,RNASEQN2,RNASEQC2,RNASEQN3,RNASEQC3,RNASEQN4,RNASEQC4	7,5,3,12,6,16,10,15	60,48,54,38,70,81,60,42	CDK8
hsa_circ_0004372	chr13	28174271	28177935	+	3664	260	ENSG00000152520;	exon:28174272-28174393,exon:28176493-28176559,exon:28177865-28177935	RNASEQN1,RNASEQC1,RNASEQN2,RNASEQC2,RNASEQN3,RNASEQC3,RNASEQN4,RNASEQC4,RNASEQC5,RNASEQC6,RNASEQN7,RNASEQC7	6,5,10,6,10,5,10,17,4,3,4,2	161,139,151,93,176,256,170,153,131,133,186,169	PAN3
hsa_circ_0008760	chr13	28174271	28197346	+	23075	422	ENSG00000152520;	exon:28174272-28174393,exon:28176493-28176559,exon:28177865-28177935,exon:28197185-28197346	RNASEQN2,RNASEQN3,RNASEQN4,RNASEQC4,RNASEQC5,RNASEQC6,RNASEQC7	2,5,2,3,2,2,3	128,131,128,96,90,104,135	PAN3
hsa_circ_0006597	chr13	28197184	28220378	+	23194	310	ENSG00000152520;	exon:28197185-28197346,exon:28220231-28220378	RNASEQN2,RNASEQC3,RNASEQN4,RNASEQN5,RNASEQC7	2,9,2,2,5	139,261,118,88,129	PAN3
hsa_circ_0008902	chr13	28256291	28261458	+	5167	411	ENSG00000152520;	exon:28256292-28256539,exon:28260447-28260551,exon:28261401-28261458	RNASEQN1,RNASEQC1,RNASEQC2,RNASEQC3,RNASEQN4,RNASEQN5,RNASEQC5,RNASEQC6,RNASEQN7,RNASEQC7	13,11,10,15,7,5,3,6,5,3	145,144,99,252,135,70,108,154,143,109	PAN3
hsa_circ_0003587	chr13	30227411	30241086	-	13675	655	ENSG00000102781;	exon:30227412-30227546,exon:30230468-30230594,exon:30240959-30241086	RNASEQN1,RNASEQC1,RNASEQC2,RNASEQN3,RNASEQC3,RNASEQN4,RNASEQC4,RNASEQN5,RNASEQC5,RNASEQC6,RNASEQN7,RNASEQC7	7,10,10,5,10,3,10,2,3,5,4,4	66,165,172,54,134,77,156,19,155,97,45,109	KATNAL1
hsa_circ_0008068	chr13	30227411	30283791	-	56380	1161	ENSG00000102781;	exon:30227412-30227546,exon:30230468-30230594,exon:30283616-30283791	RNASEQN1,RNASEQC1,RNASEQC2,RNASEQN3,RNASEQC3,RNASEQN4,RNASEQC4,RNASEQC5,RNASEQC6	3,7,9,2,8,2,6,7,6	65,131,150,43,98,74,136,168,97	KATNAL1
hsa_circ_0008651	chr13	30280062	30283791	-	3729	337	ENSG00000102781;	exon:30280063-30280223,exon:30283616-30283791	RNASEQC3,RNASEQN6,RNASEQC7	4,5,3	136,59,260	KATNAL1
hsa_circ_0002635	chr13	31215050	31229294	+	14244	200	ENSG00000187676;	exon:31215051-31215100,exon:31222952-31222991,exon:31229185-31229294	RNASEQN1,RNASEQC1,RNASEQN2,RNASEQN3,RNASEQC3,RNASEQN4,RNASEQC4,RNASEQN6	5,2,4,5,3,4,2,2	25,7,28,32,37,29,37,13	B3GLCT
hsa_circ_0029909	chr13	32078833	32117473	+	38640	394	ENSG00000073910;	exon:32101963-32102016,exon:32117334-32117473	RNASEQC1,RNASEQC4,RNASEQC5,RNASEQC6	4,3,7,2	278194175169	FRY
hsa_circ_0029920	chr13	32194142	32202527	+	8385	427	ENSG00000073910;	exon:32194143-32194297	RNASEQC3	6	142	FRY
hsa_circ_0029934	chr13	32438651	32444126	-	5475	1825	ENSG00000244754;	exon:32438652-32438737	RNASEQC1,RNASEQC2,RNASEQC3,RNASEQC4,RNASEQC5,RNASEQC6,RNASEQN7,RNASEQC7	4,8,3,2,2,12,2,3	281,463,289,279,199,228,74,150	N4BP2L2
hsa_circ_0000471	chr13	32517856	32527532	-	9676	388	ENSG00000244754;	exon:32517857-32518003,exon:32521373-32521449,exon:32522182-32522270,exon:32527408-32527532	RNASEQN1,RNASEQC1,RNASEQN2,RNASEQC2,RNASEQN3,RNASEQC3,RNASEQN4,RNASEQC4,RNASEQN5,RNASEQC5,RNASEQN6,RNASEQC6,RNASEQN7,RNASEQC7	113,121,94,188,134,271,81,212,69,147,65,94,72,136	4.92752e+41	N4BP2L2
hsa_circ_0004494	chr13	32732100	32735330	+	3230	283	ENSG00000083642;	exon:32732101-32732224,exon:32735172-32735330	RNASEQN1,RNASEQC1,RNASEQC2,RNASEQC3,RNASEQN4,RNASEQC4,RNASEQC5,RNASEQC6,RNASEQN7	3,7,5,4,3,5,5,4,7	1.2716e+26	PDS5B
hsa_circ_0029976	chr13	35040932	35070852	+	29920	1277	ENSG00000172915;	exon:35040933-35041164,exon:35070719-35070852	RNASEQC1,RNASEQN2,RNASEQC2,RNASEQC3,RNASEQC4,RNASEQC5,RNASEQC6,RNASEQN7,RNASEQC7	4,7,7,5,9,15,12,5,24	4.24135e+26	NBEA
hsa_circ_0030051	chr13	40940920	40943925	-	3005	727	ENSG00000120690;	exon:40943842-40943925	RNASEQN1,RNASEQN3,RNASEQC3,RNASEQN4,RNASEQC7	4,8,4,4,2	225255303225120	ELF1
hsa_circ_0008230	chr13	41252644	41260915	-	8271	705	ENSG00000120662;	exon:41252645-41252752,exon:41252949-41253030	RNASEQN1,RNASEQC1,RNASEQN2,RNASEQN3,RNASEQC3,RNASEQN4,RNASEQC4,RNASEQN6,RNASEQN7	5,3,4,2,5,6,6,5,6	88,43,100,91,66,90,54,33,43	MTRF1
hsa_circ_0009152	chr13	41316845	41320824	+	3979	348	ENSG00000172766;	exon:41316846-41316930,exon:41318806-41318910,exon:41320667-41320824	RNASEQC2,RNASEQC3,RNASEQN4,RNASEQC4,RNASEQC6	6,4,3,6,3	63,111,103,78,73	NAA16
hsa_circ_0030067	chr13	41316845	41336756	+	19911	960	ENSG00000172766;	exon:41316846-41316930,exon:41331274-41331369,exon:41336650-41336756	RNASEQC1,RNASEQN2,RNASEQC2,RNASEQN3,RNASEQC3,RNASEQN4,RNASEQC4,RNASEQN5,RNASEQC5,RNASEQC6,RNASEQC7	3,2,5,2,4,2,7,3,6,4,3	45,52,34,51,74,52,67,44,48,56,27	NAA16
hsa_circ_0030069	chr13	41318805	41336756	+	17951	875	ENSG00000172766;	exon:41318806-41318910,exon:41320667-41320824,exon:41336650-41336756	RNASEQN1,RNASEQC1,RNASEQN2,RNASEQC2,RNASEQN3,RNASEQC3,RNASEQN4,RNASEQC4,RNASEQC5,RNASEQC6,RNASEQC7	3,5,3,11,2,4,3,6,2,3,2	35,43,45,22,40,71,55,53,49,46,32	NAA16
hsa_circ_0004711	chr13	41811224	41819386	-	8162	363	ENSG00000102763;	exon:41811225-41811340,exon:41816698-41816775,exon:41819218-41819386	RNASEQN1,RNASEQC1,RNASEQN2,RNASEQC2,RNASEQN3,RNASEQC3,RNASEQN4,RNASEQC4,RNASEQC5,RNASEQC6,RNASEQC7	12,5,4,5,7,11,4,12,5,6,4	182,153,188,193,231,206,187,98,118,217,105	VWA8
hsa_circ_0006049	chr13	41811224	41833531	-	22307	638	ENSG00000102763;	exon:41833371-41833531	RNASEQC1,RNASEQN2,RNASEQN4,RNASEQC4,RNASEQC5,RNASEQC6,RNASEQN7,RNASEQC7	2,2,2,2,2,3,8,2	1.30174e+23	VWA8
hsa_circ_0000478	chr13	41865735	41868477	-	2742	345	ENSG00000102763;	exon:41865736-41865813,exon:41865902-41866036,exon:41868346-41868477	RNASEQN1,RNASEQC1,RNASEQN2,RNASEQC2,RNASEQN3,RNASEQC3,RNASEQN4,RNASEQC4,RNASEQN5,RNASEQC5,RNASEQN6,RNASEQC6,RNASEQN7,RNASEQC7	17,25,12,5,12,14,12,14,18,9,11,10,18,19	1.4713e+41	VWA8
hsa_circ_0030117	chr13	41865735	41887361	-	21626	774	ENSG00000102763;	exon:41865736-41865813,exon:41887197-41887361	RNASEQN1,RNASEQC1,RNASEQN2,RNASEQC2,RNASEQN3,RNASEQC3,RNASEQC4,RNASEQN5,RNASEQC5,RNASEQC6,RNASEQC7	2,12,5,11,10,8,8,2,5,6,2	186,152,214,174,251,206,117,140,102,165,88	VWA8
hsa_circ_0007259	chr13	45151686	45207505	+	55819	227	ENSG00000188342;	exon:45151687-45151831,exon:45183401-45183478,exon:45207424-45207505	RNASEQN1,RNASEQC1,RNASEQN2,RNASEQC2,RNASEQN4,RNASEQC4,RNASEQC5,RNASEQN6,RNASEQC6,RNASEQC7	2,8,5,3,4,5,3,2,2,7	149,93,107,119,169,87,98,59,82,82	GTF2F2
hsa_circ_0003401	chr13	45516142	45519094	+	2952	345	ENSG00000136152;	exon:45516143-45516263,exon:45518960-45519094	RNASEQN1,RNASEQC1,RNASEQN2,RNASEQC2,RNASEQN3,RNASEQC3,RNASEQN4,RNASEQC4,RNASEQN5,RNASEQC5,RNASEQN6,RNASEQC6,RNASEQC7	2,4,4,3,3,5,4,5,7,5,2,5,2	1.75143e+38	COG3
hsa_circ_0008937	chr13	45516142	45525051	+	8909	421	ENSG00000136152;	exon:45518960-45519094,exon:45524976-45525051	RNASEQN1,RNASEQN2,RNASEQC2,RNASEQN3,RNASEQC3,RNASEQN4,RNASEQC4,RNASEQN5,RNASEQC5,RNASEQN6,RNASEQC7	4,15,4,4,9,4,8,6,3,3,4	1.79163e+32	COG3
hsa_circ_0006607	chr13	45516142	45530780	+	14638	648	ENSG00000136152;	exon:45516143-45516263,exon:45518762-45518850,exon:45530682-45530780	RNASEQN1,RNASEQN2,RNASEQC2,RNASEQN3,RNASEQC3,RNASEQN4,RNASEQC4,RNASEQN5,RNASEQC5,RNASEQC7	4,2,2,12,6,3,2,6,2,3	1.86181e+29	COG3
hsa_circ_0002215	chr13	46723220	46733998	+	10778	326	ENSG00000136141;	exon:46723221-46723330,exon:46728847-46728984,exon:46733921-46733998	RNASEQC1,RNASEQC2,RNASEQN3,RNASEQC3,RNASEQC4,RNASEQC5,RNASEQC6,RNASEQC7	8,10,2,13,5,7,11,4	103,113,83,174,138,97,126,108	LRCH1
hsa_circ_0004936	chr13	48077152	48090418	-	13266	674	ENSG00000136146;	exon:48077153-48077311,exon:48090352-48090418	RNASEQN1,RNASEQC1,RNASEQN2,RNASEQN3,RNASEQC3,RNASEQC4,RNASEQN5,RNASEQC5,RNASEQN6,RNASEQC6,RNASEQN7,RNASEQC7	3,2,3,2,8,8,2,3,3,2,2,12	2.35275e+35	MED4
hsa_circ_0006620	chr13	48253807	48261321	+	7514	781	ENSG00000136156;	exon:48253808-48253936,exon:48261139-48261321	RNASEQC1,RNASEQN2,RNASEQC2,RNASEQC3,RNASEQN4,RNASEQC4,RNASEQN5,RNASEQC5,RNASEQN6,RNASEQC6,RNASEQC7	2,3,5,11,2,11,2,5,4,5,12	7.81244e+43	ITM2B
hsa_circ_0000481	chr13	49138746	49145935	+	7189	217	ENSG00000102531;	exon:49138747-49138805,exon:49145778-49145935	RNASEQN1,RNASEQC2,RNASEQN4,RNASEQC4,RNASEQC5	3,3,3,7,3	4401060552964940	FNDC3A
hsa_circ_0004024	chr13	49167243	49175541	+	8298	553	ENSG00000102531;	exon:49167244-49167303,exon:49175367-49175541	RNASEQN1,RNASEQC1,RNASEQN2,RNASEQC2,RNASEQN3,RNASEQC3,RNASEQN4,RNASEQC4,RNASEQN6,RNASEQC6,RNASEQN7,RNASEQC7	7,18,7,12,11,8,3,19,4,5,2,3	4.1111e+39	FNDC3A
hsa_circ_0005275	chr13	49168612	49175541	+	6929	493	ENSG00000102531;	exon:49168613-49168751,exon:49175367-49175541	RNASEQN1,RNASEQN3,RNASEQC3	2,2,5	485533777	FNDC3A
hsa_circ_0006978	chr13	49168612	49178654	+	10042	580	ENSG00000102531;	exon:49168613-49168751,exon:49175367-49175541,exon:49178568-49178654	RNASEQN1,RNASEQC1,RNASEQN2,RNASEQC2,RNASEQN3,RNASEQC3,RNASEQN4,RNASEQN5,RNASEQC5,RNASEQC7	7,6,6,9,8,10,4,2,2,2	4.82135e+32	FNDC3A
hsa_circ_0005263	chr13	49196876	49198574	+	1698	761	ENSG00000102531;	exon:49196877-49196990,exon:49197725-49197874,exon:49197982-49198265,exon:49198362-49198574	RNASEQN1,RNASEQC1,RNASEQN2,RNASEQC2,RNASEQC3,RNASEQN4,RNASEQC4,RNASEQN5,RNASEQC5,RNASEQN6,RNASEQC6,RNASEQN7,RNASEQC7	3,3,3,4,9,2,11,6,7,2,5,4,11	4.47122e+43	FNDC3A
hsa_circ_0030253	chr13	49451552	49451909	+	357	357	ENSG00000136169;	exon:49451553-49451909	RNASEQN1,RNASEQN2,RNASEQN3,RNASEQC3,RNASEQN4,RNASEQN5,RNASEQN6,RNASEQC6,RNASEQC7	14,11,3,14,4,7,3,5,10	95,115,98,101,107,40,61,52,64	SETDB2
hsa_circ_0030254	chr13	49451552	49467960	+	16408	682	ENSG00000136169;	exon:49460107-49460232,exon:49461097-49461162,exon:49464021-49464056,exon:49467864-49467960	RNASEQN1,RNASEQN2,RNASEQC2,RNASEQN3,RNASEQC3,RNASEQN4,RNASEQC4,RNASEQN5,RNASEQN6,RNASEQC6,RNASEQC7	14,13,6,14,5,4,5,10,2,8,4	82,125,74,113,85,130,49,40,77,48,72	SETDB2
hsa_circ_0008868	chr13	52621988	52627578	+	5590	417	ENSG00000250299;ENSG00000273784;	exon:52627438-52627578	RNASEQN1,RNASEQN2,RNASEQC3,RNASEQC7	2,2,5,2	31,28,68,35	--;--
hsa_circ_0004245	chr13	60439687	60460540	+	20853	312	ENSG00000083544;	exon:60439688-60439772,exon:60444687-60444748,exon:60460380-60460540	RNASEQN1,RNASEQC1,RNASEQN2,RNASEQC2,RNASEQN3,RNASEQC3,RNASEQN4,RNASEQC4,RNASEQN5,RNASEQC6,RNASEQN7,RNASEQC7	6,4,4,11,13,10,7,5,5,7,2,5	108,88,121,107,146,174,142,111,101,116,103,121	TDRD3
hsa_circ_0003441	chr13	60439687	60467379	+	27692	454	ENSG00000083544;	exon:60439688-60439772,exon:60444683-60444748,exon:60460380-60460540,exon:60467238-60467379	RNASEQN1,RNASEQC1,RNASEQN2,RNASEQC2,RNASEQN3,RNASEQC3,RNASEQN4,RNASEQC4,RNASEQN5,RNASEQC5,RNASEQN6,RNASEQC6,RNASEQN7,RNASEQC7	23,17,22,9,37,38,10,27,28,12,11,10,14,22	78,78,111,93,111,165,124,111,59,82,76,94,83,73	TDRD3
hsa_circ_0002917	chr13	75326196	75349302	-	23106	758	ENSG00000136111;	exon:75326197-75326423,exon:75341496-75341587,exon:75349170-75349302	RNASEQN1,RNASEQN2,RNASEQN3,RNASEQC3,RNASEQN4,RNASEQC4,RNASEQN5,RNASEQN6,RNASEQC6,RNASEQN7,RNASEQC7	15,18,14,7,3,3,10,9,2,7,4	6.56676e+32	TBC1D4
hsa_circ_0030427	chr13	75326196	75362607	-	36411	1535	ENSG00000136111;	exon:75326197-75326423	RNASEQN1,RNASEQN2,RNASEQN3,RNASEQN4	5,4,3,5	597673937587	TBC1D4
hsa_circ_0000494	chr13	75560752	75569507	+	8755	420	ENSG00000118939;ENSG00000261553;	exon:75560753-75560881,exon:75566695-75566851,exon:75567227-75567312,exon:75569460-75569507	RNASEQN1,RNASEQC1,RNASEQN2,RNASEQC2,RNASEQN3,RNASEQC3,RNASEQN4,RNASEQC4,RNASEQN5,RNASEQC5,RNASEQN6,RNASEQC6,RNASEQN7,RNASEQC7	10,10,16,2,21,16,14,14,21,8,12,3,18,20	3.4521e+41	UCHL3;--
hsa_circ_0008794	chr13	77015408	77021861	-	6453	644	ENSG00000005812;	exon:77015409-77015580	RNASEQC1,RNASEQC2,RNASEQN6,RNASEQC6,RNASEQN7	2,5,3,3,2	189201169232267	FBXL3
hsa_circ_0030507	chr13	77205255	77212160	-	6905	786	ENSG00000005810;	exon:77211956-77212160	RNASEQN2,RNASEQN5	5,2	130168	MYCBP2
hsa_circ_0030509	chr13	77205255	77243951	-	38696	1462	ENSG00000005810;	exon:77205256-77205383	RNASEQN1,RNASEQC1,RNASEQN2,RNASEQN3,RNASEQC3,RNASEQN4,RNASEQC4,RNASEQN5,RNASEQC6	3,2,5,5,15,3,3,4,2	1.9624e+26	MYCBP2
hsa_circ_0004217	chr13	77217839	77243951	-	26112	676	ENSG00000005810;	exon:77217840-77217957,exon:77224451-77224532,exon:77243806-77243951	RNASEQC1,RNASEQN2,RNASEQC2,RNASEQN3,RNASEQC4,RNASEQN5,RNASEQC5,RNASEQC6,RNASEQC7	2,4,3,2,3,2,2,5,5	2.7819e+26	MYCBP2
hsa_circ_0000497	chr13	77719531	77753358	+	33827	788	ENSG00000139737;	exon:77719532-77719671,exon:77753203-77753358	RNASEQN1,RNASEQC1,RNASEQC2,RNASEQN3,RNASEQC3,RNASEQC4,RNASEQN5,RNASEQC5,RNASEQC6,RNASEQN7	3,9,13,5,2,9,2,12,18,5	81,74,88,37,48,60,49,79,74,36	SLAIN1
hsa_circ_0030533	chr13	79341122	79344794	-	3672	474	ENSG00000139746;	exon:79341123-79341227,exon:79344248-79344322,exon:79344669-79344794	RNASEQC1,RNASEQC3,RNASEQN4,RNASEQC4,RNASEQC5,RNASEQN6,RNASEQC6	2,2,6,2,2,3,3	3.54484e+20	RBM26
hsa_circ_0004205	chr13	79370944	79371930	-	986	307	ENSG00000139746;	exon:79370945-79371162,exon:79371842-79371930	RNASEQC1,RNASEQN2,RNASEQC2,RNASEQN3,RNASEQC3,RNASEQN4,RNASEQC4	8,4,9,4,5,3,2	3.42257e+20	RBM26
hsa_circ_0007470	chr13	95161188	95166367	-	5179	631	ENSG00000125257;	exon:95166158-95166367	RNASEQC3,RNASEQC4,RNASEQN5	5,4,2	33,125,6	ABCC4
hsa_circ_0006659	chr13	95161188	95170628	-	9440	728	ENSG00000125257;	exon:95161189-95161335,exon:95163122-95163216,exon:95170532-95170628	RNASEQC2,RNASEQC4,RNASEQC6	6,5,9	48106101	ABCC4
hsa_circ_0030586	chr13	95161188	95188542	-	27354	1192	ENSG00000125257;	exon:95188453-95188542	RNASEQC4,RNASEQC5,RNASEQC6,RNASEQC7	6,2,6,6	116,32,88,40	ABCC4
hsa_circ_0008274	chr13	95832926	95837202	-	4276	244	ENSG00000102595;	exon:95832927-95833053,exon:95837086-95837202	RNASEQN3,RNASEQC3,RNASEQN4,RNASEQC4,RNASEQC5	2,3,4,6,3	99,112,111,63,62	UGGT2
hsa_circ_0030632	chr13	95983803	95999307	-	15504	432	ENSG00000102595;	exon:95983804-95983864,exon:95986333-95986432,exon:95996063-95996135,exon:95999211-95999307	RNASEQN1,RNASEQC1,RNASEQN2,RNASEQC2,RNASEQN3,RNASEQC3,RNASEQN4,RNASEQC4,RNASEQN5,RNASEQC5,RNASEQN6,RNASEQC6,RNASEQC7	12,17,8,19,14,22,10,17,7,13,4,14,5	137,151,134,114,158,186,193,99,90,103,82,88,105	UGGT2
hsa_circ_0003836	chr13	95985238	95996135	-	10897	1368	ENSG00000102595;	exon:95986333-95986432,exon:95989973-95990073,exon:95996063-95996135	RNASEQC1,RNASEQC2,RNASEQN3,RNASEQC3,RNASEQN4,RNASEQC4,RNASEQN5,RNASEQC5,RNASEQN7,RNASEQC7	4,5,2,3,6,3,3,2,3,2	101,100,104,153,103,78,73,72,70,64	UGGT2
hsa_circ_0030694	chr13	98409337	98424650	+	15313	491	ENSG00000152767;	exon:98409338-98409525,exon:98424572-98424650	RNASEQN2,RNASEQN4,RNASEQC4,RNASEQN5,RNASEQN6,RNASEQN7	2,2,2,7,2,2	4.1726e+17	FARP1
hsa_circ_0030720	chr13	99238426	99244624	+	6198	358	ENSG00000134882;	exon:99238427-99238554,exon:99243832-99243951,exon:99244515-99244624	RNASEQN1,RNASEQC1,RNASEQN2,RNASEQC2,RNASEQN3,RNASEQC3,RNASEQN4,RNASEQC4,RNASEQN5,RNASEQC5,RNASEQN6,RNASEQC6,RNASEQN7,RNASEQC7	13,21,10,10,14,18,12,15,10,5,5,24,11,9	167,117,144,91,139,138,136,138,163,113,111,91,132,90	UBAC2
novel_circ_0002761	chr13	100301459	100368574	+	67115	331	ENSG00000175198;	exon:100301460-100301603,exon:100305751-100305834,exon:100368472-100368574	RNASEQN1,RNASEQC1,RNASEQN2,RNASEQC2,RNASEQN3,RNASEQC3,RNASEQN4,RNASEQC4,RNASEQN6,RNASEQC6,RNASEQN7,RNASEQC7	4,5,6,3,10,7,4,7,4,6,3,4	4.29112e+35	PCCA
novel_circ_0002779	chr13	101124607	101144896	-	20289	211	ENSG00000102452;	exon:101124608-101124681,exon:101144760-101144896	RNASEQC2,RNASEQC6,RNASEQC7	8,2,2	306298197	NALCN
novel_circ_0002780	chr13	101143079	101144896	-	1817	279	ENSG00000102452;	exon:101143080-101143221,exon:101144760-101144896	RNASEQC2,RNASEQC4	5,4	271,59	NALCN
novel_circ_0002783	chr13	101229392	101292366	-	62974	192	ENSG00000102452;	exon:101229393-101229584	RNASEQC1,RNASEQC2,RNASEQC3,RNASEQC4,RNASEQC5,RNASEQC6,RNASEQC7	8,3,5,2,6,14,8	236,281,93,57,219,255,185	NALCN
novel_circ_0002784	chr13	101237754	101292366	-	54612	248	ENSG00000102452;	exon:101291990-101292094,exon:101292224-101292366	RNASEQC1,RNASEQC2,RNASEQC3,RNASEQC4,RNASEQC5,RNASEQC6,RNASEQC7	14,7,7,4,5,7,5	219,310,92,72,255,272,161	NALCN
novel_circ_0002785	chr13	101258442	101292366	-	33924	467	ENSG00000102452;	exon:101258443-101258574,exon:101283933-101284019,exon:101291990-101292094,exon:101292224-101292366	RNASEQC1,RNASEQC2,RNASEQC3,RNASEQN4,RNASEQC4,RNASEQC5,RNASEQC6,RNASEQN7,RNASEQC7	9,3,5,4,8,4,8,3,10	209,293,110,54,85,251,275,67,175	NALCN
novel_circ_0002791	chr13	101345265	101399165	-	53900	302	ENSG00000102452;	exon:101345266-101345420,exon:101399019-101399165	RNASEQC1,RNASEQC2,RNASEQC3,RNASEQC4,RNASEQC5,RNASEQC6,RNASEQN7,RNASEQC7	5,2,8,3,4,7,2,12	190,262,71,58,216,254,60,201	NALCN
novel_circ_0002795	chr13	101376699	101399165	-	22466	276	ENSG00000102452;	exon:101376700-101376828,exon:101399019-101399165	RNASEQC1,RNASEQC2,RNASEQC3,RNASEQN4,RNASEQC4,RNASEQC5,RNASEQC6,RNASEQN7,RNASEQC7	2,5,6,3,3,10,25,2,5	233,310,97,61,76,279,316,71,252	NALCN
novel_circ_0002798	chr13	101575423	101598299	+	22876	270	ENSG00000198542;	exon:101575424-101575546,exon:101598153-101598299	RNASEQC2	5	172	ITGBL1
novel_circ_0002801	chr13	102807145	102834552	+	27407	220	ENSG00000270181;ENSG00000134897;ENSG00000134899;	exon:102831565-102831697,exon:102834466-102834552	RNASEQC1,RNASEQN2,RNASEQC2,RNASEQC3,RNASEQC4,RNASEQC5,RNASEQN6,RNASEQC6,RNASEQN7,RNASEQC7	2,3,8,5,8,13,3,10,5,7	62,73,80,84,88,115,53,92,69,82	BIVM-ERCC5;BIVM;ERCC5
novel_circ_0002858	chr13	19835476	19838985	-	3509	213	ENSG00000132950;	exon:19835477-19835689	RNASEQN3,RNASEQC3,RNASEQC6	2,3,5	149175109	ZMYM5
novel_circ_0002869	chr13	20026611	20059562	+	32951	383	ENSG00000121741;	exon:20026612-20026762,exon:20027203-20027318,exon:20059447-20059562	RNASEQC5,RNASEQC6,RNASEQC7	2,5,5	512553541	ZMYM2
novel_circ_0002870	chr13	20026611	20062971	+	36360	277	ENSG00000121741;	exon:20026612-20026762,exon:20062846-20062971	RNASEQC1,RNASEQC2,RNASEQN5,RNASEQN6,RNASEQC6	4,5,4,3,3	412428314306467	ZMYM2
novel_circ_0002876	chr13	20064450	20083776	+	19326	468	ENSG00000121741;	exon:20064451-20064545,exon:20082781-20083032,exon:20083656-20083776	RNASEQN1,RNASEQC1,RNASEQN2,RNASEQC2,RNASEQN3,RNASEQC3,RNASEQN4,RNASEQC4,RNASEQN5,RNASEQC5,RNASEQC7	3,4,7,2,4,8,8,2,7,2,10	3.55489e+32	ZMYM2
novel_circ_0002911	chr13	24477700	24478276	-	576	341	ENSG00000102699;	exon:24477701-24477857,exon:24478093-24478276	RNASEQN2,RNASEQC3,RNASEQC4,RNASEQN7,RNASEQC7	5,8,4,3,2	428334237279170	PARP4
novel_circ_0002925	chr13	25769045	25774959	+	5914	111	ENSG00000132932;	exon:25774849-25774959	RNASEQC1,RNASEQC2,RNASEQC3,RNASEQC6	19,4,2,6	767,348,29,397	ATP8A2
novel_circ_0002968	chr13	32432788	32444126	-	11338	184	ENSG00000244754;	exon:32432789-32432972	RNASEQC1,RNASEQC2,RNASEQC3,RNASEQC4,RNASEQC5,RNASEQC6	2,8,4,6,3,4	196,286,173,179,82,106	N4BP2L2
novel_circ_0002972	chr13	32436360	32444126	-	7766	131	ENSG00000244754;	exon:32436361-32436405,exon:32438652-32438737	RNASEQC2,RNASEQC3,RNASEQC5	8,3,3	469308190	N4BP2L2
novel_circ_0003002	chr13	35208699	35232619	+	23920	410	ENSG00000172915;	exon:35208700-35208854,exon:35211053-35211179,exon:35232492-35232619	RNASEQN1,RNASEQC1,RNASEQC2,RNASEQC6,RNASEQC7	2,7,5,3,8	105338301403296	NBEA
novel_circ_0003032	chr13	41252644	41254620	-	1976	282	ENSG00000120662;	exon:41252645-41252752,exon:41252949-41253030,exon:41254529-41254620	RNASEQN3,RNASEQC3,RNASEQN5,RNASEQC6	7,6,3,3	107,64,51,49	MTRF1
novel_circ_0003040	chr13	41369089	41372830	+	3741	402	ENSG00000172766;	exon:41369090-41369283,exon:41372203-41372311,exon:41372732-41372830	RNASEQN1,RNASEQN2,RNASEQC2,RNASEQN3,RNASEQC3,RNASEQN4,RNASEQC5,RNASEQC6,RNASEQC7	4,7,7,7,8,3,4,6,2	64,52,55,66,90,74,57,36,34	NAA16
novel_circ_0003094	chr13	45985296	46020557	-	35261	109	ENSG00000123200;	exon:46020449-46020557	RNASEQN1,RNASEQC1,RNASEQN2,RNASEQC2,RNASEQN3,RNASEQC3,RNASEQC4,RNASEQN6,RNASEQC6,RNASEQC7	4,8,4,4,7,8,8,2,7,3	213,282,211,336,319,337,337,96,192,152	ZC3H13
novel_circ_0003096	chr13	46003138	46020557	-	17419	249	ENSG00000123200;	exon:46011415-46011554,exon:46020449-46020557	RNASEQN1,RNASEQC1,RNASEQN2,RNASEQC2,RNASEQN3,RNASEQC3,RNASEQN4,RNASEQC4,RNASEQC5	2,17,3,9,9,12,14,10,4	2.07261e+26	ZC3H13
novel_circ_0003098	chr13	46003138	46045516	-	42378	434	ENSG00000123200;	exon:46003139-46003336,exon:46044955-46045064,exon:46045391-46045516	RNASEQN1,RNASEQC1,RNASEQC2,RNASEQN3,RNASEQC3,RNASEQC4,RNASEQC6	2,3,4,5,3,6,3	1.56187e+20	ZC3H13
novel_circ_0003126	chr13	49451552	49461162	+	9610	192	ENSG00000136169;	exon:49460107-49460232,exon:49461097-49461162	RNASEQN1,RNASEQN2,RNASEQN3,RNASEQC3,RNASEQC4,RNASEQN6,RNASEQN7	6,4,4,5,4,5,6	85,134,98,87,62,62,79	SETDB2
novel_circ_0003175	chr13	71557023	71573012	-	15989	444	ENSG00000276644;	exon:71557024-71557158,exon:71559820-71559955,exon:71572840-71573012	RNASEQN1,RNASEQN2,RNASEQC2,RNASEQN3,RNASEQC3,RNASEQN4,RNASEQC4,RNASEQC5,RNASEQC6,RNASEQN7,RNASEQC7	3,2,4,3,8,5,2,2,2,3,5	159,154,216,74,205,141,220,241,140,125,119	DACH1
novel_circ_0003176	chr13	71557023	71573573	-	16550	291	ENSG00000276644;	exon:71557024-71557158,exon:71573418-71573573	RNASEQN1,RNASEQN2,RNASEQC2,RNASEQC3,RNASEQC4,RNASEQC5,RNASEQC6,RNASEQC7	3,3,2,3,2,9,2,3	77,87,121,112,145,121,67,53	DACH1
novel_circ_0003196	chr13	75349169	75359858	-	10689	328	ENSG00000136111;	exon:75349170-75349302,exon:75356147-75356251,exon:75359769-75359858	RNASEQN1,RNASEQC2,RNASEQN4,RNASEQN5	2,3,3,5	656218673849	TBC1D4
novel_circ_0003212	chr13	77224450	77243951	-	19501	82	ENSG00000005810;	exon:77224451-77224532	RNASEQN1,RNASEQC3,RNASEQC4	2,6,5	234316221	MYCBP2
novel_circ_0003247	chr13	95757643	95763953	+	6310	380	ENSG00000102580;	exon:95757644-95757796,exon:95763643-95763748,exon:95763833-95763953	RNASEQN1,RNASEQC1,RNASEQN2,RNASEQC2,RNASEQN3,RNASEQC3,RNASEQN4,RNASEQC4,RNASEQN5,RNASEQC5,RNASEQN6,RNASEQC6,RNASEQN7,RNASEQC7	12,21,18,40,26,27,19,26,9,12,7,23,15,45	3.35598e+42	DNAJC3
novel_circ_0003254	chr13	95925679	95940091	-	14412	453	ENSG00000102595;	exon:95925680-95925774,exon:95927028-95927126,exon:95927213-95927336,exon:95939957-95940091	RNASEQC1,RNASEQC2,RNASEQN3,RNASEQC3,RNASEQC4,RNASEQN5,RNASEQC5,RNASEQC6,RNASEQN7,RNASEQC7	5,5,2,5,10,4,5,17,3,5	105,75,95,108,68,82,63,69,94,72	UGGT2
novel_circ_0003258	chr13	95970111	95996135	-	26024	73	ENSG00000102595;	exon:95996063-95996135	RNASEQN1,RNASEQC2,RNASEQN4,RNASEQN5,RNASEQC6	2,2,5,5,3	133,113,124,99,108	UGGT2
novel_circ_0003259	chr13	95970111	95999307	-	29196	170	ENSG00000102595;	exon:95996063-95996135,exon:95999211-95999307	RNASEQN1,RNASEQC1,RNASEQN2,RNASEQC2,RNASEQN3,RNASEQC3,RNASEQN4,RNASEQC4,RNASEQC5,RNASEQN6,RNASEQC6,RNASEQC7	4,15,5,17,4,14,6,6,4,2,5,2	143,132,113,93,133,156,140,102,105,78,87,98	UGGT2
hsa_circ_0003265	chr14	100937402	100949596	+	12194	12194	ENSG00000225746;	exon:100937403-100937488,exon:100938880-100938956,exon:100940365-100940450,exon:100942762-100942838,exon:100944809-100944925,exon:100947034-100947116,exon:100948978-100949064,exon:100949515-100949596	RNASEQN1,RNASEQC1,RNASEQN2,RNASEQC2,RNASEQN3,RNASEQC3,RNASEQN4,RNASEQC4,RNASEQN5,RNASEQC5,RNASEQN6,RNASEQC6,RNASEQN7,RNASEQC7	6,59,12,54,6,66,11,108,2,123,4,62,13,89	5.19733e+45	--
hsa_circ_0004567	chr14	100972261	100977694	+	5433	5433	ENSG00000225746;	intron:100972262-100972346,intron:100974126-100974203,intron:100975411-100975496,intron:100977605-100977694	RNASEQC2,RNASEQN3,RNASEQC3,RNASEQN4,RNASEQC4,RNASEQC5,RNASEQC6,RNASEQC7	3,2,6,4,2,4,2,12	164,39,330,129,228,437,291,588	--
hsa_circ_0008746	chr14	100974125	100977722	+	3597	3597	ENSG00000225746;	intron:100974126-100974203,intron:100975411-100975496,intron:100977605-100977722	RNASEQC1,RNASEQC3,RNASEQN4,RNASEQC4,RNASEQN5,RNASEQC5,RNASEQC7	4,11,4,6,2,4,8	1.89358e+20	--
hsa_circ_0003831	chr14	101901718	101906529	+	4811	299	ENSG00000078304;	exon:101901719-101901889	RNASEQC1,RNASEQC5,RNASEQN6	9,3,3	171,98,51	PPP2R5C
hsa_circ_0008683	chr14	102019892	102022880	+	2988	294	ENSG00000197102;	exon:102019893-102020056,exon:102022751-102022880	RNASEQN1,RNASEQC2,RNASEQN3,RNASEQC3,RNASEQC4,RNASEQN5,RNASEQC5,RNASEQN6,RNASEQC6,RNASEQN7,RNASEQC7	3,8,3,10,7,4,7,2,10,4,2	4.61135e+36	DYNC1H1
hsa_circ_0002398	chr14	102040235	102040673	+	438	251	ENSG00000197102;	exon:102040236-102040410,exon:102040598-102040673	RNASEQN1,RNASEQC1,RNASEQN2,RNASEQC2,RNASEQN3,RNASEQC3,RNASEQN4,RNASEQC4,RNASEQN5,RNASEQC5,RNASEQN6,RNASEQC6,RNASEQN7,RNASEQC7	36,40,36,38,22,34,25,40,16,17,8,14,10,26	3.96628e+43	DYNC1H1
hsa_circ_0000569	chr14	102193462	102195120	+	1658	235	ENSG00000140153;	exon:102193463-102193514,exon:102194938-102195120	RNASEQN1,RNASEQC1,RNASEQN2,RNASEQC2,RNASEQN3,RNASEQC3,RNASEQN4,RNASEQC4,RNASEQN7	4,9,3,5,3,9,12,7,2	103,49,109,54,98,64,91,58,52	WDR20
hsa_circ_0003512	chr14	102194937	102197847	+	2910	276	ENSG00000140153;	exon:102194938-102195120,exon:102197755-102197847	RNASEQN1,RNASEQC1,RNASEQN2,RNASEQN3,RNASEQC3,RNASEQN4,RNASEQC4	6,6,7,7,6,3,3	86,86,130,116,91,98,76	WDR20
hsa_circ_0002553	chr14	102194937	102209862	+	14925	1443	ENSG00000140153;	exon:102194938-102195120,exon:102197755-102197847	RNASEQN1,RNASEQC1,RNASEQN2,RNASEQC2,RNASEQN3,RNASEQC3,RNASEQC4,RNASEQN5,RNASEQC5,RNASEQN6,RNASEQC6,RNASEQN7,RNASEQC7	10,4,7,4,23,17,18,8,7,13,5,9,19	134,109,190,89,156,143,112,93,66,101,88,91,72	WDR20
hsa_circ_0006809	chr14	102968252	102970261	-	2009	462	ENSG00000198752;	exon:102968253-102968358,exon:102970151-102970261	RNASEQN1,RNASEQC1,RNASEQC2,RNASEQC3,RNASEQC4,RNASEQC5,RNASEQN6	6,4,4,7,4,7,2	3.81269e+20	CDC42BPB
hsa_circ_0005178	chr14	102999564	103012188	-	12624	421	ENSG00000198752;	exon:102999565-102999713,exon:103003928-103004023,exon:103008472-103008555,exon:103012097-103012188	RNASEQC2,RNASEQC3,RNASEQC5,RNASEQC6,RNASEQC7	5,3,3,5,4	339346307242261	CDC42BPB
hsa_circ_0000571	chr14	103003927	103012188	-	8261	272	ENSG00000198752;	exon:103003928-103004023,exon:103008472-103008555,exon:103012097-103012188	RNASEQN1,RNASEQC1,RNASEQN2,RNASEQC2,RNASEQC3,RNASEQN4,RNASEQC4,RNASEQN5,RNASEQN6,RNASEQC6	8,6,2,9,9,3,11,2,5,5	3.05293e+29	CDC42BPB
hsa_circ_0008282	chr14	103398950	103405267	+	6317	6317	ENSG00000075413;	intron:103398951-103399041,intron:103405076-103405267	RNASEQN1,RNASEQN2,RNASEQC2,RNASEQC3,RNASEQN4,RNASEQC4,RNASEQN5,RNASEQC7	4,6,7,2,10,6,3,4	165,167,115,129,195,124,175,81	MARK3
hsa_circ_0005791	chr14	103778744	103797518	-	18774	345	ENSG00000088808;	exon:103778745-103778821,exon:103784795-103784914	RNASEQN1,RNASEQC1,RNASEQN2,RNASEQC2,RNASEQN3,RNASEQC3,RNASEQN4,RNASEQC4,RNASEQN5,RNASEQC5,RNASEQN6,RNASEQC6,RNASEQN7,RNASEQC7	9,9,11,6,16,3,10,5,10,4,9,11,10,8	59,71,82,84,92,107,75,116,86,52,61,86,133,61	PPP1R13B
hsa_circ_0006153	chr14	105226068	105226760	-	692	260	ENSG00000185024;	exon:105226069-105226161,exon:105226251-105226290,exon:105226634-105226760	RNASEQN2,RNASEQC2,RNASEQC3,RNASEQN4,RNASEQC4,RNASEQN7	5,4,5,4,4,2	87,148,132,67,96,106	BRF1
hsa_circ_0000522	chr14	21357196	21361213	-	4017	867	ENSG00000092201;	exon:21357197-21357366	RNASEQN1,RNASEQC1,RNASEQC2,RNASEQC3,RNASEQC5,RNASEQC7	4,2,5,2,9,2	1.41179e+17	SUPT16H
hsa_circ_0000523	chr14	21503172	21503881	-	709	623	ENSG00000165819;	exon:21503173-21503577,exon:21503664-21503881	RNASEQN1,RNASEQC1,RNASEQN2,RNASEQC2,RNASEQN3,RNASEQC3,RNASEQN4,RNASEQC4,RNASEQN5,RNASEQC5,RNASEQN6,RNASEQC6,RNASEQN7	33,17,39,18,32,34,19,23,18,10,21,14,31	1.37126e+38	METTL3
hsa_circ_0004137	chr14	22906194	22909595	-	3401	335	ENSG00000100461;	exon:22906195-22906368,exon:22909483-22909595	RNASEQN1,RNASEQC1,RNASEQC2,RNASEQC3,RNASEQN4	2,5,3,4,3	267354285354271	RBM23
hsa_circ_0031241	chr14	22906194	22911403	-	5209	411	ENSG00000100461;	exon:22906195-22906368,exon:22909483-22909595,exon:22911328-22911403	RNASEQN1,RNASEQC1,RNASEQN2,RNASEQC2,RNASEQN3,RNASEQC3,RNASEQN4,RNASEQC4,RNASEQN5,RNASEQC5,RNASEQN6,RNASEQC6,RNASEQN7,RNASEQC7	38,44,26,27,39,40,26,32,27,15,7,24,13,12	2.84324e+41	RBM23
hsa_circ_0000524	chr14	22909482	22911403	-	1921	189	ENSG00000100461;	exon:22909483-22909595,exon:22911328-22911403	RNASEQN1,RNASEQC1,RNASEQN2,RNASEQC2,RNASEQN3,RNASEQC3,RNASEQN4,RNASEQC4,RNASEQN6,RNASEQC7	6,14,15,4,10,12,34,24,3,2	2.57321e+29	RBM23
hsa_circ_0002928	chr14	22926132	22927660	-	1528	462	ENSG00000100462;	exon:22926133-22926296,exon:22926506-22926555,exon:22926702-22926814,exon:22927526-22927660	RNASEQN1,RNASEQC1,RNASEQN2,RNASEQC2,RNASEQN3,RNASEQC3,RNASEQN4,RNASEQC4,RNASEQN5,RNASEQC5,RNASEQN6,RNASEQC6,RNASEQN7,RNASEQC7	6,2,10,2,8,10,6,7,7,5,5,2,4,13	2.05156e+41	PRMT5
hsa_circ_0008758	chr14	23033367	23033674	-	307	307	ENSG00000100804;	exon:23033368-23033674	RNASEQN1,RNASEQC1,RNASEQN2,RNASEQC2,RNASEQC4,RNASEQC5,RNASEQC6,RNASEQN7,RNASEQC7	5,2,3,7,7,5,2,5,9	5.93749e+26	PSMB5
hsa_circ_0031359	chr14	24211414	24211829	-	415	328	ENSG00000254692;ENSG00000254505;ENSG00000260669;	exon:24211415-24211592,exon:24211680-24211829	RNASEQN1,RNASEQN2,RNASEQN3,RNASEQC4	3,3,7,6	225301394278	AL136295.1;CHMP4A;--
hsa_circ_0005185	chr14	29624151	29636494	-	12343	920	ENSG00000184304;	exon:29624152-29624258,exon:29626484-29626556,exon:29629041-29629093	RNASEQN1,RNASEQC2,RNASEQN5	5,2,3	115,88,60	PRKD1
hsa_circ_0009140	chr14	30670255	30675065	+	4810	387	ENSG00000092108;	exon:30670256-30670395,exon:30673257-30673347,exon:30673931-30673997,exon:30674984-30675065	RNASEQN1,RNASEQC1,RNASEQN2,RNASEQC2,RNASEQN3,RNASEQC3,RNASEQN4,RNASEQC4,RNASEQN5,RNASEQC5,RNASEQC6,RNASEQN7,RNASEQC7	7,8,7,15,4,10,3,14,3,7,4,4,9	2.55409e+38	SCFD1
hsa_circ_0031433	chr14	30902535	30911162	-	8627	539	ENSG00000196792;	exon:30902536-30902643,exon:30911041-30911162	RNASEQN1,RNASEQC1,RNASEQN2,RNASEQC2,RNASEQN3,RNASEQC3,RNASEQN4,RNASEQC4,RNASEQN5,RNASEQC5,RNASEQN7,RNASEQC7	4,6,8,7,3,9,3,5,3,3,3,4	1.60168e+35	STRN3
hsa_circ_0031446	chr14	30935162	30956242	-	21080	706	ENSG00000196792;	exon:30935163-30935304,exon:30936495-30936624,exon:30956139-30956242	RNASEQN1,RNASEQC1,RNASEQN2,RNASEQC2,RNASEQN3,RNASEQC3,RNASEQN4,RNASEQC4,RNASEQC6	7,7,7,14,8,21,3,6,4	1.83186e+26	STRN3
hsa_circ_0031447	chr14	30947089	30956242	-	9153	434	ENSG00000196792;	exon:30947090-30947263,exon:30950863-30950944	RNASEQN1,RNASEQC1,RNASEQN3,RNASEQC3,RNASEQN4,RNASEQC4,RNASEQC7	2,5,6,5,3,3,3	1.89201e+20	STRN3
hsa_circ_0031449	chr14	31066125	31072973	+	6848	365	ENSG00000100478;	exon:31066126-31066334	RNASEQC2,RNASEQC3,RNASEQN4,RNASEQC4,RNASEQC5,RNASEQC7	2,3,2,3,2,6	35,38,37,28,47,23	AP4S1
hsa_circ_0004829	chr14	31112415	31114340	-	1925	660	ENSG00000092148;	exon:31112416-31112543,exon:31113877-31114059,exon:31114286-31114340	RNASEQN1,RNASEQN2,RNASEQC5,RNASEQN6,RNASEQC6	3,6,5,2,2	474449299199255	HECTD1
hsa_circ_0031460	chr14	31113103	31133675	-	20572	2572	ENSG00000092148;	exon:31113104-31113189,exon:31133509-31133675	RNASEQN1,RNASEQC4	2,8	487516	HECTD1
hsa_circ_0031465	chr14	31116235	31121505	-	5270	503	ENSG00000092148;	exon:31116236-31116458,exon:31121383-31121505	RNASEQN1,RNASEQN3,RNASEQC3,RNASEQN4,RNASEQN5,RNASEQC5,RNASEQN6,RNASEQN7	6,5,2,2,2,3,3,2	4.87616e+23	HECTD1
hsa_circ_0002301	chr14	31127784	31133675	-	5891	1403	ENSG00000092148;	exon:31127785-31128006,exon:31133509-31133675	RNASEQN1,RNASEQC1,RNASEQN2,RNASEQN3,RNASEQC3,RNASEQN4,RNASEQC4,RNASEQN5,RNASEQC5,RNASEQN6,RNASEQN7,RNASEQC7	7,2,8,16,19,7,4,7,9,9,3,9	4.73337e+35	HECTD1
hsa_circ_0031482	chr14	31127784	31172122	-	44338	3825	ENSG00000092148;	exon:31127785-31128006,exon:31172046-31172122	RNASEQN1,RNASEQN2,RNASEQC2,RNASEQN3,RNASEQC3,RNASEQN4,RNASEQC4,RNASEQN5,RNASEQC5,RNASEQN6,RNASEQC6,RNASEQN7	3,10,3,8,7,10,5,2,9,7,7,2	3.75398e+35	HECTD1
hsa_circ_0031485	chr14	31133237	31133675	-	438	344	ENSG00000092148;	exon:31133238-31133414,exon:31133509-31133675	RNASEQN1,RNASEQC1,RNASEQN2,RNASEQC2,RNASEQN3,RNASEQC3,RNASEQN4,RNASEQN5,RNASEQN6,RNASEQC6,RNASEQN7	7,5,8,6,13,10,6,4,2,3,2	5.13336e+32	HECTD1
hsa_circ_0031489	chr14	31133237	31172122	-	38885	2766	ENSG00000092148;	exon:31133238-31133414,exon:31171861-31171959,exon:31172046-31172122	RNASEQN2,RNASEQC2,RNASEQN3	6,2,4	400270479	HECTD1
hsa_circ_0031584	chr14	32090501	32117287	+	26786	4033	ENSG00000100852;	exon:32117143-32117287	RNASEQN1,RNASEQC1,RNASEQN2,RNASEQN3,RNASEQC3,RNASEQN4,RNASEQC4,RNASEQN5,RNASEQC5,RNASEQN6,RNASEQC6,RNASEQN7,RNASEQC7	34,9,31,47,53,23,20,24,15,11,16,20,15	77,66,73,82,99,80,72,67,33,50,56,50,39	ARHGAP5
hsa_circ_0007379	chr14	34551713	34554912	-	3199	3199	n/a	intergenic_region:34551714-34551790,intergenic_region:34554699-34554912	RNASEQN1,RNASEQC1,RNASEQN2,RNASEQC2,RNASEQN3,RNASEQC3,RNASEQN4,RNASEQC4,RNASEQN5,RNASEQC5,RNASEQN6,RNASEQN7,RNASEQC7	14,3,22,3,13,12,10,11,10,2,11,7,2	3,4,7,3,1,3,6,2,2,0,8,3,3
hsa_circ_0031607	chr14	34575755	34609742	-	33987	867	ENSG00000129515;	exon:34575756-34575842,exon:34608030-34608140,exon:34609638-34609742	RNASEQN1,RNASEQN2,RNASEQC2,RNASEQN3,RNASEQC3,RNASEQC4,RNASEQC5,RNASEQN6,RNASEQC6,RNASEQC7	6,4,6,3,4,4,13,2,23,7	151,121,65,110,90,82,97,69,59,59	SNX6
hsa_circ_0006137	chr14	34862043	34862322	-	279	279	ENSG00000198604;	exon:34862044-34862322	RNASEQN1,RNASEQN2,RNASEQC2,RNASEQN3,RNASEQC3,RNASEQN4,RNASEQC4,RNASEQN5,RNASEQC6,RNASEQN7	11,6,3,9,14,3,14,6,2,5	86,78,16,61,101,50,59,82,38,89	BAZ1A
hsa_circ_0008568	chr14	34969169	34972064	-	2895	261	ENSG00000258704;	exon:34969170-34969307,exon:34971942-34972064	RNASEQN1,RNASEQC1,RNASEQN2,RNASEQC3,RNASEQC5	6,3,6,8,2	25,19,21,22,10	--
hsa_circ_0004455	chr14	37285317	37308519	+	23202	335	ENSG00000151338;	exon:37285318-37285447,exon:37308056-37308089,exon:37308349-37308519	RNASEQN1,RNASEQC1,RNASEQC2,RNASEQN3,RNASEQC3,RNASEQC4,RNASEQN6	3,3,6,7,6,3,3	68,77,89,75,109,53,42	MIPOL1
hsa_circ_0031738	chr14	39151745	39159550	-	7805	364	ENSG00000182400;	exon:39151746-39151839,exon:39154211-39154294,exon:39158285-39158402,exon:39159450-39159550	RNASEQN2,RNASEQC2,RNASEQN3,RNASEQC3,RNASEQC4,RNASEQN5,RNASEQC5,RNASEQN6,RNASEQC6,RNASEQN7	3,5,5,4,6,2,3,3,2,7	226,273,232,225,224,133,168,89,162,124	TRAPPC6B
hsa_circ_0002395	chr14	39158284	39159550	-	1266	186	ENSG00000182400;	exon:39158285-39158402,exon:39159450-39159550	RNASEQN1,RNASEQN4,RNASEQC4	7,3,2	156207228	TRAPPC6B
hsa_circ_0000530	chr14	39276933	39279537	+	2604	243	ENSG00000150527;	exon:39276934-39277065,exon:39279449-39279537	RNASEQN1,RNASEQC1,RNASEQN2,RNASEQN3,RNASEQC3,RNASEQN4,RNASEQC4,RNASEQC5,RNASEQC6,RNASEQC7	6,7,7,2,12,6,7,4,8,7	126,61,171,99,107,146,78,65,75,58	MIA2
hsa_circ_0002835	chr14	39276933	39295029	+	18096	624	ENSG00000150527;	exon:39276934-39277065	RNASEQC2,RNASEQC4,RNASEQC7	3,5,4	50,77,56	MIA2
hsa_circ_0031755	chr14	45006007	45025872	+	19865	684	ENSG00000198718;	exon:45006008-45006267,exon:45025783-45025872	RNASEQN2,RNASEQC7	5,2	109155	TOGARAM1
hsa_circ_0031757	chr14	45008912	45032376	+	23464	908	ENSG00000198718;	exon:45008913-45009145,exon:45032223-45032376	RNASEQC3,RNASEQC6,RNASEQC7	4,4,5	186177204	TOGARAM1
hsa_circ_0007695	chr14	50150007	50150230	-	223	223	ENSG00000100485;	exon:50150008-50150230	RNASEQN1,RNASEQN2,RNASEQC2,RNASEQN3,RNASEQC3,RNASEQN4,RNASEQC4,RNASEQN5,RNASEQN7	8,10,6,12,7,7,20,9,6	1.97189e+26	SOS2
hsa_circ_0007101	chr14	50640749	50645014	-	4265	415	ENSG00000151748;	exon:50640750-50640893,exon:50644744-50645014	RNASEQC3,RNASEQC4,RNASEQC5,RNASEQN7	4,5,2,5	202,191,95,99	SAV1
hsa_circ_0031933	chr14	52053578	52060356	-	6778	895	ENSG00000087303;	exon:52060124-52060356	RNASEQN1	5	88	NID2
hsa_circ_0031939	chr14	52511239	52544371	-	33132	937	ENSG00000087301;	exon:52511240-52511390,exon:52514880-52514970,exon:52544264-52544371	RNASEQN1,RNASEQC1,RNASEQC2,RNASEQN3,RNASEQC3,RNASEQC4	2,2,3,3,2,5	43,93,75,42,62,58	TXNDC16
hsa_circ_0031940	chr14	52536718	52544371	-	7653	573	ENSG00000087301;	exon:52536719-52536793,exon:52537599-52537672,exon:52542371-52542453	RNASEQC1,RNASEQN2,RNASEQC2,RNASEQN3,RNASEQC3,RNASEQN4,RNASEQC4,RNASEQC6	4,4,3,2,7,3,4,7	97,47,92,66,88,50,60,48	TXNDC16
hsa_circ_0031977	chr14	53091784	53103856	-	12072	472	ENSG00000100523;	exon:53103683-53103856	RNASEQC2,RNASEQC4	2,5	172119	DDHD1
hsa_circ_0004846	chr14	54702061	54702580	+	519	519	ENSG00000020577;	exon:54702062-54702580	RNASEQC2,RNASEQN3,RNASEQC3,RNASEQC5,RNASEQC7	5,5,13,10,8	50,60,98,79,74	SAMD4A
hsa_circ_0031998	chr14	54859680	54865436	-	5756	166	ENSG00000131979;	exon:54859681-54859736,exon:54865327-54865436	RNASEQC1,RNASEQC2,RNASEQC5,RNASEQC7	3,3,6,3	603751553767	GCH1
hsa_circ_0032029	chr14	55612018	55619312	+	7294	993	ENSG00000126777;	exon:55619182-55619312	RNASEQN1,RNASEQC1,RNASEQN2,RNASEQC2,RNASEQN3,RNASEQC3,RNASEQN4,RNASEQC4,RNASEQN5,RNASEQC5,RNASEQN6,RNASEQC6,RNASEQC7	3,18,4,12,5,3,6,8,8,12,4,22,17	6.09899e+39	KTN1
hsa_circ_0032047	chr14	57229733	57247712	-	17979	1269	ENSG00000070367;	exon:57229734-57229881	RNASEQN2,RNASEQC2,RNASEQN3,RNASEQC3,RNASEQN4,RNASEQC4,RNASEQC5,RNASEQC6,RNASEQC7	4,2,3,7,2,8,4,3,2	35,94,36,67,62,65,64,63,86	EXOC5
hsa_circ_0000542	chr14	58318541	58330169	+	11628	632	ENSG00000032219;	exon:58318542-58318621,exon:58330003-58330169	RNASEQN2,RNASEQC2,RNASEQN3,RNASEQC3,RNASEQC4,RNASEQN7,RNASEQC7	3,6,4,10,4,2,2	88,89,108,175,120,87,104	ARID4A
hsa_circ_0000544	chr14	60115718	60125823	+	10105	1910	ENSG00000126773;	exon:60115719-60115819,exon:60115941-60116060,exon:60125637-60125823	RNASEQN2,RNASEQC2,RNASEQC4,RNASEQN5,RNASEQC5,RNASEQC6,RNASEQC7	5,2,3,2,5,4,8	1.31216e+20	PCNX4
hsa_circ_0032116	chr14	60796216	60818847	+	22631	598	ENSG00000020426;	exon:60798087-60798160,exon:60818722-60818847	RNASEQC1,RNASEQN2,RNASEQN3,RNASEQC3,RNASEQN4,RNASEQC4,RNASEQN5,RNASEQC6,RNASEQN7,RNASEQC7	8,3,4,6,3,2,5,9,5,2	1.92171e+29	MNAT1
hsa_circ_0005818	chr14	60808324	60818847	+	10523	371	ENSG00000020426;	exon:60808325-60808428,exon:60811987-60812127,exon:60818722-60818847	RNASEQC3	6	256	MNAT1
hsa_circ_0006393	chr14	61720381	61721823	+	1442	422	ENSG00000100644;	exon:61721509-61721654,exon:61721739-61721823	RNASEQC1,RNASEQC2,RNASEQC3,RNASEQC5,RNASEQN7,RNASEQC7	3,7,4,3,2,4	4.8157e+17	HIF1A
hsa_circ_0007976	chr14	61721508	61721823	+	315	231	ENSG00000100644;	exon:61721739-61721823	RNASEQN1,RNASEQC1,RNASEQN2,RNASEQC2,RNASEQN3,RNASEQC3,RNASEQN4,RNASEQC4,RNASEQN5,RNASEQC5,RNASEQC6,RNASEQC7	7,4,7,5,3,10,6,14,3,6,2,3	9.2347e+37	HIF1A
hsa_circ_0032147	chr14	62950132	63016954	-	66822	1296	ENSG00000140015;	exon:63006366-63006472,exon:63016831-63016954	RNASEQC2,RNASEQC3,RNASEQC4,RNASEQC6,RNASEQN7,RNASEQC7	5,11,6,13,3,7	290,137,137,235,73,143	KCNH5
hsa_circ_0032148	chr14	62980871	63016954	-	36083	869	ENSG00000140015;	exon:63006366-63006472,exon:63016831-63016954	RNASEQC2,RNASEQC3,RNASEQC4,RNASEQC5,RNASEQC6,RNASEQN7,RNASEQC7	28,28,19,17,39,7,28	315,139,128,199,275,79,206	KCNH5
hsa_circ_0003028	chr14	65561336	65561766	+	430	430	ENSG00000033170;	exon:65561337-65561766	RNASEQN1,RNASEQC1,RNASEQC2,RNASEQN3,RNASEQC3,RNASEQN4,RNASEQC4,RNASEQN5,RNASEQC5,RNASEQN6,RNASEQC6,RNASEQN7,RNASEQC7	7,33,18,8,30,10,16,6,5,4,45,13,37	7.54393e+37	FUT8
hsa_circ_0032249	chr14	65721774	65733381	+	11607	575	ENSG00000033170;	exon:65721775-65722021,exon:65733231-65733381	RNASEQC2,RNASEQC6,RNASEQN7	5,5,4	256308134	FUT8
hsa_circ_0032253	chr14	66965190	67023675	+	58485	178	ENSG00000171723;	exon:66965191-66965325,exon:66985682-66985738	RNASEQC1,RNASEQC2,RNASEQC3,RNASEQC4,RNASEQC5	7,11,7,4,2	102,64,82,38,92	GPHN
hsa_circ_0032254	chr14	66965190	67058786	+	93596	316	ENSG00000171723;	exon:66965191-66965325,exon:66985682-66985738,exon:66987936-66988007,exon:67023633-67023675,exon:67058649-67058786	RNASEQN1,RNASEQC1,RNASEQN2,RNASEQC2,RNASEQN3,RNASEQC3,RNASEQC4,RNASEQN5,RNASEQC5,RNASEQC6,RNASEQN7,RNASEQC7	6,14,3,18,12,12,5,3,9,23,2,22	46,91,57,57,61,89,39,46,57,84,75,71	GPHN
hsa_circ_0006278	chr14	67685014	67690421	-	5407	400	ENSG00000072042;	exon:67685015-67685204,exon:67690212-67690421	RNASEQN2,RNASEQC2,RNASEQN3,RNASEQC3,RNASEQC4,RNASEQN6,RNASEQC7	6,2,3,5,3,4,3	5.17438e+20	RDH11
hsa_circ_0000545	chr14	67761365	67762819	-	1454	577	ENSG00000072121;	exon:67761366-67761584,exon:67762672-67762819	RNASEQN1,RNASEQC2,RNASEQN3,RNASEQC3,RNASEQC4,RNASEQN5,RNASEQC5,RNASEQN6,RNASEQC6,RNASEQC7	3,5,2,6,7,3,2,2,5,6	61,99,66,85,61,72,79,66,121,72	ZFYVE26
hsa_circ_0007392	chr14	69116365	69122360	-	5995	451	ENSG00000139990;	exon:69116366-69116495,exon:69118139-69118278,exon:69119194-69119230,exon:69122217-69122360	RNASEQC3,RNASEQN4,RNASEQC4,RNASEQN7,RNASEQC7	5,2,4,3,11	327186237270328	DCAF5
hsa_circ_0032353	chr14	69703394	69704742	+	1348	337	ENSG00000100647;	exon:69703395-69703592	RNASEQN3,RNASEQC3,RNASEQC4,RNASEQN7	3,4,5,3	176217295211	SUSD6
hsa_circ_0008859	chr14	71012999	71036157	+	23158	1074	ENSG00000100731;	exon:71013000-71013202,exon:71033931-71034036,exon:71036065-71036157	RNASEQC2,RNASEQC4,RNASEQN5,RNASEQN6	2,3,6,2	238320650425	PCNX1
hsa_circ_0032436	chr14	71019008	71036157	+	17149	871	ENSG00000100731;	exon:71033931-71034036,exon:71036065-71036157	RNASEQN1,RNASEQC1,RNASEQN2,RNASEQC2,RNASEQN3,RNASEQC4,RNASEQN5,RNASEQC6,RNASEQN7	3,2,3,4,6,6,4,4,2	5.27233e+26	PCNX1
hsa_circ_0007996	chr14	71026116	71036157	+	10041	684	ENSG00000100731;	exon:71026117-71026288,exon:71026772-71026882,exon:71033429-71033538,exon:71033931-71034036,exon:71036065-71036157	RNASEQN1,RNASEQC1,RNASEQN2,RNASEQC2,RNASEQN3,RNASEQC3,RNASEQN4,RNASEQC4,RNASEQN5,RNASEQC5,RNASEQN6,RNASEQC6,RNASEQN7,RNASEQC7	6,5,14,9,13,9,6,10,23,5,7,9,23,11	4.38199e+41	PCNX1
hsa_circ_0032446	chr14	71036064	71052012	+	15948	803	ENSG00000100731;	exon:71036065-71036157,exon:71050652-71050760,exon:71051883-71052012	RNASEQN1,RNASEQC1,RNASEQN4,RNASEQC6,RNASEQN7,RNASEQC7	5,4,2,5,4,2	5.44241e+17	PCNX1
hsa_circ_0001997	chr14	71045132	71057724	+	12592	985	ENSG00000100731;	exon:71045133-71045283	RNASEQN1,RNASEQC1,RNASEQN2,RNASEQN3,RNASEQN4,RNASEQC4,RNASEQN5,RNASEQN6,RNASEQN7,RNASEQC7	5,5,7,4,7,5,7,4,4,3	4.08184e+29	PCNX1
hsa_circ_0002722	chr14	71400793	71418196	+	17403	17403	ENSG00000197555;	exon:71418130-71418196	RNASEQN1,RNASEQN2,RNASEQN3,RNASEQN4,RNASEQC4,RNASEQN5,RNASEQC5,RNASEQN7,RNASEQC7	7,4,2,2,2,6,2,5,2	43,43,39,32,12,17,28,32,24	SIPA1L1
hsa_circ_0008521	chr14	73147794	73148094	+	300	210	ENSG00000080815;	exon:73147795-73147876,exon:73147967-73148094	RNASEQN1,RNASEQC1,RNASEQN2,RNASEQC2,RNASEQC3,RNASEQC4,RNASEQC6	3,3,4,2,2,9,2	1.4315e+20	PSEN1
hsa_circ_0002951	chr14	73147794	73149550	+	1756	1666	ENSG00000080815;	intron:73147795-73147876,intron:73147967-73148106,intron:73149348-73149550	RNASEQC3	6	51	PSEN1
hsa_circ_0002564	chr14	73147794	73173707	+	25913	615	ENSG00000080815;	exon:73147795-73147876,exon:73173566-73173707	RNASEQN1,RNASEQN2,RNASEQC3,RNASEQN4,RNASEQC4,RNASEQN5,RNASEQC5,RNASEQC6,RNASEQN7	2,4,4,5,5,3,3,2,4	136,141,151,137,120,102,78,115,101	PSEN1
hsa_circ_0003933	chr14	73282358	73287314	-	4956	646	ENSG00000133961;	exon:73282359-73282505,exon:73287110-73287314	RNASEQN1,RNASEQC1	5,2	213222	NUMB
hsa_circ_0032526	chr14	73876997	73880176	+	3179	503	ENSG00000258653;ENSG00000140043;	exon:73876998-73877168,exon:73879096-73879305,exon:73880055-73880176	RNASEQN2,RNASEQC3	5,3	238106	AC005520.1;PTGR2
hsa_circ_0005030	chr14	74669648	74671483	-	1835	492	ENSG00000119682;	exon:74669649-74669774,exon:74671408-74671483	RNASEQC1,RNASEQC2,RNASEQC3,RNASEQN5,RNASEQN6	2,8,3,2,3	89,95,103,101,79	AREL1
hsa_circ_0000557	chr14	75109684	75110371	-	687	244	ENSG00000119638;	exon:75109685-75109877,exon:75110321-75110371	RNASEQN1,RNASEQN2,RNASEQC2,RNASEQN3,RNASEQC3,RNASEQN4,RNASEQC4,RNASEQN5,RNASEQC6,RNASEQN7,RNASEQC7	8,11,4,4,8,4,7,5,5,2,3	3.31347e+32	NEK9
hsa_circ_0032689	chr14	75622078	75624752	+	2674	283	ENSG00000119686;	exon:75622079-75622220,exon:75624612-75624752	RNASEQN1,RNASEQN2,RNASEQN3,RNASEQN5	2,4,4,5	109,104,63,159	FLVCR2
hsa_circ_0032691	chr14	75622078	75641898	+	19820	840	ENSG00000119686;	exon:75622079-75622220,exon:75640955-75641060,exon:75641843-75641898	RNASEQN2,RNASEQN3,RNASEQC3,RNASEQN4,RNASEQN5,RNASEQN6	5,3,5,2,2,2	112,97,54,134,168,101	FLVCR2
hsa_circ_0008187	chr14	75732337	75735289	+	2952	239	ENSG00000119685;	exon:75732338-75732419,exon:75733989-75734050,exon:75735195-75735289	RNASEQN4,RNASEQC5,RNASEQC6	6,2,2	96,52,76	TTLL5
hsa_circ_0032725	chr14	75782486	75783530	+	1044	471	ENSG00000119685;	exon:75782487-75782573	RNASEQC2,RNASEQC6,RNASEQN7	2,5,3	74,52,86	TTLL5
hsa_circ_0005267	chr14	76166662	76180849	+	14187	531	ENSG00000089916;	exon:76166663-76166727,exon:76171843-76172019,exon:76173546-76173625,exon:76176623-76176690,exon:76177988-76178042,exon:76180764-76180849	RNASEQC1,RNASEQC2,RNASEQN3,RNASEQC3,RNASEQN4,RNASEQC4,RNASEQC5,RNASEQN6,RNASEQC6,RNASEQN7,RNASEQC7	2,3,3,5,4,9,7,3,6,2,9	1.05113e+32	GPATCH2L
hsa_circ_0007332	chr14	80497468	80530886	-	33419	415	ENSG00000100629;	exon:80497469-80497582,exon:80504912-80505020,exon:80526869-80526982,exon:80530809-80530886	RNASEQN1,RNASEQC1,RNASEQN2,RNASEQC2,RNASEQN3,RNASEQC3,RNASEQN4,RNASEQC4,RNASEQN5,RNASEQC5,RNASEQN6,RNASEQC6,RNASEQN7,RNASEQC7	3,2,4,13,6,8,2,6,3,4,2,9,9,2	8,11,11,8,8,25,12,12,4,9,10,6,9,6	CEP128
hsa_circ_0032822	chr14	80743074	80778046	-	34972	595	ENSG00000100629;	exon:80777882-80778046	RNASEQC1,RNASEQC2,RNASEQN3,RNASEQC3,RNASEQC4,RNASEQC5,RNASEQC6,RNASEQC7	4,3,5,9,2,6,2,3	21,20,24,48,16,19,11,15	CEP128
hsa_circ_0032825	chr14	80831142	80840768	-	9626	447	ENSG00000100629;	exon:80831143-80831294,exon:80840682-80840768	RNASEQC2,RNASEQN3,RNASEQC3,RNASEQC4	5,2,2,2	31,37,37,14	CEP128
hsa_circ_0002499	chr14	80862756	80906081	-	43325	528	ENSG00000100629;	exon:80862757-80862873,exon:80905955-80906081	RNASEQC1,RNASEQC3,RNASEQN4,RNASEQC4,RNASEQN6	2,8,3,3,2	29,38,19,22,11	CEP128
hsa_circ_0003164	chr14	88574692	88578140	+	3448	418	ENSG00000100722;	exon:88574693-88574853,exon:88575840-88575940,exon:88577985-88578140	RNASEQN1,RNASEQC1,RNASEQN2,RNASEQN3,RNASEQC3,RNASEQN4,RNASEQC4,RNASEQN5,RNASEQC5,RNASEQN7,RNASEQC7	7,5,6,15,8,4,3,4,2,3,6	2.26262e+32	ZC3H14
hsa_circ_0032858	chr14	88626837	88644511	-	17674	712	ENSG00000165521;	exon:88626838-88627046,exon:88627646-88627813,exon:88642893-88643022,exon:88644433-88644511	RNASEQC1,RNASEQC2,RNASEQC3,RNASEQN4,RNASEQC4,RNASEQC5,RNASEQC6,RNASEQN7,RNASEQC7	10,7,16,9,14,7,8,13,40	3.70464e+26	EML5
hsa_circ_0032869	chr14	88681889	88696952	-	15063	886	ENSG00000165521;	exon:88695361-88695454,exon:88696847-88696952	RNASEQC1,RNASEQC2,RNASEQC3,RNASEQN4,RNASEQN6,RNASEQC6,RNASEQN7,RNASEQC7	4,8,7,5,2,13,2,4	450,437,204,169,50,409,189,312	EML5
hsa_circ_0032873	chr14	88712270	88715195	-	2925	470	ENSG00000165521;	exon:88712271-88712483,exon:88714939-88715195	RNASEQC1,RNASEQC2,RNASEQC3,RNASEQN4,RNASEQC4,RNASEQN5,RNASEQC5,RNASEQC6,RNASEQN7,RNASEQC7	25,3,15,12,12,2,7,6,6,26	418,453,220,138,152,27,208,394,165,282	EML5
hsa_circ_0032875	chr14	88712270	88754671	-	42401	1460	ENSG00000165521;	exon:88712271-88712483,exon:88746185-88746283,exon:88754512-88754671	RNASEQC1,RNASEQC2,RNASEQC3,RNASEQC4,RNASEQC5,RNASEQC6,RNASEQN7,RNASEQC7	9,5,5,10,5,16,6,12	4.08444e+23	EML5
hsa_circ_0032876	chr14	88726540	88746283	-	19743	830	ENSG00000165521;	exon:88726541-88726678,exon:88744023-88744091,exon:88746185-88746283	RNASEQN1,RNASEQC1,RNASEQC2,RNASEQN3,RNASEQC3,RNASEQN4,RNASEQC4,RNASEQC5,RNASEQN6,RNASEQC6,RNASEQN7,RNASEQC7	7,16,33,3,7,4,7,7,3,15,11,14	57,617,715,50,285,202,259,291,36,543,202,397	EML5
hsa_circ_0032877	chr14	88726540	88754671	-	28131	990	ENSG00000165521;	exon:88726541-88726678,exon:88736364-88736565,exon:88754512-88754671	RNASEQN1,RNASEQC1,RNASEQC2,RNASEQN3,RNASEQC3,RNASEQN4,RNASEQC4,RNASEQC5,RNASEQN6,RNASEQC6,RNASEQN7,RNASEQC7	8,35,56,8,27,9,21,34,2,63,16,23	41,519,590,48,239,170,184,226,29,394,150,293	EML5
hsa_circ_0032880	chr14	88736363	88754671	-	18308	852	ENSG00000165521;	exon:88736364-88736565,exon:88754512-88754671	RNASEQC1,RNASEQN2,RNASEQC2,RNASEQC3,RNASEQC4,RNASEQC5,RNASEQC6,RNASEQN7,RNASEQC7	8,2,11,4,10,5,15,3,6	503,26,631,285,200,291,530,230,431	EML5
hsa_circ_0032884	chr14	88839451	88861332	+	21881	765	ENSG00000165533;	exon:88839452-88839572,exon:88861222-88861332	RNASEQN1,RNASEQC1,RNASEQN3,RNASEQC3,RNASEQC4,RNASEQN5,RNASEQC5,RNASEQC6,RNASEQC7	5,7,3,2,4,2,2,2,3	2.28816e+26	TTC8
hsa_circ_0006603	chr14	88852970	88861332	+	8362	285	ENSG00000165533;	exon:88852971-88853056,exon:88861222-88861332	RNASEQN1,RNASEQC1,RNASEQN2,RNASEQC2,RNASEQN3,RNASEQC3,RNASEQN4,RNASEQC4,RNASEQN5,RNASEQC5,RNASEQC6,RNASEQC7	4,13,3,14,6,9,7,9,3,7,12,6	2.31833e+35	TTC8
hsa_circ_0000560	chr14	90780737	90786328	-	5591	324	ENSG00000165914;	exon:90780738-90780906,exon:90786174-90786328	RNASEQN2	5	74	TTC7B
hsa_circ_0003045	chr14	91481575	91485730	-	4155	717	ENSG00000100796;	exon:91485632-91485730	RNASEQN1,RNASEQC1,RNASEQN2,RNASEQC2,RNASEQN3,RNASEQC3,RNASEQN4,RNASEQC4,RNASEQN5,RNASEQC5,RNASEQN6,RNASEQC6,RNASEQN7,RNASEQC7	12,8,15,17,7,26,9,12,5,16,6,6,11,12	2.1518e+41	PPP4R3A
hsa_circ_0032965	chr14	91481575	91490802	-	9227	773	ENSG00000100796;	exon:91485632-91485730,exon:91490747-91490802	RNASEQN1,RNASEQC1,RNASEQC2,RNASEQN3,RNASEQC3,RNASEQC4,RNASEQN5,RNASEQC5,RNASEQN6,RNASEQC6,RNASEQN7,RNASEQC7	5,5,9,8,18,19,2,13,3,12,3,7	1.95167e+35	PPP4R3A
hsa_circ_0000563	chr14	93293857	93296157	-	2300	1268	ENSG00000011114;	exon:93295970-93296157	RNASEQC2,RNASEQN3,RNASEQC3,RNASEQC4,RNASEQN5,RNASEQC5,RNASEQN6,RNASEQC6,RNASEQN7,RNASEQC7	3,5,9,9,7,9,5,12,10,12	80,64,86,67,59,65,42,57,68,63	BTBD7
hsa_circ_0002223	chr14	96341521	96347341	-	5820	762	ENSG00000066739;	exon:96341522-96341701,exon:96347179-96347341	RNASEQC1,RNASEQN2,RNASEQN3,RNASEQC3,RNASEQN4,RNASEQN5,RNASEQN6,RNASEQC6,RNASEQC7	3,2,2,3,3,6,6,4,2	99,96,73,113,111,181,140,166,198	ATG2B
hsa_circ_0002120	chr14	96520054	96525391	+	5337	323	ENSG00000090060;	exon:96520055-96520228,exon:96521006-96521072,exon:96525310-96525391	RNASEQC1,RNASEQN2,RNASEQC2,RNASEQN3,RNASEQC3,RNASEQN4,RNASEQC4,RNASEQC5,RNASEQC6,RNASEQC7	2,4,5,4,4,9,4,2,6,3	7.02801e+29	PAPOLA
hsa_circ_0006717	chr14	96555846	96556413	+	567	340	ENSG00000090060;	exon:96555847-96555947,exon:96556175-96556413	RNASEQN1,RNASEQC1,RNASEQN2,RNASEQC2,RNASEQN3,RNASEQC3,RNASEQN4,RNASEQC4,RNASEQN5,RNASEQC5,RNASEQN6,RNASEQC6,RNASEQN7,RNASEQC7	3,5,8,8,2,10,3,5,3,3,6,7,3,6	5.76393e+41	PAPOLA
hsa_circ_0000566	chr14	96833466	96860735	+	27269	1073	ENSG00000100749;	exon:96833467-96833631,exon:96837762-96837817	RNASEQN1,RNASEQN2,RNASEQC2,RNASEQN3,RNASEQC3,RNASEQN4,RNASEQC4,RNASEQC5,RNASEQN6,RNASEQN7,RNASEQC7	7,6,3,4,6,11,6,2,4,4,3	26,47,53,63,65,48,36,16,18,39,15	VRK1
hsa_circ_0000567	chr14	99458278	99465813	-	7535	683	ENSG00000183576;	exon:99458279-99458535,exon:99461192-99461340,exon:99463486-99463578,exon:99465703-99465813	RNASEQN1,RNASEQC1,RNASEQN2,RNASEQC2,RNASEQN3,RNASEQC3,RNASEQN4,RNASEQC4,RNASEQN5,RNASEQC5,RNASEQN6,RNASEQC6,RNASEQN7,RNASEQC7	38,63,35,72,37,81,51,82,28,52,16,81,39,61	2.11233e+41	SETD3
hsa_circ_0033161	chr14	99914178	99920877	+	6699	415	ENSG00000066629;	exon:99914179-99914304,exon:99914566-99914697,exon:99917816-99917849,exon:99920789-99920877	RNASEQC4	5	259	EML1
novel_circ_0003282	chr14	100829708	100831094	+	1386	79	ENSG00000214548;	exon:100831016-100831094	RNASEQC1,RNASEQN2,RNASEQN4,RNASEQN5,RNASEQC5,RNASEQN6,RNASEQC6,RNASEQC7	6,6,3,2,4,4,9,13	7.16132e+32	--
novel_circ_0003290	chr14	100849849	100850006	+	157	157	ENSG00000214548;	exon:100849850-100850006	RNASEQC5,RNASEQC6,RNASEQC7	3,2,5	475386566	--
novel_circ_0003291	chr14	100889648	100910304	+	20656	444	ENSG00000258399;	exon:100889649-100889756,exon:100894699-100894770,exon:100906941-100907132,exon:100910233-100910304	RNASEQN2,RNASEQC2,RNASEQN3,RNASEQC3,RNASEQN4,RNASEQC4,RNASEQN5,RNASEQC5,RNASEQC7	2,2,2,9,4,4,4,2,15	228,235,54,427,170,280,377,502,779	--
novel_circ_0003294	chr14	100898956	100928167	+	29211	623	ENSG00000225746;	exon:100898957-100899085,exon:100906098-100906163,exon:100906936-100907132,exon:100910233-100910304,exon:100913432-100913521,exon:100928099-100928167	RNASEQC3,RNASEQC4,RNASEQC7	3,4,5	8175271247	--
novel_circ_0003299	chr14	100913431	100949596	+	36165	386	ENSG00000225746;	exon:100913432-100913521,exon:100928099-100928167,exon:100947034-100947116,exon:100948978-100949039,exon:100949515-100949596	RNASEQC1,RNASEQN2,RNASEQC3,RNASEQN4,RNASEQC4,RNASEQN5,RNASEQC6,RNASEQN7,RNASEQC7	3,3,20,2,10,4,2,2,12	7.04387e+28	--
novel_circ_0003321	chr14	100935771	100942838	+	7067	468	ENSG00000225746;	exon:100935772-100935881,exon:100936178-100936295,exon:100938880-100938956,exon:100940365-100940450,exon:100942762-100942838	RNASEQC3,RNASEQC4,RNASEQC5,RNASEQC7	9,15,3,6	110310568411356	--
novel_circ_0003323	chr14	100935771	100949596	+	13825	775	ENSG00000225746;	exon:100935772-100935881,exon:100936178-100936310,exon:100937403-100937488,exon:100938880-100938956,exon:100944809-100944925,exon:100947034-100947116,exon:100948978-100949064,exon:100949515-100949596	RNASEQN1,RNASEQC1,RNASEQN2,RNASEQC2,RNASEQN3,RNASEQC3,RNASEQN4,RNASEQC4,RNASEQN5,RNASEQC5,RNASEQN6,RNASEQC6,RNASEQN7,RNASEQC7	14,26,16,8,5,82,11,153,12,100,4,37,17,212	5.64773e+45	--
novel_circ_0003324	chr14	100935771	100951494	+	15723	942	ENSG00000225746;	exon:100935772-100935881,exon:100936178-100936310,exon:100937403-100937488,exon:100938880-100938956,exon:100940365-100940450,exon:100944809-100944872,exon:100947034-100947116,exon:100948978-100949064,exon:100949515-100949596,exon:100950402-100950472,exon:100951432-100951494	RNASEQC1,RNASEQN2,RNASEQC2,RNASEQN3,RNASEQC3,RNASEQC4,RNASEQN5,RNASEQC5,RNASEQN6,RNASEQC6,RNASEQN7,RNASEQC7	3,6,3,3,25,38,8,22,4,19,3,71	6.77362e+36	--
novel_circ_0003326	chr14	100935771	100964439	+	28668	421	ENSG00000225746;	exon:100935772-100935881,exon:100958262-100958343,exon:100961027-100961132,exon:100963965-100964000,exon:100964353-100964439	RNASEQN1,RNASEQC4,RNASEQC5,RNASEQC7	2,5,3,5	4556607521177	--
novel_circ_0003329	chr14	100935771	100969545	+	33774	493	ENSG00000225746;	exon:100935772-100935881,exon:100936178-100936310,exon:100937403-100937488,exon:100968648-100968724,exon:100969459-100969545	RNASEQC3,RNASEQN4,RNASEQC4,RNASEQC5,RNASEQC6,RNASEQC7	5,2,4,9,5,18	6.77325e+18	--
novel_circ_0003330	chr14	100935771	100970814	+	35043	495	ENSG00000225746;	intron:100935772-100935881,intron:100936178-100936310,intron:100937403-100937488,intron:100969459-100969545,intron:100970736-100970814	RNASEQC2,RNASEQC3,RNASEQC4,RNASEQC5,RNASEQC6,RNASEQN7,RNASEQC7	5,2,15,7,3,2,10	3.55543e+20	--
novel_circ_0003332	chr14	100935771	100988790	+	53019	485	ENSG00000225746;	exon:100935772-100935881,exon:100936178-100936295,exon:100986619-100986706,exon:100987544-100987630,exon:100988709-100988790	RNASEQN1,RNASEQN2,RNASEQN3,RNASEQC3,RNASEQN4,RNASEQC4,RNASEQN5,RNASEQC5,RNASEQC6,RNASEQN7,RNASEQC7	3,3,5,10,7,16,4,8,6,3,37	456,266,83,649,316,584,349,541,421,296,886	--
novel_circ_0003340	chr14	100937402	100947116	+	9714	363	ENSG00000225746;	exon:100937403-100937488,exon:100938880-100938956,exon:100944809-100944925,exon:100947034-100947116	RNASEQC3,RNASEQC4,RNASEQC7	2,4,5	128514452249	--
novel_circ_0003344	chr14	100937402	100964439	+	27037	315	ENSG00000225746;	exon:100937403-100937488,exon:100961027-100961132,exon:100963965-100964000,exon:100964353-100964439	RNASEQN1,RNASEQC1,RNASEQN3,RNASEQC3,RNASEQC4,RNASEQC5,RNASEQC6,RNASEQN7,RNASEQC7	4,3,3,8,10,4,5,3,7	4.10575e+27	--
novel_circ_0003347	chr14	100937402	100969545	+	32143	561	ENSG00000225746;	exon:100937403-100937488,exon:100938880-100938956,exon:100940365-100940450,exon:100967639-100967786,exon:100968648-100968724,exon:100969459-100969545	RNASEQC1,RNASEQC2,RNASEQN3,RNASEQC3,RNASEQN4,RNASEQC4,RNASEQN5,RNASEQC5,RNASEQC6,RNASEQN7,RNASEQC7	6,3,6,8,3,29,4,26,10,4,20	5.27486e+33	--
novel_circ_0003348	chr14	100937402	100970814	+	33412	492	ENSG00000225746;	intron:100937403-100937488,intron:100938880-100938956,intron:100940365-100940450,intron:100968648-100968724,intron:100969459-100969545,intron:100970736-100970814	RNASEQN2,RNASEQC2,RNASEQC3,RNASEQN4,RNASEQC4,RNASEQC5,RNASEQN6,RNASEQC6,RNASEQN7,RNASEQC7	2,6,14,3,22,4,2,7,2,9	2.57433e+29	--
novel_circ_0003353	chr14	100937402	100988790	+	51388	420	ENSG00000225746;	exon:100937403-100937488,exon:100938880-100938956,exon:100986619-100986706,exon:100987544-100987630,exon:100988709-100988790	RNASEQN2,RNASEQC2,RNASEQC3,RNASEQC4,RNASEQN5,RNASEQC5,RNASEQC6,RNASEQN7,RNASEQC7	4,6,4,39,3,19,6,3,8	2.82456e+26	--
novel_circ_0003368	chr14	100944808	100951494	+	6686	478	ENSG00000225746;	exon:100944809-100944925,exon:100947034-100947116,exon:100948978-100949039,exon:100949515-100949596,exon:100950402-100950472,exon:100951432-100951494	RNASEQC3,RNASEQC4,RNASEQC5,RNASEQC6,RNASEQC7	4,3,5,2,10	1.30812e+17	--
novel_circ_0003388	chr14	100960081	100961294	+	1213	280	ENSG00000225746;	intron:100960082-100960361	RNASEQN1,RNASEQC2,RNASEQC4	24,22,12	157,86,287	--
novel_circ_0003397	chr14	100972261	100977722	+	5461	367	ENSG00000225746;	intron:100972262-100972346,intron:100974126-100974203,intron:100975411-100975496,intron:100977605-100977722	RNASEQC1,RNASEQC2,RNASEQC3,RNASEQC7	2,4,2,7	180137279560	--
novel_circ_0003402	chr14	100980576	100983542	+	2966	251	ENSG00000225746;	exon:100980577-100980663,exon:100982504-100982585,exon:100983461-100983542	RNASEQC5,RNASEQC7	2,7	475683	--
novel_circ_0003409	chr14	100983460	100986706	+	3246	343	ENSG00000225746;	exon:100983461-100983542,exon:100984348-100984434,exon:100985655-100985740,exon:100986619-100986706	RNASEQC4,RNASEQC5,RNASEQC7	2,2,10	360427711	--
novel_circ_0003427	chr14	102221153	102223957	-	2804	170	ENSG00000140153;	intron:102223788-102223957	RNASEQC1,RNASEQN7,RNASEQC7	3,3,10	34,20,21	WDR20
novel_circ_0003456	chr14	103669510	103677523	+	8013	367	ENSG00000256500;ENSG00000126214;	exon:103669511-103669598,exon:103670182-103670283,exon:103675689-103675756,exon:103677415-103677523	RNASEQC2,RNASEQC4,RNASEQC5	5,2,3	808527715	AL139300.1;KLC1
novel_circ_0003469	chr14	20352244	20354247	+	2003	163	ENSG00000129484;	exon:20354085-20354247	RNASEQN2,RNASEQC4,RNASEQC7	7,4,4	160,107,85	PARP2
novel_circ_0003542	chr14	31144110	31172122	-	28012	319	ENSG00000092148;	exon:31144111-31144257,exon:31171861-31171955,exon:31172046-31172122	RNASEQN1,RNASEQN3,RNASEQC4	4,3,6	355397319	HECTD1
novel_circ_0003568	chr14	32577119	32600792	+	23673	384	ENSG00000151320;	exon:32577120-32577242,exon:32599410-32599506,exon:32600629-32600792	RNASEQC5,RNASEQC6,RNASEQN7,RNASEQC7	2,11,4,4	449465134359	AKAP6
novel_circ_0003573	chr14	33215181	33215587	+	406	296	ENSG00000151322;	exon:33215182-33215426,exon:33215537-33215587	RNASEQN2,RNASEQC2,RNASEQN3,RNASEQC3,RNASEQN4,RNASEQC4,RNASEQN5,RNASEQC5,RNASEQN6,RNASEQN7	4,8,17,13,3,22,5,6,3,6	15,20,19,27,18,25,30,14,13,16	NPAS3
novel_circ_0003579	chr14	33925617	33931215	-	5598	636	ENSG00000129521;	exon:33925618-33925922,exon:33926960-33927033,exon:33929076-33929212,exon:33931096-33931215	RNASEQC3,RNASEQC4,RNASEQC5,RNASEQC7	51,35,54,42	4896849091172	EGLN3
novel_circ_0003581	chr14	34567685	34568013	-	328	246	ENSG00000129515;	exon:34567686-34567771,exon:34567854-34568013	RNASEQN1,RNASEQN2,RNASEQN3,RNASEQC3,RNASEQC4,RNASEQN5,RNASEQN7	7,3,3,5,9,2,3	144,94,68,85,62,74,48	SNX6
novel_circ_0003622	chr14	39154210	39159550	-	5340	303	ENSG00000182400;	exon:39154211-39154294,exon:39158285-39158402,exon:39159450-39159550	RNASEQN2,RNASEQC2,RNASEQN3,RNASEQC3,RNASEQN4,RNASEQC4,RNASEQN5,RNASEQC6	4,5,4,8,5,4,2,5	2.19325e+23	TRAPPC6B
novel_circ_0003626	chr14	39179090	39179462	+	372	295	ENSG00000100941;	exon:39179091-39179246,exon:39179324-39179462	RNASEQN1,RNASEQC1,RNASEQN2,RNASEQC2,RNASEQN3,RNASEQC3,RNASEQN4,RNASEQC4,RNASEQN5,RNASEQC5,RNASEQN6,RNASEQC6,RNASEQN7,RNASEQC7	22,8,33,25,28,41,20,41,7,5,3,3,2,6	3.17498e+41	PNN
novel_circ_0003633	chr14	39642712	39655808	+	13096	556	n/a	intergenic_region:39642713-39642765,intergenic_region:39646470-39646571,intergenic_region:39654845-39654940,intergenic_region:39655504-39655808	RNASEQN1,RNASEQC1,RNASEQN2,RNASEQC2,RNASEQN4,RNASEQN5,RNASEQC6,RNASEQN7,RNASEQC7	4,3,4,4,2,3,2,3,5	10,13,3,16,12,6,11,9,15
novel_circ_0003634	chr14	39654844	39655808	+	964	401	n/a	intergenic_region:39654845-39654940,intergenic_region:39655504-39655808	RNASEQC2,RNASEQC3,RNASEQN4,RNASEQC4,RNASEQC5,RNASEQC6,RNASEQC7	3,5,2,6,2,5,8	16,12,11,9,8,18,20
novel_circ_0003638	chr14	44995745	45012075	+	16330	258	ENSG00000198718;	exon:44995746-44995902,exon:45011975-45012075	RNASEQC1,RNASEQC2,RNASEQC3,RNASEQC4,RNASEQC5,RNASEQC6,RNASEQC7	10,6,3,4,8,6,4	1.23146e+20	TOGARAM1
novel_circ_0003653	chr14	45118027	45130790	-	12763	298	ENSG00000100442;	exon:45118028-45118125,exon:45129794-45129901,exon:45130699-45130790	RNASEQN1,RNASEQC1,RNASEQN2,RNASEQC2,RNASEQN3,RNASEQC3,RNASEQN4,RNASEQC4,RNASEQN5,RNASEQC5,RNASEQN6,RNASEQC6,RNASEQN7,RNASEQC7	13,21,12,27,24,51,11,23,6,6,5,7,3,7	3.33478e+41	FKBP3
novel_circ_0003671	chr14	49795790	49800696	-	4906	154	ENSG00000165525;	exon:49795791-49795944	RNASEQC1,RNASEQN3,RNASEQC3,RNASEQN4	2,6,4,2	290274331232	NEMF
novel_circ_0003678	chr14	49825866	49831361	-	5495	230	ENSG00000165525;	exon:49825867-49825955,exon:49829349-49829426,exon:49831299-49831361	RNASEQN1,RNASEQC1,RNASEQN2,RNASEQC2,RNASEQN3,RNASEQC3,RNASEQN4,RNASEQC4,RNASEQN5,RNASEQC5,RNASEQC6	5,17,8,14,21,18,5,7,5,2,13	1.71281e+32	NEMF
novel_circ_0003696	chr14	50150007	50153173	-	3166	327	ENSG00000100485;	exon:50150008-50150230,exon:50153070-50153173	RNASEQN1,RNASEQC1,RNASEQN2,RNASEQC2,RNASEQC3,RNASEQN4,RNASEQC4,RNASEQC5,RNASEQN6,RNASEQC6,RNASEQN7	3,4,2,2,4,3,7,6,3,4,3	2.03303e+32	SOS2
novel_circ_0003717	chr14	51009079	51025360	-	16281	484	ENSG00000100505;	exon:51009080-51009233,exon:51010384-51010494,exon:51022835-51022957,exon:51025265-51025360	RNASEQC7	5	105	TRIM9
novel_circ_0003778	chr14	60113103	60113450	-	347	347	ENSG00000126773;	intron:60113104-60113450	RNASEQN1	5	3	PCNX4
novel_circ_0003788	chr14	60455000	60471739	-	16739	145	ENSG00000179008;	exon:60455001-60455145	RNASEQC3	5	57	C14orf39
novel_circ_0003815	chr14	62950132	62950559	-	427	427	ENSG00000140015;	exon:62950133-62950559	RNASEQC2,RNASEQC3,RNASEQC7	5,3,2	358172176	KCNH5
novel_circ_0003824	chr14	63998913	64022863	+	23950	240	ENSG00000054654;	exon:63998914-63999040,exon:64022751-64022863	RNASEQN1,RNASEQN2,RNASEQC2,RNASEQN3,RNASEQC3,RNASEQC4,RNASEQN5,RNASEQC5,RNASEQN6,RNASEQN7,RNASEQC7	3,4,3,11,8,4,7,3,4,6,2	97,105,167,171,305,120,105,132,107,85,178	SYNE2
novel_circ_0003826	chr14	64065431	64081580	+	16149	357	ENSG00000054654;	exon:64065432-64065650,exon:64081443-64081580	RNASEQN3,RNASEQN5	3,6	144153	SYNE2
novel_circ_0003835	chr14	65615977	65629606	+	13629	333	ENSG00000033170;	exon:65615978-65616093,exon:65617090-65617191,exon:65629492-65629606	RNASEQC1,RNASEQC2,RNASEQN3,RNASEQC4	3,3,3,6	429294127175	FUT8
novel_circ_0003837	chr14	65721774	65743475	+	21701	247	ENSG00000033170;	exon:65721775-65722021	RNASEQC2	14	124	FUT8
novel_circ_0003890	chr14	72714422	72731934	-	17512	303	ENSG00000205683;	exon:72714423-72714501,exon:72723633-72723728,exon:72731807-72731934	RNASEQC1	5	54	DPF3
novel_circ_0003891	chr14	73077368	73088161	+	10793	387	ENSG00000119707;	exon:73077369-73077536,exon:73083494-73083551,exon:73088001-73088161	RNASEQC1	5	345	RBM25
novel_circ_0003893	chr14	73103191	73111155	+	7964	287	ENSG00000119707;	exon:73103192-73103478	RNASEQN3	5	492	RBM25
novel_circ_0003965	chr14	79692172	79708488	+	16316	229	ENSG00000021645;ENSG00000258637;	intron:79692173-79692262,intron:79708350-79708488	RNASEQC2,RNASEQC4	5,3	66,9	NRXN3;--
novel_circ_0003982	chr14	88416710	88433212	+	16502	382	ENSG00000042317;	exon:88416711-88416844,exon:88429348-88429463,exon:88431172-88431225,exon:88433135-88433212	RNASEQN1,RNASEQC1,RNASEQN2,RNASEQC2,RNASEQN3,RNASEQC3,RNASEQC4,RNASEQN5,RNASEQC5,RNASEQN6,RNASEQC6,RNASEQN7,RNASEQC7	4,10,5,8,4,4,6,3,4,4,4,8,9	95,104,74,161,87,121,112,51,99,49,84,70,81	SPATA7
novel_circ_0003983	chr14	88416710	88437903	+	21193	333	ENSG00000042317;	exon:88416711-88416844,exon:88433135-88433212,exon:88437543-88437597,exon:88437838-88437903	RNASEQN1,RNASEQC1,RNASEQN2,RNASEQC2,RNASEQN3,RNASEQC3,RNASEQN4,RNASEQC4,RNASEQN5,RNASEQC5,RNASEQN6,RNASEQC6,RNASEQN7,RNASEQC7	9,20,11,27,10,17,4,4,4,8,6,7,15,8	96,98,66,166,100,150,84,104,46,80,40,77,60,56	SPATA7
novel_circ_0003997	chr14	88657375	88665489	-	8114	280	ENSG00000165521;	exon:88657376-88657502,exon:88665337-88665489	RNASEQN1,RNASEQC1,RNASEQC2,RNASEQC3,RNASEQN4,RNASEQC5,RNASEQN7,RNASEQC7	4,3,4,8,5,4,3,8	4.43715e+22	EML5
novel_circ_0003998	chr14	88657375	88696952	-	39577	327	ENSG00000165521;	exon:88657376-88657502,exon:88695361-88695454,exon:88696847-88696952	RNASEQC2,RNASEQN4,RNASEQC5,RNASEQC6,RNASEQC7	3,2,2,4,5	456135237333304	EML5
novel_circ_0004027	chr14	88754511	88766867	-	12356	404	ENSG00000165521;	intron:88754512-88754671,intron:88765400-88765523,intron:88766748-88766867	RNASEQC2,RNASEQC3,RNASEQC4,RNASEQC6,RNASEQC7	10,6,9,4,8	399189184299228	EML5
novel_circ_0004032	chr14	89924512	89932627	-	8115	193	ENSG00000140025;	exon:89931541-89931631,exon:89932526-89932627	RNASEQC3,RNASEQN4,RNASEQC4,RNASEQC5,RNASEQC7	3,2,5,2,2	32,19,36,38,25	EFCAB11
novel_circ_0004044	chr14	91147780	91167378	+	19598	232	ENSG00000133943;	exon:91147781-91147858,exon:91167225-91167378	RNASEQN4	7	125	DGLUCY
novel_circ_0004053	chr14	92003418	92007852	-	4434	213	ENSG00000100815;	exon:92007640-92007852	RNASEQC3,RNASEQC4,RNASEQC6	6,3,2	348276152	TRIP11
novel_circ_0004057	chr14	92070934	92082466	-	11532	286	ENSG00000066427;	exon:92070935-92071053,exon:92082300-92082466	RNASEQN3,RNASEQC3,RNASEQN4,RNASEQC4	6,6,5,2	114164112194	ATXN3
novel_circ_0004061	chr14	92126121	92143294	+	17173	533	ENSG00000165934;	exon:92126122-92126180,exon:92130951-92131133,exon:92143004-92143294	RNASEQC1,RNASEQC2,RNASEQN3,RNASEQC3,RNASEQC4,RNASEQN5,RNASEQC5,RNASEQC6,RNASEQN7,RNASEQC7	2,8,3,2,2,3,3,2,5,7	2.85271e+29	CPSF2
novel_circ_0004066	chr14	92809299	92816421	+	7122	391	ENSG00000066455;	exon:92809300-92809519,exon:92816251-92816421	RNASEQN1,RNASEQC1,RNASEQC2,RNASEQC3,RNASEQN4	4,3,4,4,6	223304313387277	GOLGA5
novel_circ_0004068	chr14	92923233	92923405	+	172	172	ENSG00000100604;	exon:92923234-92923405	RNASEQC4	6	53115	CHGA
novel_circ_0004071	chr14	92932644	92932851	+	207	207	ENSG00000100604;	exon:92932645-92932851	RNASEQC4	5	72016	CHGA
novel_circ_0004078	chr14	93466697	93487755	+	21058	295	ENSG00000133958;	intron:93466698-93466899,intron:93487663-93487755	RNASEQC1,RNASEQC2,RNASEQC7	3,7,3	251224117	UNC79
novel_circ_0004080	chr14	93467670	93477728	+	10058	121	ENSG00000133958;	exon:93467671-93467791	RNASEQC3,RNASEQC4,RNASEQC5,RNASEQC6,RNASEQC7	4,8,2,4,2	154178207354157	UNC79
novel_circ_0004081	chr14	93467670	93487755	+	20085	531	ENSG00000133958;	exon:93467671-93467791,exon:93474248-93474393,exon:93477558-93477728,exon:93487663-93487755	RNASEQC1,RNASEQC2,RNASEQC3,RNASEQN4,RNASEQC4,RNASEQC5,RNASEQC6,RNASEQN7,RNASEQC7	27,30,5,4,9,23,22,3,16	436,406,114,32,152,179,320,34,151	UNC79
novel_circ_0004082	chr14	93467670	93497286	+	29616	251	ENSG00000133958;	exon:93467671-93467791,exon:93497157-93497286	RNASEQC1,RNASEQC2,RNASEQC3,RNASEQC4,RNASEQC5,RNASEQC6,RNASEQN7	27,21,20,28,35,48,2	407,397,126,141,143,300,25	UNC79
novel_circ_0004087	chr14	93603238	93617304	+	14066	363	ENSG00000133958;	exon:93603239-93603418,exon:93617122-93617304	RNASEQC1,RNASEQC7	2,5	340176	UNC79
novel_circ_0004089	chr14	93653741	93662714	+	8973	224	ENSG00000133958;	exon:93653742-93653854,exon:93662604-93662714	RNASEQC2,RNASEQC6	5,3	256300	UNC79
novel_circ_0004092	chr14	95124195	95141748	-	17553	167	ENSG00000100697;	exon:95140659-95140759,exon:95141683-95141748	RNASEQC6	5	141	DICER1
novel_circ_0004101	chr14	96560648	96565214	+	4566	398	ENSG00000090060;	exon:96560649-96560711,exon:96562819-96562893,exon:96564955-96565214	RNASEQN1,RNASEQC1,RNASEQN3,RNASEQC3,RNASEQN4,RNASEQC4,RNASEQC6,RNASEQC7	4,7,8,2,2,14,3,4	5.33336e+23	PAPOLA
hsa_circ_0005019	chr15	101235081	101235577	-	496	496	ENSG00000131873;	exon:101235082-101235577	RNASEQN3,RNASEQC3,RNASEQN4,RNASEQC4,RNASEQN5,RNASEQC6,RNASEQC7	8,9,2,9,9,5,24	1.66175e+20	CHSY1
hsa_circ_0008425	chr15	101699330	101714963	-	15633	2509	ENSG00000185418;	exon:101699331-101699435,exon:101701086-101701184,exon:101714840-101714963	RNASEQN1,RNASEQN2,RNASEQC2,RNASEQN4,RNASEQC5	3,2,5,2,2	49,35,95,65,39	TARSL2
hsa_circ_0037108	chr15	101701085	101714963	-	13878	754	ENSG00000185418;	exon:101701086-101701184,exon:101714840-101714963	RNASEQC1,RNASEQC2,RNASEQC3,RNASEQC4,RNASEQC5,RNASEQC6,RNASEQN7,RNASEQC7	2,3,4,4,2,4,5,5	88,216,143,127,81,165,69,102	TARSL2
hsa_circ_0008551	chr15	20669467	20681218	-	11751	10276	ENSG00000258590;	exon:20669468-20669637	RNASEQC7	5	10	--
hsa_circ_0000585	chr15	25083395	25093957	+	10562	10562	ENSG00000224078;	exon:25083396-25083527,exon:25085190-25085322	RNASEQN1,RNASEQC1,RNASEQC2,RNASEQC4,RNASEQN5,RNASEQN6,RNASEQC6,RNASEQC7	4,11,4,3,2,5,10,8	1.23305e+23	--
hsa_circ_0005147	chr15	25405460	25415842	-	10382	4162	ENSG00000114062;	exon:25405461-25405502,exon:25407067-25407232,exon:25411908-25411971,exon:25415710-25415842	RNASEQN1,RNASEQN2,RNASEQC2,RNASEQN3,RNASEQC3,RNASEQN4,RNASEQC4,RNASEQN5,RNASEQC6,RNASEQC7	3,4,2,7,5,5,10,6,3,6	1.51151e+29	UBE3A
hsa_circ_0034186	chr15	27326808	27328888	+	2080	304	ENSG00000182256;	exon:27326809-27327029,exon:27328806-27328888	RNASEQC1,RNASEQC6	2,7	27114	GABRG3
hsa_circ_0003398	chr15	28143872	28146344	-	2472	518	ENSG00000128731;	exon:28143873-28143991,exon:28146237-28146344	RNASEQN2,RNASEQC3,RNASEQN4	3,5,2	78,90,87	HERC2
hsa_circ_0034293	chr15	29761138	29773357	-	12219	926	ENSG00000104067;	exon:29761139-29761286,exon:29761601-29761769,exon:29772064-29772166,exon:29773233-29773357	RNASEQN1,RNASEQC1,RNASEQN2,RNASEQC2,RNASEQN3,RNASEQC3,RNASEQN4,RNASEQC4,RNASEQN5,RNASEQC5,RNASEQN6,RNASEQC6,RNASEQN7,RNASEQC7	7,8,11,9,11,11,9,7,17,7,6,12,14,22	1.9113e+41	TJP1
hsa_circ_0034294	chr15	29761138	29800702	-	39564	983	ENSG00000104067;	exon:29761139-29761286,exon:29773233-29773357,exon:29800646-29800702	RNASEQN1,RNASEQC1,RNASEQN2,RNASEQN3,RNASEQC3,RNASEQC4,RNASEQN5,RNASEQC5,RNASEQN6,RNASEQN7,RNASEQC7	4,3,6,10,4,4,2,6,3,2,3	1.68111e+32	TJP1
hsa_circ_0005054	chr15	32857014	32902040	-	45026	551	ENSG00000248905;	exon:32857015-32857107,exon:32888172-32888292,exon:32901911-32902040	RNASEQN4,RNASEQC4,RNASEQN5,RNASEQC5,RNASEQN6,RNASEQC6,RNASEQN7,RNASEQC7	4,3,2,13,2,3,5,6	36,71,23,101,21,7,47,30	FMN1
hsa_circ_0034557	chr15	40009613	40019200	+	9587	597	ENSG00000128829;	exon:40019093-40019200	RNASEQN1,RNASEQN3,RNASEQC3,RNASEQC4,RNASEQC5,RNASEQC6,RNASEQC7	2,2,5,3,2,2,3	8.31001e+19	EIF2AK4
hsa_circ_0004942	chr15	40744046	40745259	-	1213	386	ENSG00000137824;	exon:40744047-40744149,exon:40744977-40745259	RNASEQC1,RNASEQN2,RNASEQC2,RNASEQN3,RNASEQC3,RNASEQC4,RNASEQC5,RNASEQN7,RNASEQC7	3,3,8,6,4,6,4,2,6	4.72031e+25	RMDN3
hsa_circ_0004279	chr15	41085368	41087682	-	2314	336	ENSG00000128908;	exon:41087562-41087682	RNASEQN1,RNASEQC2,RNASEQN3,RNASEQC3,RNASEQN4,RNASEQC4,RNASEQC5	3,5,7,2,5,4,5	105,77,115,149,119,89,102	INO80
hsa_circ_0000591	chr15	41668827	41669958	+	1131	1131	ENSG00000174197;	exon:41668828-41669234	RNASEQN4	43	140	MGA
hsa_circ_0000592	chr15	41696074	41699159	+	3085	1124	ENSG00000174197;	exon:41698863-41698941,exon:41699064-41699159	RNASEQN1,RNASEQC1,RNASEQN2,RNASEQC2,RNASEQN3,RNASEQC3,RNASEQN4,RNASEQC4,RNASEQN5,RNASEQC5,RNASEQN6,RNASEQC6,RNASEQN7,RNASEQC7	16,11,8,19,17,30,14,20,17,17,4,18,9,18	1.69121e+41	MGA
hsa_circ_0000593	chr15	41696074	41713496	+	17422	2366	ENSG00000174197;	exon:41713151-41713496	RNASEQN2,RNASEQC2,RNASEQC4	4,8,5	166164153	MGA
hsa_circ_0034754	chr15	41748636	41750615	+	1979	1796	ENSG00000174197;	exon:41748637-41748927	RNASEQN3,RNASEQC5,RNASEQC6,RNASEQN7	2,4,4,5	136121184153	MGA
hsa_circ_0003838	chr15	42794643	42817097	-	22454	443	ENSG00000128881;	exon:42794644-42794801,exon:42811688-42811780,exon:42817032-42817097	RNASEQC2,RNASEQN3,RNASEQC5,RNASEQC6,RNASEQN7	2,6,4,2,3	210,89,157,244,146	TTBK2
hsa_circ_0002466	chr15	42810613	42840433	-	29820	605	ENSG00000128881;	exon:42810614-42810739,exon:42829938-42830078,exon:42840360-42840433	RNASEQN1,RNASEQN2,RNASEQN3,RNASEQC3,RNASEQN4,RNASEQC5,RNASEQC6,RNASEQC7	3,2,2,5,2,2,2,3	67,86,75,127,94,157,224,122	TTBK2
hsa_circ_0008319	chr15	42827927	42840433	-	12506	320	ENSG00000128881;	exon:42827928-42828032,exon:42829938-42830078,exon:42840360-42840433	RNASEQN1,RNASEQC1,RNASEQN2,RNASEQC2,RNASEQN3,RNASEQC3,RNASEQN4,RNASEQC4,RNASEQN5,RNASEQC5,RNASEQN6,RNASEQC6,RNASEQN7,RNASEQC7	17,16,25,17,19,25,8,14,14,17,8,15,12,17	104,112,113,218,79,136,101,114,62,156,93,230,110,135	TTBK2
hsa_circ_0006297	chr15	42827927	42878684	-	50757	604	ENSG00000128881;	exon:42827928-42828032,exon:42829938-42830078,exon:42878549-42878684	RNASEQN1,RNASEQC1,RNASEQC2,RNASEQN3,RNASEQC3,RNASEQC4,RNASEQC6,RNASEQN7,RNASEQC7	3,4,3,2,3,2,4,4,7	122,111,213,76,147,122,228,111,145	TTBK2
hsa_circ_0034880	chr15	42872610	42878684	-	6074	284	ENSG00000128881;	exon:42872611-42872758,exon:42878549-42878684	RNASEQN2,RNASEQC2,RNASEQN3,RNASEQC3,RNASEQN4,RNASEQC4	5,5,5,5,3,5	95,192,50,127,94,99	TTBK2
hsa_circ_0034972	chr15	43400043	43401850	+	1807	313	ENSG00000137822;	exon:43400044-43400221,exon:43401716-43401850	RNASEQN1,RNASEQN2,RNASEQN3,RNASEQC3	2,4,2,6	52,58,44,57	TUBGCP4
hsa_circ_0035051	chr15	44328684	44338317	+	9633	420	ENSG00000166734;	exon:44328685-44328787,exon:44338237-44338317	RNASEQN1,RNASEQN2,RNASEQN3,RNASEQC3,RNASEQN4,RNASEQC4,RNASEQN5	3,8,9,10,7,4,4	41,41,38,38,40,17,34	CASC4
hsa_circ_0035052	chr15	44328684	44380976	+	52292	690	ENSG00000166734;	exon:44328685-44328787,exon:44380806-44380976	RNASEQN1,RNASEQC1,RNASEQN2,RNASEQC2,RNASEQN3,RNASEQC3,RNASEQN4,RNASEQC4,RNASEQN5,RNASEQC5,RNASEQC6,RNASEQN7,RNASEQC7	3,7,2,17,5,8,7,12,2,6,14,2,5	5.78297e+38	CASC4
hsa_circ_0000596	chr15	44331987	44338317	+	6330	317	ENSG00000166734;	exon:44331988-44332078	RNASEQN1,RNASEQC1,RNASEQN2,RNASEQC2,RNASEQN3,RNASEQC3,RNASEQN4,RNASEQC4,RNASEQN5	17,6,6,16,8,15,12,11,3	95,56,112,68,81,78,87,64,51	CASC4
hsa_circ_0003784	chr15	44615362	44620403	-	5041	418	ENSG00000104133;	exon:44615363-44615566	RNASEQN1,RNASEQC1,RNASEQN2,RNASEQC2,RNASEQN3,RNASEQC3,RNASEQN4,RNASEQC4,RNASEQC5,RNASEQN6,RNASEQN7	9,2,5,9,8,12,7,4,2,3,2	2.60104e+32	SPG11
hsa_circ_0035115	chr15	45175218	45178306	-	3088	349	ENSG00000138606;	exon:45175219-45175425,exon:45178165-45178306	RNASEQC1,RNASEQN2,RNASEQC2,RNASEQC3,RNASEQN4,RNASEQC4,RNASEQC5,RNASEQN6,RNASEQC6,RNASEQC7	7,2,25,9,2,14,12,2,18,9	209,117,690,336,79,482,581,63,675,504	SHF
hsa_circ_0008488	chr15	49235850	49239367	+	3517	238	ENSG00000156958;	exon:49235851-49235941,exon:49239221-49239367	RNASEQN1,RNASEQC1,RNASEQN2,RNASEQC2,RNASEQN3,RNASEQC3,RNASEQN4,RNASEQC4,RNASEQN5,RNASEQC5,RNASEQC6,RNASEQN7,RNASEQC7	3,6,5,5,3,19,4,16,6,7,7,3,4	2.16109e+38	GALK2
hsa_circ_0035189	chr15	49235850	49292537	+	56687	701	ENSG00000156958;	exon:49235851-49235941,exon:49239221-49239367,exon:49292327-49292537	RNASEQN1,RNASEQC1,RNASEQN2,RNASEQC2,RNASEQN3,RNASEQC3,RNASEQN4,RNASEQC4,RNASEQN5,RNASEQC5,RNASEQN6,RNASEQC6,RNASEQN7,RNASEQC7	9,5,6,6,2,8,4,14,8,15,7,33,15,26	236,97,252,159,243,212,238,156,237,182,187,195,184,186	GALK2
hsa_circ_0035194	chr15	49625112	49634794	+	9682	722	ENSG00000104047;	exon:49625113-49625431	RNASEQC2,RNASEQC3	8,6	70,45	DTWD1
hsa_circ_0002551	chr15	50300788	50301368	-	580	262	ENSG00000104064;	exon:50300789-50300902,exon:50301257-50301368	RNASEQN1,RNASEQN2,RNASEQC2,RNASEQN3,RNASEQC3,RNASEQN4,RNASEQC4,RNASEQN6,RNASEQC7	3,5,6,6,5,2,5,3,2	79,52,89,86,89,53,103,57,70	GABPB1
hsa_circ_0003501	chr15	50300788	50309798	-	9010	733	ENSG00000104064;	exon:50300789-50300902,exon:50303966-50304133,exon:50309691-50309798	RNASEQN3,RNASEQC3,RNASEQC5,RNASEQN7,RNASEQC7	3,5,2,2,4	88,77,59,56,74	GABPB1
hsa_circ_0035228	chr15	50583088	50592626	-	9538	949	ENSG00000092439;	exon:50583089-50583159,exon:50586392-50586488	RNASEQN1,RNASEQC1,RNASEQC2,RNASEQN3,RNASEQC3,RNASEQC4,RNASEQN5,RNASEQC5,RNASEQN6,RNASEQN7,RNASEQC7	5,2,7,12,9,7,4,2,3,4,6	176,84,235,173,235,153,120,140,106,157,124	TRPM7
hsa_circ_0007775	chr15	50648686	50663046	-	14360	318	ENSG00000092439;	exon:50648687-50648885,exon:50657781-50657819,exon:50662967-50663046	RNASEQC2,RNASEQC3,RNASEQN4,RNASEQC4,RNASEQN7,RNASEQC7	2,2,3,8,2,3	2.87193e+17	TRPM7
hsa_circ_0005566	chr15	51781043	51782828	+	1785	239	ENSG00000128872;	exon:51781044-51781174,exon:51782721-51782828	RNASEQC4,RNASEQC5,RNASEQC6	8,4,3	283254250	TMOD2
hsa_circ_0035292	chr15	51869216	51902036	+	32820	898	ENSG00000138594;	exon:51869217-51869373	RNASEQN1,RNASEQC1,RNASEQN2,RNASEQC2,RNASEQN3,RNASEQC3,RNASEQN4,RNASEQC4,RNASEQN5,RNASEQC5,RNASEQN6,RNASEQC6,RNASEQN7	5,4,8,3,10,8,5,12,2,6,3,4,4	2.44111e+38	TMOD3
hsa_circ_0035338	chr15	52405286	52433285	-	27999	1026	ENSG00000197535;	exon:52405287-52405393,exon:52433175-52433285	RNASEQN1,RNASEQN3,RNASEQC3	3,5,4	98104116	MYO5A
hsa_circ_0002207	chr15	52425829	52433285	-	7456	428	ENSG00000197535;	exon:52433175-52433285	RNASEQC2,RNASEQC3,RNASEQC4,RNASEQC5,RNASEQC7	4,5,4,8,5	346114131238146	MYO5A
hsa_circ_0003863	chr15	55223888	55234956	-	11068	489	ENSG00000069974;	exon:55223889-55224012,exon:55234782-55234956	RNASEQN1,RNASEQN2,RNASEQC2,RNASEQN3,RNASEQC3,RNASEQC4,RNASEQN5,RNASEQC5,RNASEQC7	3,3,5,5,4,4,3,3,3	2.69271e+26	RAB27A
hsa_circ_0000603	chr15	56388471	56394834	+	6363	565	ENSG00000151575;	exon:56388472-56388520,exon:56389318-56389400	RNASEQN1,RNASEQC1,RNASEQN2,RNASEQC2,RNASEQN3,RNASEQC3,RNASEQN4,RNASEQC4,RNASEQN5,RNASEQC5,RNASEQN6,RNASEQC6,RNASEQC7	2,4,8,12,5,10,6,9,3,8,3,9,4	35,60,66,131,48,117,80,96,25,52,25,70,77	TEX9
hsa_circ_0006380	chr15	57231151	57234107	+	2956	456	ENSG00000140262;	exon:57231152-57231257,exon:57232712-57232856,exon:57234043-57234107	RNASEQN1,RNASEQN2,RNASEQC2,RNASEQN3,RNASEQC3,RNASEQN4,RNASEQC4,RNASEQN5,RNASEQC5,RNASEQN6,RNASEQC6,RNASEQN7,RNASEQC7	3,6,3,2,6,6,6,3,2,3,14,5,3	2.17243e+38	TCF12
hsa_circ_0035431	chr15	57437984	57442478	+	4494	1818	ENSG00000128849;	exon:57442373-57442478	RNASEQN1,RNASEQN2,RNASEQN3,RNASEQC3,RNASEQN4,RNASEQC4,RNASEQC5,RNASEQN6,RNASEQC7	8,6,12,28,3,17,6,3,2	147,163,281,297,118,323,204,102,83	CGNL1
hsa_circ_0035432	chr15	57437984	57461892	+	23908	2418	ENSG00000128849;	exon:57461680-57461892	RNASEQN1,RNASEQC3,RNASEQC4	8,7,2	112362275	CGNL1
hsa_circ_0035435	chr15	57451499	57461892	+	10393	600	ENSG00000128849;	exon:57451500-57451601,exon:57461680-57461892	RNASEQN1,RNASEQN2,RNASEQN3,RNASEQC3,RNASEQN4,RNASEQC4,RNASEQN5,RNASEQC7	4,3,13,22,10,16,4,4	199,226,563,564,207,499,69,116	CGNL1
hsa_circ_0005678	chr15	58621470	58643978	-	22508	776	ENSG00000137845;	exon:58621471-58621621,exon:58643886-58643978	RNASEQC2,RNASEQC3,RNASEQC6,RNASEQC7	5,4,2,2	312440386280	ADAM10
hsa_circ_0000604	chr15	58886974	58887540	-	566	460	ENSG00000137776;	exon:58886975-58887119,exon:58887226-58887540	RNASEQN2,RNASEQN3,RNASEQC3,RNASEQC4	4,2,6,8	239269365262	SLTM
hsa_circ_0003713	chr15	58912562	58913696	-	1134	246	ENSG00000137776;	exon:58912563-58912610,exon:58913499-58913696	RNASEQN1,RNASEQC1,RNASEQN2,RNASEQC2,RNASEQC3,RNASEQN4,RNASEQC4,RNASEQN5	7,2,8,14,16,4,11,4	2.41222e+23	SLTM
hsa_circ_0004456	chr15	61929500	61931259	-	1759	418	ENSG00000129003;	exon:61929501-61929748,exon:61931090-61931259	RNASEQN1,RNASEQN3,RNASEQC3,RNASEQC4,RNASEQN5,RNASEQC5,RNASEQC7	4,2,2,3,2,6,8	3.08439e+20	VPS13C
hsa_circ_0000607	chr15	62007307	62013992	-	6685	606	ENSG00000129003;	exon:62007308-62007479,exon:62012107-62012164,exon:62013039-62013119,exon:62013933-62013992	RNASEQN1,RNASEQC1,RNASEQN2,RNASEQC2,RNASEQN3,RNASEQC3,RNASEQN4,RNASEQC4,RNASEQN5,RNASEQC5,RNASEQN6,RNASEQC6,RNASEQN7,RNASEQC7	15,12,23,33,38,71,15,25,6,4,12,29,7,10	3.35376e+43	VPS13C
hsa_circ_0000612	chr15	63532646	63537156	+	4510	193	ENSG00000140455;	exon:63532647-63532707,exon:63533803-63533918,exon:63537025-63537156	RNASEQN3,RNASEQN4,RNASEQC4,RNASEQN6	7,3,4,2	190134112111	USP3
hsa_circ_0035649	chr15	63532646	63559970	+	27324	556	ENSG00000140455;	exon:63532647-63532707,exon:63537025-63537156,exon:63559857-63559970	RNASEQN1,RNASEQN2,RNASEQN3,RNASEQC3,RNASEQN6,RNASEQC6,RNASEQN7	6,4,4,3,5,2,3	119,149,138,131,91,72,104	USP3
hsa_circ_0002138	chr15	63532646	63563008	+	30362	670	ENSG00000140455;	exon:63532647-63532707,exon:63537025-63537156,exon:63559857-63559970,exon:63562895-63563008	RNASEQN1,RNASEQN2,RNASEQC2,RNASEQN3,RNASEQC3,RNASEQN4,RNASEQC4,RNASEQC5,RNASEQN6,RNASEQN7,RNASEQC7	8,13,3,16,7,3,7,3,5,7,7	120,142,72,146,134,123,88,102,101,101,62	USP3
hsa_circ_0008153	chr15	63553714	63563008	+	9294	477	ENSG00000140455;	exon:63553715-63553798,exon:63556667-63556748,exon:63558106-63558188	RNASEQN1,RNASEQC1,RNASEQC2,RNASEQN3,RNASEQC4,RNASEQN7	2,2,4,9,3,3	145,34,109,207,122,105	USP3
hsa_circ_0035796	chr15	63696123	63716473	-	20350	1143	ENSG00000103657;	exon:63696124-63696329,exon:63716302-63716473	RNASEQN1,RNASEQC1,RNASEQN2,RNASEQC2,RNASEQN3,RNASEQC3,RNASEQN4,RNASEQC4,RNASEQN5,RNASEQC5,RNASEQN6,RNASEQC6,RNASEQN7,RNASEQC7	7,6,8,9,17,26,9,16,8,18,8,5,12,13	1.9912e+41	HERC1
hsa_circ_0035801	chr15	63706779	63716473	-	9694	658	ENSG00000103657;	exon:63706780-63706831,exon:63712775-63712895	RNASEQN1,RNASEQN2,RNASEQN3,RNASEQC3,RNASEQN4,RNASEQC4,RNASEQN5,RNASEQC5,RNASEQN6,RNASEQC7	4,3,5,6,7,5,3,5,2,3	2.39195e+29	HERC1
hsa_circ_0035818	chr15	64118116	64123546	+	5430	239	ENSG00000028528;	exon:64118117-64118244,exon:64118788-64118854,exon:64123503-64123546	RNASEQN2,RNASEQN3,RNASEQC4	3,2,8	551618550	SNX1
hsa_circ_0035828	chr15	64204440	64204949	-	509	234	ENSG00000259316;ENSG00000169118;	exon:64204441-64204589,exon:64204865-64204949	RNASEQN1,RNASEQN2,RNASEQN3,RNASEQC3	2,5,3,5	57,69,84,125	AC087632.1;CSNK1G1
hsa_circ_0000615	chr15	64499292	64500166	+	874	874	ENSG00000180357;	exon:64499293-64500166	RNASEQC3	107	176	ZNF609
hsa_circ_0003526	chr15	64974601	64983593	-	8992	476	ENSG00000090487;	exon:64974602-64974747,exon:64976475-64976555,exon:64980864-64981025,exon:64983507-64983593	RNASEQN1,RNASEQC1,RNASEQN2,RNASEQC2,RNASEQN3,RNASEQC3,RNASEQN4,RNASEQC4,RNASEQN5,RNASEQC5,RNASEQN6,RNASEQC6,RNASEQN7,RNASEQC7	13,5,6,3,6,15,13,6,7,7,3,11,4,3	4.22188e+41	SPG21
hsa_circ_0004374	chr15	65178933	65180204	-	1271	279	ENSG00000166855;	exon:65178934-65179051,exon:65180044-65180204	RNASEQN1,RNASEQC1,RNASEQN2,RNASEQC2,RNASEQN3,RNASEQC3,RNASEQN4,RNASEQC4,RNASEQN5,RNASEQN6,RNASEQC6	12,2,12,3,14,11,9,12,2,2,3	360,83,335,113,388,355,292,232,330,231,149	CLPX
hsa_circ_0035897	chr15	65463760	65480399	-	16639	853	ENSG00000074603;	exon:65463761-65463906,exon:65480222-65480399	RNASEQN1,RNASEQC1,RNASEQN2,RNASEQC6,RNASEQC7	2,2,2,2,5	204125246180168	DPP8
hsa_circ_0035901	chr15	65478879	65480399	-	1520	338	ENSG00000074603;	exon:65478880-65479039,exon:65480222-65480399	RNASEQC3,RNASEQC5,RNASEQN7	5,3,2	284180163	DPP8
hsa_circ_0035923	chr15	65667448	65670188	-	2740	777	ENSG00000174485;	exon:65667449-65667703,exon:65670013-65670188	RNASEQN1,RNASEQN2,RNASEQC2,RNASEQN3,RNASEQC3,RNASEQN4,RNASEQN5,RNASEQC5,RNASEQN6,RNASEQC6,RNASEQN7	4,4,2,5,3,3,7,4,10,2,2	156,179,282,211,235,244,158,163,83,170,159	DENND4A
hsa_circ_0000619	chr15	65700543	65701890	-	1347	400	ENSG00000174485;	exon:65700544-65700675,exon:65701762-65701890	RNASEQC3,RNASEQC4,RNASEQC5,RNASEQC6,RNASEQC7	5,2,4,5,2	117,104,128,168,93	DENND4A
hsa_circ_0007072	chr15	65702304	65703008	-	704	343	ENSG00000174485;	exon:65702305-65702511,exon:65702873-65703008	RNASEQN1,RNASEQC2,RNASEQC3,RNASEQN7,RNASEQC7	2,3,3,5,4	138229234142107	DENND4A
hsa_circ_0035938	chr15	65715477	65756472	-	40995	1975	ENSG00000174485;	exon:65715478-65715623	RNASEQN2,RNASEQC2,RNASEQN3,RNASEQC3,RNASEQC4,RNASEQN5,RNASEQC6,RNASEQN7	3,2,2,8,5,2,4,5	1.99269e+23	DENND4A
hsa_circ_0035944	chr15	65729071	65738875	-	9804	856	ENSG00000174485;	exon:65729072-65729247,exon:65738706-65738875	RNASEQN1,RNASEQN2,RNASEQC2,RNASEQN4,RNASEQC4,RNASEQC5	3,5,3,2,2,2	1.98185e+17	DENND4A
hsa_circ_0035946	chr15	65729071	65756472	-	27401	1509	ENSG00000174485;	exon:65729072-65729247	RNASEQN2,RNASEQC2,RNASEQN4,RNASEQN6,RNASEQC6	6,2,2,3,3	172223212135231	DENND4A
hsa_circ_0035957	chr15	65752378	65761438	-	9060	662	ENSG00000174485;	exon:65752379-65752628,exon:65761360-65761438	RNASEQN1,RNASEQC1,RNASEQN2,RNASEQN3,RNASEQC3,RNASEQN4,RNASEQC4,RNASEQN5,RNASEQC5,RNASEQC6,RNASEQN7,RNASEQC7	7,2,8,13,17,14,18,14,14,5,8,15	1.58109e+35	DENND4A
hsa_circ_0008798	chr15	66435026	66436892	+	1866	358	ENSG00000169032;	exon:66435027-66435237,exon:66436746-66436892	RNASEQC2,RNASEQC3,RNASEQC4	6,4,7	248139224	MAP2K1
hsa_circ_0008168	chr15	66535932	66546705	+	10773	461	ENSG00000174442;	exon:66546591-66546705	RNASEQN4	7	28	ZWILCH
hsa_circ_0000620	chr15	67231813	67236820	-	5007	462	ENSG00000103591;	exon:67231814-67231897,exon:67235979-67236068,exon:67236408-67236504,exon:67236630-67236820	RNASEQN1,RNASEQC1,RNASEQN2,RNASEQC2,RNASEQN3,RNASEQC3,RNASEQN4,RNASEQC4,RNASEQN5,RNASEQC5,RNASEQN6,RNASEQC6,RNASEQN7,RNASEQC7	10,11,5,23,7,24,6,18,5,18,9,40,8,19	158,133,150,324,162,203,184,185,173,175,91,207,121,162	AAGAB
hsa_circ_0008378	chr15	68141945	68146700	+	4755	359	ENSG00000033800;	exon:68141946-68142030,exon:68142290-68142337,exon:68145816-68145906,exon:68146566-68146700	RNASEQN1,RNASEQN2,RNASEQC3,RNASEQN4,RNASEQC4,RNASEQC6	3,2,3,2,5,2	1.76192e+17	PIAS1
hsa_circ_0036044	chr15	68141945	68164804	+	22859	539	ENSG00000033800;	exon:68141946-68142030,exon:68153590-68153695,exon:68164731-68164804	RNASEQN1,RNASEQC1,RNASEQC2,RNASEQC3,RNASEQC4,RNASEQN5,RNASEQC5	2,4,6,4,2,2,2	186,81,161,199,170,110,130	PIAS1
hsa_circ_0007088	chr15	68141945	68173892	+	31947	700	ENSG00000033800;	exon:68141946-68142030,exon:68142290-68142337,exon:68145816-68145906,exon:68173732-68173892	RNASEQC3,RNASEQC4	11,3	222160	PIAS1
hsa_circ_0002230	chr15	70682757	70684446	-	1689	220	ENSG00000137831;	exon:70682758-70682795,exon:70684265-70684446	RNASEQN3,RNASEQC3,RNASEQC4,RNASEQN5	2,4,5,7	307499469260	UACA
hsa_circ_0036169	chr15	71991102	72010447	-	19345	567	ENSG00000066933;	exon:71991103-71991237	RNASEQC2,RNASEQN3,RNASEQC4,RNASEQC7	4,3,5,3	190115141141	MYO9A
hsa_circ_0007266	chr15	72007825	72027793	-	19968	445	ENSG00000066933;	exon:72007826-72007952,exon:72019039-72019095,exon:72020918-72021017,exon:72027731-72027793	RNASEQC1,RNASEQC2,RNASEQN3,RNASEQC3,RNASEQN4,RNASEQC4,RNASEQN5,RNASEQC5,RNASEQC6,RNASEQC7	4,4,2,4,2,6,2,4,8,5	1.0923e+29	MYO9A
hsa_circ_0002506	chr15	72032493	72046634	-	14141	1006	ENSG00000066933;	exon:72032494-72032588	RNASEQC2,RNASEQC3,RNASEQC6,RNASEQN7	4,2,10,2	175,136,119,78	MYO9A
hsa_circ_0036232	chr15	72563393	72572165	+	8772	411	ENSG00000166233;	exon:72563394-72563500,exon:72566563-72566605,exon:72567106-72567177,exon:72572108-72572165	RNASEQC3,RNASEQC4,RNASEQN7	6,2,2	295284273	ARIH1
hsa_circ_0004033	chr15	72760406	72775097	-	14691	410	ENSG00000159322;	exon:72760407-72760527,exon:72771783-72771845,exon:72774872-72775097	RNASEQN1,RNASEQC1,RNASEQN2,RNASEQC3,RNASEQN4,RNASEQN6,RNASEQC6,RNASEQC7	5,2,3,5,2,2,4,13	147,95,126,124,117,111,133,113	ADPGK
hsa_circ_0005073	chr15	72760406	72780322	-	19916	5635	ENSG00000159322;	intron:72780197-72780322	RNASEQN2,RNASEQN3,RNASEQC4,RNASEQN7,RNASEQC7	6,2,5,2,3	95,78,82,85,68	ADPGK
hsa_circ_0000631	chr15	72771782	72775097	-	3315	289	ENSG00000159322;	exon:72771783-72771845,exon:72774872-72775097	RNASEQN1,RNASEQN2,RNASEQC2,RNASEQC3,RNASEQC4,RNASEQN5,RNASEQN6,RNASEQC6,RNASEQN7,RNASEQC7	4,4,3,3,3,3,2,4,8,5	128,106,78,118,103,130,96,105,117,114	ADPGK
hsa_circ_0000633	chr15	74671454	74675142	-	3688	502	ENSG00000179151;	exon:74671455-74671774,exon:74674961-74675142	RNASEQC2,RNASEQN3,RNASEQN5,RNASEQN7,RNASEQC7	2,2,5,5,5	84,67,55,75,75	EDC3
hsa_circ_0006810	chr15	74923647	74929232	-	5585	362	ENSG00000178741;	exon:74929116-74929232	RNASEQC2,RNASEQC3,RNASEQC5	2,5,2	348193275	COX5A
hsa_circ_0005725	chr15	74926765	74929232	-	2467	239	ENSG00000178741;	exon:74926766-74926887,exon:74929116-74929232	RNASEQN1,RNASEQN2,RNASEQC2,RNASEQN4,RNASEQC5,RNASEQC6	3,2,5,9,3,2	4.14384e+17	COX5A
hsa_circ_0036348	chr15	75407054	75413045	-	5991	934	ENSG00000169375;	exon:75407055-75407144,exon:75409836-75409991	RNASEQC3	5	217	SIN3A
hsa_circ_0036351	chr15	75409835	75413045	-	3210	844	ENSG00000169375;	exon:75409836-75409991	RNASEQN1,RNASEQN2,RNASEQC2,RNASEQC3	3,6,3,2	149146129200	SIN3A
hsa_circ_0036353	chr15	75411491	75413045	-	1554	535	ENSG00000169375;	exon:75412763-75413045	RNASEQC1,RNASEQN2,RNASEQN3,RNASEQC4,RNASEQN7,RNASEQC7	3,6,3,2,7,5	9.01252e+16	SIN3A
hsa_circ_0005559	chr15	75523120	75527261	-	4141	359	ENSG00000169410;	exon:75523121-75523245,exon:75524209-75524298,exon:75527118-75527261	RNASEQC2,RNASEQC3,RNASEQC7	5,2,2	129113170	PTPN9
hsa_circ_0036376	chr15	75868950	75873568	+	4618	201	ENSG00000140367;	exon:75868951-75869010,exon:75873428-75873568	RNASEQC3	6	296	UBE2Q2
hsa_circ_0005151	chr15	75876186	75883424	+	7238	296	ENSG00000140367;	exon:75876187-75876271,exon:75879098-75879188	RNASEQN1,RNASEQN2,RNASEQC3,RNASEQN4,RNASEQC4,RNASEQN5,RNASEQC5	10,7,6,5,7,2,2	2.1221e+20	UBE2Q2
hsa_circ_0000638	chr15	76274411	76295737	-	21326	777	ENSG00000140374;	exon:76274412-76274494,exon:76283757-76283825,exon:76285637-76285738,exon:76292619-76292700,exon:76295591-76295737	RNASEQN1,RNASEQC1,RNASEQN2,RNASEQC2,RNASEQN3,RNASEQC3,RNASEQC4,RNASEQN5,RNASEQC5,RNASEQN6,RNASEQC6,RNASEQN7,RNASEQC7	4,6,13,3,13,11,5,6,7,12,5,10,14	7.48122e+38	ETFA
hsa_circ_0005036	chr15	76283756	76292700	-	8944	547	ENSG00000140374;	exon:76283757-76283825,exon:76285637-76285738,exon:76286371-76286481,exon:76292619-76292700	RNASEQN1,RNASEQN2,RNASEQN4,RNASEQC4,RNASEQN5,RNASEQC5,RNASEQC6,RNASEQC7	4,2,3,3,3,4,5,6	9.07932e+24	ETFA
hsa_circ_0000639	chr15	76287845	76292700	-	4855	265	ENSG00000140374;	exon:76287846-76287945,exon:76292431-76292513,exon:76292619-76292700	RNASEQN2,RNASEQN3,RNASEQC3,RNASEQN4,RNASEQC4,RNASEQN6,RNASEQN7	10,5,4,5,5,3,2	1.149e+21	ETFA
hsa_circ_0003620	chr15	76292430	76295737	-	3307	312	ENSG00000140374;	exon:76292431-76292513,exon:76292619-76292700,exon:76295591-76295737	RNASEQN1,RNASEQC1,RNASEQN2,RNASEQC2,RNASEQN3,RNASEQC3,RNASEQN4,RNASEQC4,RNASEQN5,RNASEQC5,RNASEQN6,RNASEQN7,RNASEQC7	4,3,8,4,5,4,4,9,3,2,6,2,4	8.82138e+38	ETFA
hsa_circ_0000640	chr15	76728594	76733384	-	4790	299	ENSG00000140386;	exon:76728595-76728737,exon:76733229-76733384	RNASEQC2,RNASEQN3,RNASEQN4,RNASEQC4	6,5,3,5	382221219245	SCAPER
hsa_circ_0036429	chr15	77467094	77471814	+	4720	378	ENSG00000140382;	exon:77467095-77467307,exon:77470910-77471042,exon:77471783-77471814	RNASEQN1,RNASEQC1,RNASEQN2,RNASEQN3,RNASEQN4,RNASEQC4,RNASEQN5,RNASEQC5,RNASEQN6,RNASEQC6,RNASEQN7,RNASEQC7	3,10,8,5,3,6,2,4,2,6,3,8	136,89,177,167,149,196,61,134,64,143,95,147	HMG20A
hsa_circ_0036441	chr15	78044899	78054187	-	9288	323	ENSG00000167202;	exon:78044900-78045068,exon:78054034-78054187	RNASEQN1,RNASEQC2,RNASEQC3,RNASEQN4,RNASEQC4,RNASEQN6,RNASEQC6,RNASEQC7	3,2,3,3,6,2,2,3	1.99183e+23	TBC1D2B
hsa_circ_0000642	chr15	80098415	80122800	+	24385	544	ENSG00000086666;	exon:80098416-80098578,exon:80120328-80120498,exon:80121712-80121820,exon:80122700-80122800	RNASEQN1,RNASEQC1,RNASEQN2,RNASEQC2,RNASEQN3,RNASEQC3,RNASEQN4,RNASEQC4,RNASEQN5,RNASEQC5,RNASEQN6,RNASEQC6,RNASEQN7,RNASEQC7	7,5,4,6,7,10,7,7,10,15,10,10,13,6	79,45,57,83,69,68,61,68,56,47,64,53,44,42	ZFAND6
hsa_circ_0000643	chr15	80120327	80122800	+	2473	381	ENSG00000086666;	exon:80120328-80120498,exon:80121712-80121820,exon:80122700-80122800	RNASEQN1,RNASEQC1,RNASEQN2,RNASEQC2,RNASEQN3,RNASEQC3,RNASEQN4,RNASEQC4,RNASEQN5,RNASEQC5,RNASEQN6,RNASEQC6,RNASEQN7,RNASEQC7	45,16,42,28,43,42,32,42,40,29,19,24,25,18	276,94,238,236,293,276,260,208,164,133,138,129,128,124	ZFAND6
hsa_circ_0005558	chr15	80970461	80982182	-	11721	9249	ENSG00000117899;	exon:80970462-80970659	RNASEQN2,RNASEQN3,RNASEQC3,RNASEQC4,RNASEQC5,RNASEQN6,RNASEQC6,RNASEQC7	4,3,4,10,4,2,4,9	128,135,128,133,120,99,137,153	MESD
hsa_circ_0002255	chr15	80978765	80982182	-	3417	945	ENSG00000117899;	exon:80981950-80982182	RNASEQN2,RNASEQC3	2,7	239253	MESD
hsa_circ_0000646	chr15	83151214	83164075	-	12861	522	ENSG00000166503;	exon:83151215-83151361,exon:83163999-83164075	RNASEQN1,RNASEQC1,RNASEQN2,RNASEQN3,RNASEQC3,RNASEQN4,RNASEQC4,RNASEQN5,RNASEQC5,RNASEQC6,RNASEQN7,RNASEQC7	7,3,6,5,10,2,3,5,3,3,2,2	2.75175e+35	HDGFL3
hsa_circ_0000647	chr15	84680712	84691644	-	10932	380	ENSG00000140612;	exon:84680713-84680832,exon:84687625-84687774,exon:84691535-84691644	RNASEQN1,RNASEQC1,RNASEQN2,RNASEQC2,RNASEQN3,RNASEQC3,RNASEQN4,RNASEQC4,RNASEQN5,RNASEQC5,RNASEQN6,RNASEQC6,RNASEQN7,RNASEQC7	9,8,11,7,10,12,7,11,7,17,2,8,5,10	207,77,190,144,147,136,169,172,166,180,134,142,125,176	SEC11A
hsa_circ_0036610	chr15	85064369	85067204	+	2835	248	ENSG00000073417;	exon:85064370-85064426,exon:85067014-85067204	RNASEQN1,RNASEQN2,RNASEQC2,RNASEQN3,RNASEQC3,RNASEQC4,RNASEQN5,RNASEQN6,RNASEQC7	3,6,6,6,7,2,2,3,3	3.13307e+26	PDE8A
hsa_circ_0036627	chr15	85113376	85126374	+	12998	1139	ENSG00000073417;	exon:85113377-85113447,exon:85126207-85126374	RNASEQN1,RNASEQN2,RNASEQC2,RNASEQN3,RNASEQC3,RNASEQN4,RNASEQC4,RNASEQN5,RNASEQC5,RNASEQN6,RNASEQC6,RNASEQC7	5,11,2,14,9,7,9,5,7,9,2,5	3.90324e+35	PDE8A
hsa_circ_0003856	chr15	85113872	85115487	+	1615	214	ENSG00000073417;	exon:85115439-85115487	RNASEQN1,RNASEQN2,RNASEQC2,RNASEQN3,RNASEQC3,RNASEQN4,RNASEQC4,RNASEQN5,RNASEQC5,RNASEQN6,RNASEQC6,RNASEQN7,RNASEQC7	18,15,3,7,12,17,12,5,17,6,11,8,15	4.02381e+38	PDE8A
hsa_circ_0005889	chr15	85113872	85117839	+	3967	549	ENSG00000073417;	exon:85113873-85114037,exon:85115439-85115487,exon:85117641-85117839	RNASEQN1,RNASEQN2,RNASEQN3,RNASEQC3,RNASEQC4,RNASEQN5,RNASEQC5,RNASEQC7	4,4,8,9,7,3,5,2	4.25383e+23	PDE8A
hsa_circ_0036629	chr15	85113872	85121014	+	7142	767	ENSG00000073417;	exon:85113873-85114037,exon:85115439-85115487,exon:85120797-85121014	RNASEQN1,RNASEQC1,RNASEQN2,RNASEQC2,RNASEQN3,RNASEQC3,RNASEQN4,RNASEQC4,RNASEQN5,RNASEQC5,RNASEQN6,RNASEQC6,RNASEQN7,RNASEQC7	37,11,40,13,44,31,37,32,20,26,12,10,14,9	378,70,352,131,311,265,413,208,206,109,252,110,152,148	PDE8A
hsa_circ_0036646	chr15	85655416	85669830	+	14414	739	ENSG00000170776;	exon:85669722-85669830	RNASEQC1,RNASEQC3	3,6	251330	AKAP13
hsa_circ_0007099	chr15	89113724	89116521	+	2797	300	ENSG00000140526;	exon:89113725-89113824,exon:89116322-89116521	RNASEQN1,RNASEQC1,RNASEQN2,RNASEQC2,RNASEQN3,RNASEQC3,RNASEQN4,RNASEQC4,RNASEQN5,RNASEQC5,RNASEQN6,RNASEQC6,RNASEQN7,RNASEQC7	26,37,17,39,22,44,26,36,24,14,13,44,16,51	5.5322e+41	ABHD2
hsa_circ_0036683	chr15	89113724	89155534	+	41810	644	ENSG00000140526;	exon:89113725-89113824,exon:89155367-89155534	RNASEQN1,RNASEQC1,RNASEQC2,RNASEQC3,RNASEQN4,RNASEQC4,RNASEQC5,RNASEQN6,RNASEQC6,RNASEQC7	4,3,4,2,5,2,5,4,10,10	5.56203e+29	ABHD2
hsa_circ_0009156	chr15	89871474	89889140	-	17666	395	ENSG00000250021;ENSG00000157823;	exon:89871475-89871546,exon:89877306-89877424,exon:89888521-89888632,exon:89889049-89889140	RNASEQN1,RNASEQN2,RNASEQC2,RNASEQN3,RNASEQC3,RNASEQN4,RNASEQC4,RNASEQN5,RNASEQC6	2,2,5,3,5,3,5,4,4	2.39279e+26	C15orf38-AP3S2;AP3S2
hsa_circ_0000650	chr15	90217438	90221765	+	4327	704	ENSG00000185033;	exon:90221614-90221765	RNASEQN1,RNASEQN2,RNASEQC2,RNASEQN3,RNASEQC3,RNASEQN4,RNASEQC4,RNASEQN5,RNASEQC5,RNASEQC6,RNASEQC7	2,4,3,3,4,4,2,5,8,3,5	112,122,79,96,139,77,109,108,257,151,184	SEMA4B
hsa_circ_0000652	chr15	90441505	90443478	+	1973	264	ENSG00000140575;	exon:90441506-90441684,exon:90443394-90443478	RNASEQN1,RNASEQC1,RNASEQN2,RNASEQN3,RNASEQC3,RNASEQN4,RNASEQC4,RNASEQN5,RNASEQC5,RNASEQN6,RNASEQN7	10,2,9,4,11,11,8,5,5,5,4	6.96368e+32	IQGAP1
hsa_circ_0007201	chr15	90486953	90492711	+	5758	604	ENSG00000140575;	exon:90486954-90487089,exon:90487495-90487582,exon:90492545-90492711	RNASEQN1,RNASEQN2,RNASEQC2,RNASEQC3,RNASEQN4,RNASEQC4,RNASEQN5,RNASEQN7	3,12,5,9,2,3,3,3	7.72767e+23	IQGAP1
hsa_circ_0007262	chr15	92924320	92929091	+	4771	381	ENSG00000279765;ENSG00000173575;	exon:92924321-92924552,exon:92927244-92927330,exon:92929030-92929091	RNASEQN1,RNASEQC2,RNASEQN3,RNASEQC3,RNASEQN4,RNASEQC4,RNASEQN5,RNASEQC5,RNASEQN6,RNASEQC6,RNASEQC7	3,8,5,5,5,8,3,6,6,4,5	2.97342e+32	AC013394.1;CHD2
hsa_circ_0036963	chr15	92924320	92956649	+	32329	1938	ENSG00000173575;	exon:92924321-92924552,exon:92956459-92956649	RNASEQN1,RNASEQN3,RNASEQC3,RNASEQN4,RNASEQN6,RNASEQC6	8,4,2,5,3,11	2.36255e+17	CHD2
hsa_circ_0036971	chr15	92937517	92949076	+	11559	1059	ENSG00000173575;	exon:92937518-92937625,exon:92948952-92949076	RNASEQN3	5	305	CHD2
hsa_circ_0000655	chr15	92996956	92998621	+	1665	413	ENSG00000173575;	exon:92996957-92997095	RNASEQN1,RNASEQN2,RNASEQC2,RNASEQN3,RNASEQC3,RNASEQN4,RNASEQN5,RNASEQC6,RNASEQN7,RNASEQC7	9,6,3,10,10,6,5,4,8,3	1.58157e+29	CHD2
hsa_circ_0036997	chr15	92996956	93002317	+	5361	683	ENSG00000173575;	exon:92996957-92997095,exon:93000512-93000640,exon:93002177-93002317	RNASEQN1,RNASEQC1,RNASEQN2,RNASEQC2,RNASEQN3,RNASEQC3,RNASEQN4,RNASEQC4,RNASEQN5,RNASEQC5,RNASEQN6,RNASEQC6,RNASEQC7	10,9,9,8,12,27,9,5,5,2,3,2,5	1.78144e+38	CHD2
hsa_circ_0037000	chr15	93000511	93009323	+	8812	584	ENSG00000173575;	exon:93000512-93000640,exon:93009145-93009323	RNASEQN2,RNASEQN3,RNASEQC3,RNASEQC4,RNASEQN7	9,6,8,4,4	150228286176128	CHD2
hsa_circ_0037002	chr15	93000511	93014909	+	14398	898	ENSG00000173575;	exon:93000512-93000640,exon:93002177-93002317	RNASEQN1,RNASEQN2,RNASEQN3,RNASEQC3,RNASEQN4,RNASEQC4,RNASEQN7	3,2,6,6,2,6,2	1.64149e+20	CHD2
hsa_circ_0000660	chr15	94356136	94402019	+	45883	1080	ENSG00000140563;	exon:94356137-94356301,exon:94401900-94402019	RNASEQN3,RNASEQC3,RNASEQC4,RNASEQN5,RNASEQC5,RNASEQN6	2,23,15,4,4,4	29,90,159,62,22,38	MCTP2
hsa_circ_0005035	chr15	98707561	98708107	+	546	546	ENSG00000140443;	exon:98707562-98708107	RNASEQC1,RNASEQC3,RNASEQN4,RNASEQN6,RNASEQC6,RNASEQC7	5,10,7,5,8,8	4.13354e+18	IGF1R
hsa_circ_0003062	chr15	99671322	99675458	+	4136	412	ENSG00000068305;	exon:99671323-99671454	RNASEQN2,RNASEQC4,RNASEQN5,RNASEQC5,RNASEQC7	3,5,3,2,3	151233103137109	MEF2A
novel_circ_0004118	chr15	100330888	100334180	-	3292	166	ENSG00000140470;	intron:100330889-100331054	RNASEQN1,RNASEQN2,RNASEQN3,RNASEQN4,RNASEQC4	7,11,8,5,3	14,4,20,2,0	ADAMTS17
novel_circ_0004132	chr15	20661959	20671268	-	9309	156	ENSG00000258590;	exon:20671113-20671268	RNASEQC2,RNASEQC4,RNASEQC6,RNASEQC7	3,11,7,2	21,35,26,15	--
novel_circ_0004142	chr15	23023946	23037152	-	13206	301	ENSG00000275835;	exon:23023947-23024193,exon:23037099-23037152	RNASEQN1,RNASEQN3,RNASEQN4,RNASEQC4,RNASEQC5,RNASEQC7	2,5,2,3,5,4	79,82,73,93,113,131	TUBGCP5
novel_circ_0004167	chr15	25019026	25020761	+	1735	336	ENSG00000224078;	exon:25019027-25019148,exon:25019828-25019869,exon:25020590-25020761	RNASEQC1,RNASEQC6	2,6	274482	--
novel_circ_0004168	chr15	25039710	25040847	+	1137	45	ENSG00000224078;	intron:25040803-25040847	RNASEQN3,RNASEQC3,RNASEQC6	2,4,8	21,55,70	--
novel_circ_0004169	chr15	25039710	25042515	+	2805	85	ENSG00000224078;	intron:25040803-25040847,intron:25042476-25042515	RNASEQC3,RNASEQC4,RNASEQC5	3,2,13	72,47,62	--
novel_circ_0004174	chr15	25266430	25278884	+	12454	265	ENSG00000224078;	exon:25266431-25266614,exon:25277367-25277409,exon:25278847-25278884	RNASEQC2,RNASEQC7	5,7	112,39	--
novel_circ_0004192	chr15	28741109	28754897	+	13788	333	ENSG00000248334;	exon:28741110-28741266,exon:28754469-28754555,exon:28754809-28754897	RNASEQC2,RNASEQC3,RNASEQC5,RNASEQC6	8,3,4,4	40,26,18,23	--
novel_circ_0004202	chr15	30974313	30976955	-	2642	353	ENSG00000166912;	exon:30974314-30974456,exon:30974931-30975003,exon:30976819-30976955	RNASEQN2,RNASEQC2,RNASEQN3,RNASEQC3,RNASEQC4,RNASEQC7	2,3,3,10,4,4	151,106,221,234,169,98	MTMR10
novel_circ_0004208	chr15	32964106	32969477	-	5371	151	ENSG00000248905;	exon:32964107-32964257	RNASEQC5	6	88	FMN1
novel_circ_0004218	chr15	34890214	34897705	-	7491	147	ENSG00000021776;	exon:34897559-34897705	RNASEQN3,RNASEQC3,RNASEQC6,RNASEQC7	4,3,5,2	184194183168	AQR
novel_circ_0004234	chr15	39713443	39741900	-	28457	359	ENSG00000150667;	exon:39713444-39713581,exon:39739665-39739789,exon:39741805-39741900	RNASEQC1,RNASEQC2,RNASEQC3,RNASEQC6,RNASEQC7	10,2,2,7,10	17,26,17,39,23	FSIP1
novel_circ_0004265	chr15	41707727	41713496	+	5769	237	ENSG00000174197;	exon:41707728-41707859,exon:41708104-41708208	RNASEQN1,RNASEQC2,RNASEQN3,RNASEQC3,RNASEQC4,RNASEQN6,RNASEQC6,RNASEQC7	5,2,2,5,3,2,7,5	1.3616e+23	MGA
novel_circ_0004313	chr15	43335695	43349045	+	13350	270	ENSG00000168803;	exon:43335696-43335826,exon:43348907-43349045	RNASEQN1,RNASEQC2,RNASEQC3,RNASEQN4	2,3,5,6	31,30,55,51	ADAL
novel_circ_0004318	chr15	43428015	43432677	-	4662	153	ENSG00000067369;	exon:43428016-43428168	RNASEQC4	6	413	TP53BP1
novel_circ_0004326	chr15	43455891	43470066	-	14175	209	ENSG00000067369;	exon:43469858-43470066	RNASEQN1,RNASEQC2,RNASEQC3,RNASEQC4,RNASEQC5,RNASEQC6,RNASEQC7	3,11,5,8,2,4,5	1.18531e+20	TP53BP1
novel_circ_0004345	chr15	44550875	44554667	+	3792	170	ENSG00000104131;	exon:44550876-44550930,exon:44554553-44554667	RNASEQC2	6	142	EIF3J
novel_circ_0004360	chr15	44767230	44767595	+	365	365	ENSG00000185880;	exon:44767231-44767595	RNASEQC4,RNASEQC5	6,5	10,16	TRIM69
novel_circ_0004383	chr15	49916933	49934182	-	17249	106	ENSG00000104043;	exon:49916934-49917039	RNASEQC3,RNASEQN6	2,5	24,15	ATP8B4
novel_circ_0004398	chr15	50586391	50592626	-	6235	97	ENSG00000092439;	exon:50586392-50586488	RNASEQN1,RNASEQN2,RNASEQC2,RNASEQN3,RNASEQC3,RNASEQN4,RNASEQN5,RNASEQC5,RNASEQN6,RNASEQC6,RNASEQN7,RNASEQC7	3,3,4,4,5,3,2,6,5,2,5,2	1.88193e+35	TRPM7
novel_circ_0004410	chr15	50747494	50748870	-	1376	317	ENSG00000138600;	exon:50747495-50747628,exon:50748688-50748870	RNASEQN1,RNASEQN2,RNASEQC3,RNASEQC4,RNASEQN5,RNASEQN6,RNASEQC6,RNASEQN7,RNASEQC7	7,4,6,4,7,3,2,2,6	75,91,58,71,119,46,55,72,59	SPPL2A
novel_circ_0004420	chr15	51535662	51547408	-	11746	301	ENSG00000104093;	exon:51535663-51535784,exon:51547230-51547408	RNASEQC2,RNASEQC3,RNASEQC4,RNASEQN5,RNASEQC5,RNASEQC6,RNASEQN7,RNASEQC7	10,7,8,5,4,7,4,3	309,169,242,99,363,328,134,303	DMXL2
novel_circ_0004431	chr15	52045829	52050137	+	4308	145	ENSG00000069956;	exon:52049993-52050137	RNASEQC1,RNASEQN4,RNASEQC4,RNASEQN5,RNASEQC5,RNASEQN6,RNASEQC6,RNASEQN7,RNASEQC7	3,3,8,2,2,6,8,3,8	14,56,44,43,48,50,51,43,45	MAPK6
novel_circ_0004436	chr15	52584744	52593736	-	8992	200	ENSG00000047346;	exon:52584745-52584944	RNASEQN1,RNASEQC2,RNASEQC3,RNASEQC4,RNASEQN5,RNASEQC5,RNASEQN6,RNASEQC6,RNASEQN7,RNASEQC7	4,6,9,10,4,7,6,3,4,9	1.91334e+29	FAM214A
novel_circ_0004456	chr15	56373440	56412436	+	38996	208	ENSG00000151575;	exon:56385232-56385304,exon:56412302-56412436	RNASEQN1,RNASEQN2,RNASEQC2,RNASEQN3,RNASEQC3,RNASEQN4,RNASEQC4,RNASEQC5,RNASEQC6,RNASEQN7,RNASEQC7	2,3,9,4,4,2,9,3,4,2,2	51,47,150,39,105,76,78,56,60,32,75	TEX9
novel_circ_0004458	chr15	56383951	56412436	+	28485	337	ENSG00000151575;	exon:56383952-56384031,exon:56385232-56385304,exon:56388472-56388520,exon:56412302-56412436	RNASEQN2,RNASEQC2,RNASEQC3,RNASEQC4,RNASEQC5	2,2,8,3,2	54,140,118,88,48	TEX9
novel_circ_0004464	chr15	56394164	56394834	+	670	257	ENSG00000151575;	exon:56394165-56394247,exon:56394661-56394834	RNASEQN2,RNASEQC2,RNASEQN3,RNASEQC3,RNASEQN4,RNASEQC4,RNASEQC6,RNASEQC7	5,7,2,3,4,4,2,3	71,144,68,138,79,107,70,83	TEX9
novel_circ_0004502	chr15	59671182	59680308	-	9126	303	ENSG00000140299;	exon:59671183-59671314,exon:59672637-59672739,exon:59680241-59680308	RNASEQN2,RNASEQN3,RNASEQC3,RNASEQN4,RNASEQC4,RNASEQC5	5,4,6,2,5,2	3.04308e+17	BNIP2
novel_circ_0004521	chr15	62023410	62035052	-	11642	308	ENSG00000129003;	exon:62023411-62023520,exon:62033441-62033542,exon:62034957-62035052	RNASEQC2,RNASEQC4,RNASEQC5	5,4,3	928582735	VPS13C
novel_circ_0004541	chr15	63622814	63624327	-	1513	247	ENSG00000103657;	exon:63622815-63622891,exon:63624158-63624327	RNASEQC3,RNASEQN7,RNASEQC7	9,2,2	169190237	HERC1
novel_circ_0004557	chr15	64203081	64204949	-	1868	85	ENSG00000259316;ENSG00000169118;	exon:64204865-64204949	RNASEQC2,RNASEQN3,RNASEQC3,RNASEQC4,RNASEQC6	5,4,2,9,2	81,72,117,81,64	AC087632.1;CSNK1G1
novel_circ_0004562	chr15	64418540	64425631	+	7091	405	ENSG00000103671;	exon:64418541-64418728,exon:64424031-64424155,exon:64425540-64425631	RNASEQN3,RNASEQN5,RNASEQC6	2,3,6	101,83,139	TRIP4
novel_circ_0004586	chr15	65487689	65512564	-	24875	129	ENSG00000074603;	exon:65487690-65487818	RNASEQN3,RNASEQC3	5,4	179215	DPP8
novel_circ_0004658	chr15	68175636	68176654	+	1018	312	ENSG00000033800;	exon:68175637-68175767,exon:68176474-68176654	RNASEQN3,RNASEQC3	2,5	284309	PIAS1
novel_circ_0004725	chr15	75854385	75873568	+	19183	408	ENSG00000140367;	exon:75854386-75854487,exon:75859878-75859982,exon:75868951-75869010,exon:75873428-75873568	RNASEQN1,RNASEQN2,RNASEQN3,RNASEQN4,RNASEQC4	6,2,3,5,3	252224279223230	UBE2Q2
novel_circ_0004727	chr15	75859877	75873568	+	13691	165	ENSG00000140367;	exon:75859878-75859982,exon:75868951-75869010	RNASEQN1,RNASEQC1,RNASEQN2,RNASEQC2,RNASEQN3,RNASEQC3,RNASEQN4,RNASEQC4,RNASEQN5,RNASEQC5,RNASEQN6,RNASEQN7,RNASEQC7	22,6,16,12,16,24,13,28,5,6,4,5,4	216,102,195,173,247,231,190,199,145,124,95,118,123	UBE2Q2
novel_circ_0004752	chr15	76753807	76775117	-	21310	275	ENSG00000140386;	exon:76753808-76753948,exon:76774984-76775117	RNASEQC6	5	190	SCAPER
novel_circ_0004758	chr15	77252366	77284030	-	31664	364	ENSG00000173517;	exon:77252367-77252526,exon:77254873-77254928,exon:77283883-77284030	RNASEQN2,RNASEQC2,RNASEQN3,RNASEQC3,RNASEQN4,RNASEQC4,RNASEQN5,RNASEQC5,RNASEQC6	3,3,3,7,5,8,2,4,4	55,88,81,141,75,78,76,133,53	PEAK1
novel_circ_0004767	chr15	78012822	78017957	-	5135	111	ENSG00000167202;	exon:78017847-78017957	RNASEQN2,RNASEQN7	6,2	183199	TBC1D2B
novel_circ_0004780	chr15	79456097	79469145	+	13048	195	ENSG00000169330;	exon:79468951-79469145	RNASEQN2	31	302	KIAA1024
novel_circ_0004797	chr15	83151214	83158041	-	6827	445	ENSG00000166503;	exon:83151215-83151361,exon:83157415-83157573,exon:83157903-83158041	RNASEQN2,RNASEQC2	2,9	297436	HDGFL3
novel_circ_0004807	chr15	84538531	84555070	-	16539	162	ENSG00000189136;	exon:84546221-84546277,exon:84554966-84555070	RNASEQN1,RNASEQC1,RNASEQN2,RNASEQC2,RNASEQN3,RNASEQC3,RNASEQN4,RNASEQC4,RNASEQN5,RNASEQC5,RNASEQN6,RNASEQC6,RNASEQN7,RNASEQC7	5,5,8,8,12,6,4,9,4,2,7,9,4,3	47,35,73,50,79,62,88,32,17,28,60,44,38,27	--
novel_circ_0004832	chr15	85664562	85693451	+	28889	164	ENSG00000170776;	exon:85669722-85669830,exon:85682158-85682212	RNASEQC2,RNASEQN3,RNASEQC3,RNASEQC4	7,3,2,5	384155333395	AKAP13
novel_circ_0004878	chr15	92945820	92967513	+	21693	234	ENSG00000173575;	exon:92945821-92945865,exon:92967325-92967513	RNASEQN1,RNASEQC1,RNASEQC2,RNASEQN3,RNASEQC3,RNASEQN4,RNASEQC4,RNASEQC5,RNASEQN6,RNASEQC6,RNASEQC7	5,2,3,2,2,2,3,5,2,2,3	2.0721e+32	CHD2
novel_circ_0004881	chr15	92953356	92974950	+	21594	289	ENSG00000173575;	exon:92953357-92953573,exon:92974879-92974950	RNASEQN4,RNASEQC5,RNASEQN6	3,5,2	226256206	CHD2
novel_circ_0004888	chr15	93009144	93020258	+	11114	426	ENSG00000173575;	exon:93009145-93009323,exon:93020012-93020258	RNASEQN1,RNASEQC1,RNASEQC2	6,3,4	159156231	CHD2
hsa_circ_0004179	chr16	10969160	10982991	+	13831	728	ENSG00000038532;	exon:10979329-10979382,exon:10982878-10982991	RNASEQN1,RNASEQC1,RNASEQN2,RNASEQN3,RNASEQC3,RNASEQN4,RNASEQC4,RNASEQC5,RNASEQN6,RNASEQC6	3,8,8,5,4,5,7,4,5,2	132,138,106,112,113,132,75,81,117,101	CLEC16A
hsa_circ_0000672	chr16	11020192	11061022	+	40830	813	ENSG00000038532;	exon:11060902-11061022	RNASEQN1,RNASEQC1,RNASEQN2,RNASEQC2,RNASEQN3,RNASEQC3,RNASEQN4,RNASEQC4,RNASEQN5,RNASEQC5,RNASEQN6,RNASEQC6,RNASEQN7,RNASEQC7	32,4,16,4,15,11,12,7,20,4,10,4,17,3	141,110,125,94,100,124,84,70,163,72,118,128,138,96	CLEC16A
hsa_circ_0002988	chr16	11120614	11126146	+	5532	525	ENSG00000038532;	exon:11120615-11120766,exon:11125979-11126146	RNASEQN2,RNASEQC3,RNASEQN4,RNASEQC4,RNASEQN5,RNASEQN6,RNASEQC6,RNASEQN7,RNASEQC7	3,4,5,3,7,2,2,6,4	81,86,60,49,144,104,109,113,98	CLEC16A
hsa_circ_0037886	chr16	11774235	11779363	-	5128	795	ENSG00000122299;	exon:11774236-11774519,exon:11779166-11779363	RNASEQC1,RNASEQC3,RNASEQN5	3,3,7	223209163	ZC3H7A
hsa_circ_0005394	chr16	11774235	11782388	-	8153	937	ENSG00000122299;	exon:11774236-11774519,exon:11782287-11782388	RNASEQC2,RNASEQC3,RNASEQC6,RNASEQN7	3,2,3,5	122154149121	ZC3H7A
hsa_circ_0005420	chr16	11779165	11782388	-	3223	340	ENSG00000122299;	exon:11779166-11779363,exon:11781425-11781464,exon:11782287-11782388	RNASEQN2,RNASEQN3,RNASEQC3,RNASEQN4,RNASEQC4,RNASEQN5,RNASEQC5,RNASEQN6,RNASEQC6,RNASEQN7,RNASEQC7	3,8,7,4,7,3,4,2,5,4,4	103,115,131,121,130,116,88,81,130,93,118	ZC3H7A
hsa_circ_0006979	chr16	11846500	11847806	-	1306	390	ENSG00000171490;	exon:11846501-11846602,exon:11846695-11846843,exon:11847668-11847806	RNASEQN1,RNASEQC1,RNASEQN2,RNASEQC2,RNASEQN3,RNASEQC3,RNASEQN4,RNASEQC4,RNASEQN5,RNASEQC5,RNASEQN6	2,9,9,10,8,12,7,20,2,6,5	3.27326e+32	RSL1D1
hsa_circ_0007968	chr16	11896557	11898035	-	1478	312	ENSG00000103342;	exon:11896558-11896785,exon:11897840-11897881,exon:11897994-11898035	RNASEQC2,RNASEQC3,RNASEQN4,RNASEQN7	3,6,5,2	325363473383	GSPT1
hsa_circ_0005627	chr16	14593300	14604226	-	10926	216	ENSG00000140694;	exon:14593301-14593378,exon:14599904-14599960,exon:14604146-14604226	RNASEQC1,RNASEQN3,RNASEQN4	5,3,5	196289240	PARN
hsa_circ_0009065	chr16	14644273	14644609	+	336	336	ENSG00000103429;	exon:14644274-14644609	RNASEQC2,RNASEQN3,RNASEQC3,RNASEQN4,RNASEQC4,RNASEQN5,RNASEQC5,RNASEQC7	2,7,10,2,3,4,2,7	1.3616e+23	BFAR
hsa_circ_0038111	chr16	16052723	16056295	+	3572	297	ENSG00000103222;	exon:16052724-16052816,exon:16056092-16056295	RNASEQC1,RNASEQN2,RNASEQN5	3,5,2	69108134	ABCC1
hsa_circ_0000679	chr16	16124788	16125911	+	1123	229	ENSG00000103222;	exon:16124789-16124915,exon:16125810-16125911	RNASEQN1,RNASEQN4,RNASEQC4	2,2,6	77,70,125	ABCC1
hsa_circ_0003592	chr16	1625972	1641187	+	15215	481	ENSG00000007545;	exon:1625973-1626166,exon:1637824-1637907,exon:1641139-1641187	RNASEQC2,RNASEQN4,RNASEQN5,RNASEQC6	2,2,2,5	66,59,63,119	CRAMP1
hsa_circ_0003559	chr16	17258987	17259498	-	511	511	ENSG00000103489;	exon:17258988-17259498	RNASEQC2,RNASEQN3,RNASEQC3,RNASEQC4,RNASEQN5,RNASEQC5,RNASEQC7	5,11,4,3,4,4,5	165,69,192,182,228,260,190	XYLT1
hsa_circ_0004833	chr16	18797924	18798834	-	910	254	ENSG00000170540;ENSG00000260342;	exon:18797925-18798044,exon:18798701-18798834	RNASEQN1,RNASEQC2,RNASEQC4,RNASEQN6,RNASEQC6	2,3,2,5,3	486642353361596	ARL6IP1;AC138811.2
hsa_circ_0008216	chr16	18839697	18842454	-	2757	726	ENSG00000157106;	exon:18839698-18839946	RNASEQN1,RNASEQN2,RNASEQC3,RNASEQN5,RNASEQC5,RNASEQC6,RNASEQN7,RNASEQC7	2,5,6,4,3,6,3,2	1.33148e+23	SMG1
hsa_circ_0006434	chr16	18841564	18845651	-	4087	700	ENSG00000157106;	exon:18845429-18845651	RNASEQN1,RNASEQC1,RNASEQN2,RNASEQN3,RNASEQC3,RNASEQN4,RNASEQC4,RNASEQN5,RNASEQC5,RNASEQN6,RNASEQC6,RNASEQN7,RNASEQC7	10,4,6,9,13,9,7,4,2,4,3,7,4	1.65209e+38	SMG1
hsa_circ_0005835	chr16	19616113	19616808	+	695	201	ENSG00000103544;	exon:19616686-19616808	RNASEQN2,RNASEQC2,RNASEQN3,RNASEQC3,RNASEQN4,RNASEQC7	4,7,6,5,3,11	1.99281e+17	VPS35L
hsa_circ_0006797	chr16	19616113	19647882	+	31769	1005	ENSG00000103544;	exon:19616114-19616191,exon:19616686-19616808,exon:19626177-19626223,exon:19644886-19644949,exon:19647784-19647882	RNASEQN1,RNASEQC1,RNASEQN2,RNASEQC2,RNASEQN3,RNASEQC3,RNASEQN4,RNASEQC4,RNASEQN5,RNASEQC5,RNASEQN6,RNASEQC6,RNASEQN7,RNASEQC7	11,8,7,12,4,20,7,7,10,2,2,7,8,8	2.33372e+41	VPS35L
hsa_circ_0005699	chr16	19616113	19652090	+	35977	1198	ENSG00000103544;	exon:19650382-19650459,exon:19651976-19652090	RNASEQC1,RNASEQN2,RNASEQN3,RNASEQC3,RNASEQC4,RNASEQN5,RNASEQC5,RNASEQC6,RNASEQN7	2,3,3,7,4,3,2,3,5	3.64219e+26	VPS35L
hsa_circ_0003645	chr16	19644885	19652090	+	7205	356	ENSG00000103544;	exon:19644886-19644949,exon:19647784-19647882,exon:19650382-19650459,exon:19651976-19652090	RNASEQN1,RNASEQC1,RNASEQN2,RNASEQC2,RNASEQC3,RNASEQN4,RNASEQC4,RNASEQN5,RNASEQC5,RNASEQC6,RNASEQN7,RNASEQC7	3,6,7,5,10,2,4,8,4,5,4,4	1.77275e+35	VPS35L
hsa_circ_0038375	chr16	19730429	19735450	+	5021	293	ENSG00000174628;	exon:19730430-19730494,exon:19733698-19733827,exon:19735353-19735450	RNASEQC1,RNASEQC2,RNASEQC3,RNASEQC4,RNASEQN5,RNASEQC5,RNASEQC6,RNASEQN7,RNASEQC7	4,7,2,4,4,3,5,2,4	78,80,91,76,38,39,71,36,93	IQCK
hsa_circ_0038484	chr16	22131204	22131729	+	525	220	ENSG00000175267;	exon:22131205-22131729	RNASEQC3,RNASEQC4,RNASEQC5	16,5,13	30,4,22	VWA3A
hsa_circ_0038487	chr16	22225653	22225975	+	322	322	ENSG00000103319;	exon:22225654-22225975	RNASEQN3,RNASEQC3,RNASEQC4,RNASEQN5,RNASEQN6,RNASEQC7	2,6,4,3,2,3	7.91131e+16	EEF2K
hsa_circ_0008284	chr16	22248754	22251322	+	2568	271	ENSG00000103319;	exon:22248755-22248815,exon:22250654-22250691,exon:22251151-22251322	RNASEQN1,RNASEQN2,RNASEQC2,RNASEQN4,RNASEQC4,RNASEQN5,RNASEQN7	4,4,3,2,5,3,3	104,98,58,84,169,145,121	EEF2K
hsa_circ_0004682	chr16	22349278	22349849	-	571	314	ENSG00000140743;	exon:22349279-22349443,exon:22349701-22349849	RNASEQN1,RNASEQC1,RNASEQN2,RNASEQN3,RNASEQC3,RNASEQC4,RNASEQN5,RNASEQC5,RNASEQN7	2,3,5,5,13,5,3,5,2	84,111,85,104,120,97,110,155,138	CDR2
hsa_circ_0008498	chr16	23102318	23108183	-	5865	601	ENSG00000103404;	exon:23102319-23102463,exon:23105441-23105556,exon:23108046-23108183	RNASEQN2,RNASEQC2,RNASEQC3,RNASEQC4,RNASEQN5,RNASEQC5,RNASEQC7	3,6,4,4,3,5,4	56,131,84,98,54,96,111	USP31
hsa_circ_0003672	chr16	23102318	23120246	-	17928	12664	ENSG00000103404;	intron:23102319-23102463,intron:23105441-23105556,intron:23115764-23115828,intron:23120180-23120246	RNASEQC4,RNASEQN5	3,5	79,26	USP31
hsa_circ_0037516	chr16	2319580	2319840	-	260	260	ENSG00000167972;	exon:2319581-2319840	RNASEQC2,RNASEQC3,RNASEQC6,RNASEQN7	6,2,2,3	152,101,168,95	ABCA3
hsa_circ_0005582	chr16	23621361	23623130	-	1769	279	ENSG00000083093;	exon:23621362-23621478,exon:23622969-23623130	RNASEQC2,RNASEQN3,RNASEQC3,RNASEQN4	5,5,2,7	84,52,63,33	PALB2
hsa_circ_0004260	chr16	24968350	24970580	-	2230	263	ENSG00000140750;	exon:24968351-24968427,exon:24968661-24968772,exon:24970507-24970580	RNASEQN1,RNASEQC1,RNASEQN2,RNASEQN3,RNASEQC3,RNASEQC4,RNASEQN5,RNASEQC5,RNASEQN7	5,3,3,4,2,5,3,3,4	2.32151e+26	ARHGAP17
hsa_circ_0005642	chr16	27211145	27215008	+	3863	2739	ENSG00000155666;	exon:27211146-27211221,exon:27213585-27213751,exon:27214876-27215008	RNASEQN1,RNASEQC1,RNASEQN3,RNASEQC3,RNASEQC4,RNASEQN5,RNASEQC5,RNASEQN6,RNASEQN7	4,2,5,6,7,7,4,3,3	22,12,20,13,24,12,13,17,23	KDM8
hsa_circ_0038704	chr16	27213584	27215008	+	1424	300	ENSG00000155666;	exon:27213585-27213751,exon:27214876-27215008	RNASEQN1,RNASEQC1,RNASEQN2,RNASEQC2,RNASEQN3,RNASEQC3,RNASEQN4,RNASEQC4,RNASEQN5,RNASEQC5,RNASEQN6,RNASEQC6,RNASEQN7,RNASEQC7	13,7,18,10,21,21,17,15,16,3,8,9,15,16	39,21,23,17,22,21,18,24,21,22,27,29,36,24	KDM8
hsa_circ_0008223	chr16	28166507	28169909	-	3402	238	ENSG00000169180;	exon:28166508-28166585	RNASEQC1,RNASEQN2,RNASEQC4,RNASEQC5,RNASEQN7	4,10,2,2,2	158,102,129,120,94	XPO6
hsa_circ_0000688	chr16	29833732	29834066	+	334	256	ENSG00000013364;	exon:29833733-29833856,exon:29833935-29834066	RNASEQN1,RNASEQC1,RNASEQN2,RNASEQN3,RNASEQC3,RNASEQN4,RNASEQC4,RNASEQN5,RNASEQC5,RNASEQN6,RNASEQC6,RNASEQN7,RNASEQC7	16,4,15,6,11,11,10,10,3,5,6,9,3	7.60358e+39	MVP
hsa_circ_0008535	chr16	29895258	29895860	-	602	342	ENSG00000174938;	exon:29895259-29895460,exon:29895721-29895860	RNASEQC1,RNASEQN2,RNASEQC2,RNASEQC3,RNASEQC4,RNASEQC5,RNASEQC7	4,3,3,4,4,9,17	1256,71,769,326,648,1350,1375	SEZ6L2
hsa_circ_0000690	chr16	30483826	30484263	+	437	284	ENSG00000005844;	exon:30483827-30483959,exon:30484113-30484263	RNASEQN1,RNASEQC2,RNASEQN3,RNASEQC3,RNASEQN4,RNASEQN7,RNASEQC7	5,2,10,6,7,5,3	26,9,37,49,10,54,25	ITGAL
hsa_circ_0005806	chr16	30664214	30666541	+	2327	748	ENSG00000156860;	exon:30664215-30664516,exon:30665035-30665079,exon:30665306-30665401,exon:30665638-30665706,exon:30666512-30666541	RNASEQN1,RNASEQC1,RNASEQN2,RNASEQC2,RNASEQN3,RNASEQC3,RNASEQN4,RNASEQC4,RNASEQN5,RNASEQC5,RNASEQN6,RNASEQC6,RNASEQN7,RNASEQC7	58,57,45,81,32,43,28,21,16,16,24,54,17,18	1.8628e+41	FBRS
hsa_circ_0006127	chr16	30728965	30729572	+	607	469	ENSG00000282034;ENSG00000080603;	exon:30728966-30729231,exon:30729370-30729572	RNASEQN1,RNASEQC1,RNASEQN2,RNASEQC2,RNASEQN3,RNASEQC3,RNASEQN4,RNASEQC4,RNASEQN5,RNASEQC5,RNASEQN6,RNASEQC6,RNASEQN7,RNASEQC7	27,10,27,7,16,12,6,25,30,17,13,23,18,24	132,160,187,153,89,145,108,154,167,190,137,205,198,144	AC106886.5;SRCAP
hsa_circ_0004236	chr16	30728965	30734008	+	5043	951	ENSG00000080603;ENSG00000282034;	exon:30728966-30729231,exon:30729370-30729572	RNASEQC1,RNASEQN2,RNASEQC3,RNASEQC4,RNASEQC5,RNASEQN7	3,7,7,2,3,4	1.5719e+17	SRCAP;AC106886.5
hsa_circ_0007059	chr16	31722625	31723353	+	728	223	ENSG00000197302;	exon:31722626-31722752,exon:31723061-31723353	RNASEQN1,RNASEQC1,RNASEQN2,RNASEQC2,RNASEQN3,RNASEQC3,RNASEQN4,RNASEQC4,RNASEQN5,RNASEQC5,RNASEQC6,RNASEQN7,RNASEQC7	5,3,18,29,13,22,8,36,4,13,12,9,17	82,116,102,116,82,113,89,111,89,88,73,78,68	ZNF720
hsa_circ_0005410	chr16	3536121	3536994	+	873	873	ENSG00000103351;	exon:3536122-3536318,exon:3536887-3536994	RNASEQC3,RNASEQN4,RNASEQC4	13,2,7	157,95,89	CLUAP1
hsa_circ_0037658	chr16	3749626	3770986	-	21360	1373	ENSG00000005339;	exon:3749627-3749683,exon:3751726-3751806,exon:3757288-3757376	RNASEQC2,RNASEQC3,RNASEQC4,RNASEQN6,RNASEQC6,RNASEQN7,RNASEQC7	4,4,4,2,3,2,6	1.81233e+20	CREBBP
hsa_circ_0007637	chr16	3850296	3851009	-	713	713	ENSG00000005339;	exon:3850297-3851009	RNASEQC7	29	299	CREBBP
hsa_circ_0007586	chr16	3979115	3983440	-	4325	369	ENSG00000162104;	exon:3979116-3979275,exon:3983232-3983440	RNASEQC2,RNASEQC3,RNASEQC4,RNASEQC5,RNASEQC6,RNASEQN7	4,4,2,2,6,5	74,60,50,52,83,75	ADCY9
hsa_circ_0005692	chr16	4332214	4333519	+	1305	411	ENSG00000126603;	exon:4332215-4332452	RNASEQN6,RNASEQC6,RNASEQC7	21,8,12	103,107,49	GLIS2
hsa_circ_0002500	chr16	46674313	46677398	-	3085	440	ENSG00000069329;	exon:46674314-46674462,exon:46676583-46676692,exon:46677315-46677398	RNASEQN1,RNASEQC1,RNASEQN2,RNASEQC3,RNASEQC4,RNASEQN5,RNASEQC5,RNASEQN6,RNASEQN7,RNASEQC7	5,7,3,4,2,2,2,5,2,5	3.79511e+29	VPS35
hsa_circ_0000698	chr16	47497398	47515601	+	18203	518	ENSG00000102893;	exon:47497399-47497488,exon:47499756-47499894,exon:47502991-47503090,exon:47511665-47511772,exon:47515521-47515601	RNASEQN1,RNASEQC1,RNASEQN2,RNASEQC2,RNASEQN3,RNASEQC3,RNASEQN4,RNASEQC4,RNASEQN5,RNASEQC5,RNASEQN6,RNASEQC6,RNASEQN7,RNASEQC7	22,13,24,14,32,42,10,19,14,20,16,29,13,62	4.20239e+41	PHKB
hsa_circ_0004791	chr16	47497398	47547548	+	50150	634	ENSG00000102893;	exon:47497399-47497488,exon:47499756-47499894,exon:47515521-47515601,exon:47547433-47547548	RNASEQN1,RNASEQN2,RNASEQC2,RNASEQN3,RNASEQC3,RNASEQN4,RNASEQC4,RNASEQN5,RNASEQC5,RNASEQC6,RNASEQN7,RNASEQC7	2,4,2,2,16,8,3,3,5,7,8,14	4.10426e+35	PHKB
hsa_circ_0008558	chr16	48277337	48303305	+	25968	554	ENSG00000102910;	exon:48277338-48277479,exon:48303172-48303305	RNASEQN1,RNASEQC1,RNASEQC3,RNASEQN4,RNASEQC4,RNASEQN5,RNASEQC5,RNASEQC6,RNASEQC7	3,5,7,4,11,2,11,9,9	3.88503e+26	LONP2
hsa_circ_0005813	chr16	48347506	48348290	+	784	399	ENSG00000102910;	exon:48347507-48347714	RNASEQN2,RNASEQN3,RNASEQC3,RNASEQN4,RNASEQC4,RNASEQN5,RNASEQC5,RNASEQC6,RNASEQN7,RNASEQC7	4,5,5,8,3,4,2,3,2,8	3.64371e+29	LONP2
hsa_circ_0039349	chr16	50786854	50793664	+	6810	520	ENSG00000083799;	exon:50786855-50786946,exon:50787786-50787852,exon:50793546-50793664	RNASEQN1,RNASEQC1,RNASEQC3,RNASEQC5,RNASEQN7	3,3,5,3,2	254561420382216	CYLD
hsa_circ_0000701	chr16	53154446	53157541	+	3095	3095	ENSG00000177200;	intron:53154447-53154543,intron:53155926-53156135	RNASEQN1,RNASEQC1,RNASEQN2,RNASEQC2,RNASEQN3,RNASEQC3,RNASEQN4,RNASEQC4,RNASEQN5,RNASEQC5,RNASEQN6,RNASEQC6,RNASEQN7,RNASEQC7	10,7,4,12,3,7,5,4,10,7,7,7,7,6	1.55147e+41	CHD9
hsa_circ_0039353	chr16	53155925	53157541	+	1616	1616	ENSG00000177200;	exon:53157249-53157541	RNASEQN1,RNASEQN4,RNASEQN7,RNASEQC7	7,10,16,16	208226194173	CHD9
hsa_circ_0000702	chr16	53254437	53274302	+	19865	1106	ENSG00000177200;	exon:53254438-53254605,exon:53274213-53274302	RNASEQN1,RNASEQC1,RNASEQN2,RNASEQC2,RNASEQN3,RNASEQC3,RNASEQN4,RNASEQC4,RNASEQN5,RNASEQN6,RNASEQC6,RNASEQN7,RNASEQC7	9,10,15,8,9,18,6,14,4,7,13,3,3	2.13261e+38	CHD9
hsa_circ_0039365	chr16	53255599	53268126	+	12527	688	ENSG00000177200;	exon:53255600-53255779,exon:53262987-53263097	RNASEQN2,RNASEQN3,RNASEQC3,RNASEQC6,RNASEQN7,RNASEQC7	3,5,3,2,2,2	2.72283e+17	CHD9
hsa_circ_0039366	chr16	53255599	53274302	+	18703	938	ENSG00000177200;	exon:53255600-53255779,exon:53273626-53273785,exon:53274213-53274302	RNASEQN2,RNASEQC2,RNASEQN3,RNASEQC3,RNASEQN4,RNASEQC4,RNASEQN5,RNASEQN6,RNASEQC7	3,3,2,3,10,6,4,4,4	2.69304e+26	CHD9
hsa_circ_0008031	chr16	53267293	53268126	+	833	397	ENSG00000177200;	exon:53267294-53267490,exon:53267927-53268126	RNASEQN2,RNASEQN4	4,5	283338	CHD9
hsa_circ_0008458	chr16	53307680	53308854	+	1174	394	ENSG00000177200;	exon:53307681-53307953,exon:53308686-53308854	RNASEQC3,RNASEQC6	6,3	258250	CHD9
hsa_circ_0000703	chr16	53439015	53447106	+	8091	397	ENSG00000103479;	exon:53439016-53439146,exon:53442658-53442858,exon:53447042-53447106	RNASEQC2,RNASEQC4,RNASEQN5,RNASEQC6,RNASEQN7	2,2,2,4,6	228222250291242	RBL2
hsa_circ_0039398	chr16	53844154	53888951	+	44797	488	ENSG00000140718;	exon:53844155-53844298,exon:53873786-53873865,exon:53888832-53888951	RNASEQN1,RNASEQC1,RNASEQN2,RNASEQC3,RNASEQC4,RNASEQN5,RNASEQC5,RNASEQC6,RNASEQN7,RNASEQC7	3,6,3,4,5,5,2,4,4,2	3.60416e+29	FTO
hsa_circ_0005941	chr16	53873785	53888951	+	15166	344	ENSG00000140718;	exon:53873786-53873865,exon:53879844-53879987,exon:53888832-53888951	RNASEQN1,RNASEQC1,RNASEQN2,RNASEQC2,RNASEQN3,RNASEQC3,RNASEQN4,RNASEQC4,RNASEQN5,RNASEQC5,RNASEQN6,RNASEQC6,RNASEQN7,RNASEQC7	55,73,48,44,35,48,37,57,24,29,21,85,32,56	3.98471e+41	FTO
hsa_circ_0039403	chr16	53879843	53934109	+	54266	389	ENSG00000140718;	exon:53879844-53879987,exon:53888832-53888951,exon:53933985-53934109	RNASEQC6	6	532	FTO
hsa_circ_0000704	chr16	56385918	56389375	-	3457	295	ENSG00000159461;	exon:56385919-56386022,exon:56389185-56389375	RNASEQN1,RNASEQN2,RNASEQC2,RNASEQN3,RNASEQC3,RNASEQN4,RNASEQN5	8,5,7,6,6,2,4	9.40961e+21	AMFR
hsa_circ_0004120	chr16	56385918	56414344	-	28426	1125	ENSG00000159461;	exon:56385919-56386022,exon:56414252-56414344	RNASEQC3,RNASEQN5,RNASEQN6,RNASEQC7	2,2,5,3	386827515594	AMFR
hsa_circ_0006886	chr16	57164000	57173869	-	9869	562	ENSG00000172775;	exon:57164001-57164065	RNASEQC1,RNASEQN2,RNASEQN3,RNASEQC3,RNASEQN4,RNASEQC4,RNASEQN5,RNASEQC5,RNASEQN6,RNASEQC6,RNASEQC7	9,9,13,26,12,11,2,6,2,3,9	207,156,153,199,150,185,60,150,70,145,120	FAM192A
hsa_circ_0000705	chr16	58559803	58560362	-	559	559	ENSG00000125107;	intron:58559804-58559894,intron:58560212-58560362	RNASEQN1,RNASEQC1,RNASEQN2,RNASEQC2,RNASEQN3,RNASEQC3,RNASEQN4,RNASEQC4,RNASEQN5,RNASEQN7,RNASEQC7	15,7,12,5,9,12,7,9,2,5,5	2.07176e+32	CNOT1
hsa_circ_0004541	chr16	58675939	58676346	-	407	173	ENSG00000103042;	exon:58675940-58676346	RNASEQN1,RNASEQC3,RNASEQN5,RNASEQC5,RNASEQN6,RNASEQC7	2,6,2,4,3,3	63,43,87,103,56,86	SLC38A7
hsa_circ_0008450	chr16	66608308	66610003	+	1695	497	ENSG00000140931;	exon:66608309-66608464,exon:66609435-66609530,exon:66609883-66610003	RNASEQN1,RNASEQN3,RNASEQC3,RNASEQN7	5,4,7,2	100,72,94,105	CMTM3
hsa_circ_0000706	chr16	66730111	66732505	-	2394	279	ENSG00000135720;	exon:66730112-66730223,exon:66732339-66732505	RNASEQN1,RNASEQC2,RNASEQC3,RNASEQN4,RNASEQC4,RNASEQC5,RNASEQC7	2,2,4,6,10,2,5	1.96421e+20	DYNC1LI2
hsa_circ_0008716	chr16	66938036	66939358	+	1322	347	ENSG00000172831;	exon:66938037-66938241,exon:66939217-66939358	RNASEQN1,RNASEQN2,RNASEQN3,RNASEQC3,RNASEQN4,RNASEQC4,RNASEQN5,RNASEQN7,RNASEQC7	3,6,5,6,3,4,3,3,3	3.13417e+26	CES2
hsa_circ_0000707	chr16	67036638	67082339	+	45701	361	ENSG00000067955;	exon:67036639-67036755,exon:67066682-67066798,exon:67082213-67082339	RNASEQC1,RNASEQC2,RNASEQN3,RNASEQC3,RNASEQC4,RNASEQN6,RNASEQC7	5,8,2,3,3,5,2	177,325,106,150,157,86,143	CBFB
hsa_circ_0002122	chr16	67610823	67612121	+	1298	961	ENSG00000102974;	exon:67611951-67612121	RNASEQN1,RNASEQN2,RNASEQC2,RNASEQN3,RNASEQC3,RNASEQN4,RNASEQC4,RNASEQN5	8,5,3,8,8,6,6,3	208,199,240,232,273,167,209,94	CTCF
hsa_circ_0008272	chr16	67628369	67629533	+	1164	319	ENSG00000102974;	exon:67628370-67628552,exon:67629398-67629533	RNASEQN1,RNASEQC1,RNASEQN2,RNASEQC2,RNASEQC3,RNASEQN4,RNASEQC4,RNASEQN5,RNASEQN6,RNASEQC6,RNASEQC7	2,3,2,2,5,8,3,3,2,2,2	1.86155e+32	CTCF
hsa_circ_0000711	chr16	68121986	68126610	+	4624	1298	ENSG00000072736;	exon:68126448-68126610	RNASEQN1,RNASEQC1,RNASEQN2,RNASEQC2,RNASEQN3,RNASEQC3,RNASEQN4,RNASEQC4,RNASEQN5,RNASEQC5,RNASEQN6,RNASEQC6,RNASEQN7,RNASEQC7	86,56,77,68,109,138,60,104,60,53,36,58,39,61	131,84,161,109,119,220,97,129,71,100,97,92,93,84	NFATC3
hsa_circ_0039927	chr16	68121986	68158068	+	36082	1498	ENSG00000072736;	exon:68157869-68158068	RNASEQN1,RNASEQC1,RNASEQN2,RNASEQC3,RNASEQC4,RNASEQC5,RNASEQC6,RNASEQN7	6,2,2,2,8,3,2,4	105,77,136,133,128,107,103,103	NFATC3
hsa_circ_0003220	chr16	68859883	68863061	+	3178	758	ENSG00000103047;	exon:68862945-68863061	RNASEQN2,RNASEQC3,RNASEQN5,RNASEQC5,RNASEQC7	2,4,5,4,2	40,48,55,46,56	TANGO6
hsa_circ_0002750	chr16	68859883	68880630	+	20747	1283	ENSG00000103047;	exon:68880548-68880630	RNASEQN1,RNASEQN3,RNASEQC4,RNASEQC5,RNASEQN7	2,4,2,6,2	28,43,56,57,67	TANGO6
hsa_circ_0007018	chr16	69155870	69167185	+	11315	780	ENSG00000141076;	exon:69155871-69155993,exon:69167075-69167185	RNASEQN1,RNASEQN2,RNASEQN3,RNASEQC3,RNASEQC4,RNASEQN7,RNASEQC7	3,2,3,4,4,3,5	102,108,135,148,145,75,95	UTP4
hsa_circ_0006845	chr16	69695135	69695379	+	244	244	ENSG00000102908;	exon:69695136-69695379	RNASEQN1,RNASEQN2,RNASEQC2,RNASEQN3,RNASEQC3,RNASEQN4,RNASEQC4,RNASEQN5,RNASEQN7,RNASEQC7	6,9,4,10,4,4,12,2,4,2	3.91523e+29	NFAT5
hsa_circ_0040188	chr16	70258979	70262524	-	3545	500	ENSG00000090861;	exon:70258980-70259186,exon:70262346-70262524	RNASEQN1,RNASEQC1,RNASEQC2,RNASEQN3,RNASEQC3,RNASEQN4,RNASEQN5,RNASEQC6,RNASEQN7	6,4,2,2,2,3,2,4,4	4.27361e+26	AARS
hsa_circ_0003438	chr16	70261043	70262524	-	1481	293	ENSG00000090861;	exon:70261044-70261157,exon:70262346-70262524	RNASEQC2,RNASEQN3,RNASEQC3,RNASEQN4,RNASEQC4	2,5,4,3,3	685521445435543	AARS
hsa_circ_0002599	chr16	70463168	70463774	+	606	256	ENSG00000157353;	exon:70463169-70463272,exon:70463623-70463774	RNASEQN1,RNASEQN2,RNASEQN3,RNASEQC3,RNASEQC4,RNASEQN6,RNASEQC7	4,5,4,7,2,4,9	64,70,37,30,30,33,40	FUK
hsa_circ_0009163	chr16	70565064	70567536	+	2472	489	ENSG00000189091;	exon:70565065-70565270	RNASEQN1,RNASEQC2,RNASEQN3,RNASEQC7	2,2,5,2	246361242389	SF3B3
hsa_circ_0005638	chr16	71658232	71679535	-	21303	1389	ENSG00000040199;	exon:71679389-71679535	RNASEQC2,RNASEQC3,RNASEQN4	2,5,2	100,60,38	PHLPP2
hsa_circ_0040356	chr16	71676446	71679535	-	3089	581	ENSG00000040199;	exon:71679389-71679535	RNASEQN1,RNASEQC3,RNASEQC4,RNASEQC5,RNASEQC6,RNASEQN7	3,3,6,2,4,3	43,54,28,46,87,57	PHLPP2
hsa_circ_0000715	chr16	71678754	71681905	-	3151	533	ENSG00000040199;	exon:71678755-71678985	RNASEQN3,RNASEQN4,RNASEQC6,RNASEQN7	7,2,2,3	60,44,88,69	PHLPP2
hsa_circ_0040370	chr16	71738941	71739341	-	400	269	ENSG00000166747;	exon:71738942-71739102,exon:71739234-71739341	RNASEQC1,RNASEQN2,RNASEQC3	2,6,3	226384404	AP1G1
hsa_circ_0040414	chr16	72088986	72090786	-	1800	321	ENSG00000140830;	exon:72088987-72089138,exon:72090618-72090786	RNASEQC1,RNASEQN2,RNASEQC2,RNASEQC3,RNASEQN4,RNASEQC4,RNASEQN5,RNASEQC5,RNASEQC6,RNASEQC7	5,3,3,6,3,8,7,7,4,2	94,58,67,54,65,71,54,61,102,74	TXNL4B
hsa_circ_0003315	chr16	74459681	74463479	-	3798	477	ENSG00000090863;	exon:74459682-74459789,exon:74462094-74462195,exon:74462488-74462630,exon:74463356-74463479	RNASEQN1,RNASEQC1,RNASEQN2,RNASEQC2,RNASEQN3,RNASEQC3,RNASEQN4,RNASEQC4,RNASEQN5,RNASEQC5,RNASEQC7	5,6,3,4,4,11,3,2,6,9,5	4.53485e+32	GLG1
hsa_circ_0004910	chr16	74915869	74916259	-	390	258	ENSG00000103091;	exon:74915870-74915994,exon:74916102-74916259	RNASEQC1,RNASEQN2,RNASEQC2,RNASEQN4,RNASEQC4	3,2,5,4,9	183155170182126	WDR59
hsa_circ_0004077	chr16	77816920	77825461	+	8541	346	ENSG00000171724;	exon:77816921-77817050,exon:77825246-77825461	RNASEQN3,RNASEQN4,RNASEQC4,RNASEQC5,RNASEQC6,RNASEQN7,RNASEQC7	3,3,4,4,9,3,6	1.11299e+21	VAT1L
hsa_circ_0004087	chr16	80684537	80685129	-	592	592	ENSG00000166446;	exon:80684538-80685129	RNASEQN1,RNASEQN3,RNASEQC3,RNASEQC4	13,8,25,16	53,49,45,56	CDYL2
hsa_circ_0003026	chr16	84740308	84745673	+	5365	1102	ENSG00000103194;	exon:84740309-84740369	RNASEQC1,RNASEQN3,RNASEQC5,RNASEQN6,RNASEQC6,RNASEQN7,RNASEQC7	4,2,6,6,4,2,9	71,78,124,79,61,95,111	USP10
hsa_circ_0000722	chr16	85633913	85634132	+	219	219	ENSG00000131149;	exon:85633914-85634132	RNASEQN1,RNASEQC1,RNASEQN2,RNASEQC2,RNASEQN3,RNASEQC3,RNASEQN4,RNASEQC4,RNASEQN5,RNASEQC5,RNASEQN6,RNASEQC6,RNASEQN7,RNASEQC7	33,49,16,64,21,36,53,59,8,18,11,29,14,57	83,96,113,139,66,174,58,141,68,166,111,185,143,169	GSE1
hsa_circ_0007361	chr16	87417459	87418901	-	1442	338	ENSG00000140948;	exon:87417460-87417742,exon:87418847-87418901	RNASEQC2,RNASEQN3,RNASEQC3,RNASEQN6,RNASEQC7	2,4,5,3,4	167109187131188	ZCCHC14
hsa_circ_0000724	chr16	87748672	87762040	-	13368	407	ENSG00000104731;	exon:87748673-87748809,exon:87755194-87755292,exon:87756394-87756477,exon:87761949-87762040	RNASEQN3,RNASEQC3,RNASEQC4,RNASEQN5,RNASEQC5,RNASEQN6,RNASEQC7	2,8,4,3,2,2,3	127,128,80,43,59,46,63	KLHDC4
hsa_circ_0040809	chr16	87975047	87984259	+	9212	448	ENSG00000172530;	exon:87975048-87975207,exon:87981036-87981127,exon:87984060-87984259	RNASEQN1,RNASEQC1,RNASEQN2,RNASEQC2,RNASEQN3,RNASEQC3,RNASEQN4,RNASEQC4,RNASEQN5,RNASEQC5,RNASEQN7,RNASEQC7	9,5,19,14,14,18,10,10,9,8,11,13	71,54,69,51,58,62,65,72,105,66,65,51	BANP
hsa_circ_0040823	chr16	88027482	88038011	+	10529	416	ENSG00000172530;	exon:88027483-88027650,exon:88033109-88033245,exon:88035332-88035394,exon:88037973-88038011	RNASEQN1,RNASEQC1,RNASEQN2,RNASEQC2,RNASEQN3,RNASEQC3,RNASEQN4,RNASEQC4,RNASEQN5,RNASEQC5,RNASEQN6,RNASEQC6,RNASEQN7,RNASEQC7	12,3,11,6,7,12,10,9,16,11,3,4,12,26	53,36,58,39,31,45,28,41,93,60,67,33,53,64	BANP
hsa_circ_0000669	chr16	8858349	8859335	-	986	288	ENSG00000153048;	exon:8858350-8858472,exon:8859171-8859335	RNASEQC1,RNASEQN2,RNASEQN3,RNASEQC3,RNASEQN4,RNASEQC4	2,7,5,4,2,3	2.26475e+17	CARHSP1
hsa_circ_0040831	chr16	88627621	88628854	+	1233	458	ENSG00000158545;	exon:88627622-88627782,exon:88628758-88628854	RNASEQN1,RNASEQN3,RNASEQC3,RNASEQN4,RNASEQC4,RNASEQN5,RNASEQN7,RNASEQC7	7,5,4,2,2,2,3,4	91,59,80,75,120,94,112,126	ZC3H18
hsa_circ_0005152	chr16	8915253	8917156	-	1903	358	ENSG00000187555;	exon:8915254-8915344,exon:8917026-8917156	RNASEQN1,RNASEQC1,RNASEQN2,RNASEQC2,RNASEQN3,RNASEQC3,RNASEQN4,RNASEQC4,RNASEQN5,RNASEQC5,RNASEQC6,RNASEQC7	6,3,7,8,11,10,6,16,6,4,2,5	142,225,135,244,184,188,159,202,88,101,111,90	USP7
hsa_circ_0004344	chr16	8929368	8930397	-	1029	1029	ENSG00000187555;	exon:8929369-8929543,exon:8930293-8930397	RNASEQC4,RNASEQC5,RNASEQN7,RNASEQC7	3,2,2,5	88,97,80,97	USP7
hsa_circ_0040937	chr16	89524005	89532636	+	8631	948	ENSG00000197912;	exon:89532463-89532636	RNASEQC7	5	191	SPG7
novel_circ_0004975	chr16	15714908	15715272	-	364	282	ENSG00000133392;	exon:15714909-15715081,exon:15715164-15715272	RNASEQC3,RNASEQC4,RNASEQN6	6,3,3	1430885490	MYH11
novel_circ_0005001	chr16	17355098	17358050	-	2952	356	ENSG00000103489;	exon:17355099-17355415,exon:17358012-17358050	RNASEQN1,RNASEQC1,RNASEQC2,RNASEQN3,RNASEQC3,RNASEQN4,RNASEQN5,RNASEQC5,RNASEQC6,RNASEQN7,RNASEQC7	8,7,6,4,10,5,4,3,9,3,8	168,121,54,27,92,76,80,87,58,50,59	XYLT1
novel_circ_0005003	chr16	1809237	1809833	-	596	225	ENSG00000063854;	exon:1809238-1809382,exon:1809754-1809833	RNASEQN1,RNASEQC1,RNASEQN2,RNASEQC2,RNASEQN3,RNASEQC3,RNASEQN4,RNASEQC4,RNASEQN5,RNASEQC5,RNASEQN6,RNASEQC6,RNASEQN7	6,2,12,6,15,16,11,11,6,6,4,8,2	6.20542e+38	HAGH
novel_circ_0005059	chr16	23102318	23108781	-	6463	216	ENSG00000103404;	intron:23102319-23102463,intron:23108711-23108781	RNASEQC2,RNASEQC6	2,6	99,61	USP31
novel_circ_0005062	chr16	2317282	2319840	-	2558	381	ENSG00000167972;	exon:2317283-2317403,exon:2319581-2319840	RNASEQC2,RNASEQN4,RNASEQC5	5,3,3	174,72,273	ABCA3
novel_circ_0005095	chr16	27749583	27751924	+	2341	206	ENSG00000047578;	exon:27751719-27751924	RNASEQC7	5	91	KIAA0556
novel_circ_0005113	chr16	29905787	29906127	+	340	221	ENSG00000174939;	exon:29905788-29905959,exon:29906079-29906127	RNASEQC1,RNASEQN2,RNASEQC2,RNASEQC3,RNASEQN4,RNASEQC4,RNASEQC5,RNASEQC6,RNASEQC7	4,3,5,6,5,4,3,4,4	138,16,95,43,33,141,66,87,65	ASPHD1
novel_circ_0005119	chr16	30664214	30667622	+	3408	199	ENSG00000156860;	exon:30667320-30667437,exon:30667542-30667622	RNASEQN1,RNASEQC1,RNASEQN2,RNASEQC2,RNASEQN3,RNASEQC3,RNASEQN4,RNASEQC4,RNASEQN5,RNASEQC5,RNASEQN6,RNASEQC6,RNASEQN7,RNASEQC7	3,5,6,9,4,3,2,3,5,4,4,9,6,5	1.50217e+41	FBRS
novel_circ_0005122	chr16	30716065	30716479	+	414	324	ENSG00000282034;ENSG00000080603;	exon:30716066-30716202,exon:30716293-30716479	RNASEQN1	6	215	AC106886.5;SRCAP
novel_circ_0005145	chr16	3793385	3810779	-	17394	177	ENSG00000005339;	exon:3810603-3810779	RNASEQN3	5	257	CREBBP
novel_circ_0005162	chr16	47311239	47313823	-	2584	268	ENSG00000129636;	exon:47311240-47311412,exon:47313729-47313823	RNASEQN1,RNASEQC3,RNASEQC4,RNASEQC6,RNASEQC7	2,4,5,3,2	5666848149451090	ITFG1
novel_circ_0005179	chr16	48256609	48277479	+	20870	274	ENSG00000102910;	exon:48256610-48256741,exon:48277338-48277479	RNASEQC1,RNASEQN2,RNASEQC2,RNASEQN3,RNASEQC3,RNASEQC4,RNASEQN5,RNASEQC5,RNASEQN6,RNASEQN7,RNASEQC7	2,2,3,3,7,3,3,5,2,4,2	4.04333e+32	LONP2
novel_circ_0005180	chr16	48256609	48303305	+	46696	266	ENSG00000102910;	exon:48256610-48256741,exon:48303172-48303305	RNASEQC1,RNASEQC2,RNASEQC3,RNASEQN4,RNASEQC4,RNASEQN5,RNASEQC5,RNASEQN6,RNASEQC6,RNASEQN7,RNASEQC7	2,10,5,2,6,2,3,2,6,2,3	4.72482e+32	LONP2
novel_circ_0005185	chr16	48553538	48562444	-	8906	131	ENSG00000102921;	exon:48553539-48553669	RNASEQN1,RNASEQC1,RNASEQN2,RNASEQC2,RNASEQN3,RNASEQC3,RNASEQC4,RNASEQN5,RNASEQC5,RNASEQN6,RNASEQC6,RNASEQN7,RNASEQC7	2,3,5,2,5,6,6,5,5,2,4,6,5	95,131,91,167,97,133,134,113,171,93,182,98,166	N4BP1
novel_circ_0005187	chr16	49730770	49731461	-	691	164	ENSG00000102935;	intron:49731298-49731461	RNASEQN2,RNASEQC4,RNASEQC6	3,3,5	14,41,69	ZNF423
novel_circ_0005188	chr16	49730770	49789546	-	58776	261	ENSG00000102935;	exon:49730771-49730971,exon:49789487-49789546	RNASEQC2,RNASEQC3,RNASEQN4,RNASEQC4,RNASEQC5,RNASEQC6,RNASEQC7	17,6,4,16,11,4,3	142,89,25,59,133,98,86	ZNF423
novel_circ_0005191	chr16	49789486	49805769	-	16283	502	ENSG00000102935;	intron:49789487-49789546,intron:49804489-49804676,intron:49805306-49805373,intron:49805584-49805769	RNASEQC3,RNASEQC4	2,6	66,33	ZNF423
novel_circ_0005201	chr16	53141178	53157541	+	16363	696	ENSG00000177200;	intron:53141179-53141274,intron:53154447-53154543,intron:53155926-53156135,intron:53157249-53157541	RNASEQN1,RNASEQC1,RNASEQN2,RNASEQC2,RNASEQN3,RNASEQC3,RNASEQN4,RNASEQC4,RNASEQN5,RNASEQC5,RNASEQN6,RNASEQC6,RNASEQN7,RNASEQC7	25,39,27,46,33,37,31,78,32,55,12,23,34,36	1.5614e+41	CHD9
[truncated: 2,782 more rows]
