# Supplementary material for: A Comprehensive Analysis Identified the Key Differentially Expressed Circular Ribonucleic Acids and Methylation-Related Function in Pheochromocytomas and Paragangliomas
Source: Front Genet. 2020 Feb 25;11:15. doi: 10.3389/fgene.2020.00015 (PMC7052364; doi:10.3389/fgene.2020.00015)
Supplement: Supplementary Table 2 — The information of the 33 patients. [file Table_2.xlsx]

## Sheet: Sheet1
Patient ID	Mutation chromosome	Reference	Alternation	Func.refGene	Gene.refGene	ExonicFunc.refGene	AAChange.refGene
PPGL-C311	chr8	G	T	exonic	FGFR1	nonsynonymous SNV	FGFR1:NM_001174066:exon11:c.1371C>A:p.N457K,FGFR1:NM_023105:exon11:c.1371C>A:p.N457K,FGFR1:NM_023106:exon11:c.1365C>A:p.N455K,FGFR1:NM_001174063:exon12:c.1632C>A:p.N544K,FGFR1:NM_001174065:exon12:c.1632C>A:p.N544K,FGFR1:NM_015850:exon12:c.1632C>A:p.N544K,FGFR1:NM_023110:exon12:c.1638C>A:p.N546K,FGFR1:NM_001174064:exon13:c.1608C>A:p.N536K,FGFR1:NM_001174067:exon13:c.1731C>A:p.N577K
PPGL-C312	chr2	T	A	exonic	TMEM127	nonsynonymous SNV	TMEM127:NM_001193304:exon2:c.1A>T:p.M1L,TMEM127:NM_017849:exon2:c.1A>T:p.M1L
PPGL-C313	chr8	G	C	exonic	FGFR1	nonsynonymous SNV	FGFR1:NM_001174066:exon11:c.1371C>G:p.N457K,FGFR1:NM_023105:exon11:c.1371C>G:p.N457K,FGFR1:NM_023106:exon11:c.1365C>G:p.N455K,FGFR1:NM_001174063:exon12:c.1632C>G:p.N544K,FGFR1:NM_001174065:exon12:c.1632C>G:p.N544K,FGFR1:NM_015850:exon12:c.1632C>G:p.N544K,FGFR1:NM_023110:exon12:c.1638C>G:p.N546K,FGFR1:NM_001174064:exon13:c.1608C>G:p.N536K,FGFR1:NM_001174067:exon13:c.1731C>G:p.N577K
PPGL-C314	Not found
PPGL-C315	chr11	T	C	exonic	HRAS	nonsynonymous SNV	HRAS:NM_001130442:exon3:c.182A>G:p.Q61R,HRAS:NM_005343:exon3:c.182A>G:p.Q61R,HRAS:NM_176795:exon3:c.182A>G:p.Q61R
PPGL-C316	chr11	G	T	exonic	SDHD	nonsynonymous SNV	SDHD:NM_001276504:exon2:c.92G>T:p.R31M,SDHD:NM_001276506:exon3:c.209G>T:p.R70M,SDHD:NM_003002:exon3:c.209G>T:p.R70M
PPGL-C317	chr11	T	C	exonic	HRAS	nonsynonymous SNV	HRAS:NM_001130442:exon3:c.182A>G:p.Q61R,HRAS:NM_005343:exon3:c.182A>G:p.Q61R,HRAS:NM_176795:exon3:c.182A>G:p.Q61R
PPGL-C318	chr3	C	G	exonic	VHL	nonsynonymous SNV	VHL:NM_000551:exon1:c.244C>G:p.R82G,VHL:NM_198156:exon1:c.244C>G:p.R82G
PPGL-C319	chr2	C	-	exonic	TMEM127	frameshift deletion	TMEM127:NM_001193304:exon4:c.667delG:p.E223Nfs*83,TMEM127:NM_017849:exon4:c.667delG:p.E223Nfs*83
PPGL-C320	chr11	G	T	exonic	HRAS	nonsynonymous SNV	HRAS:NM_001130442:exon3:c.181C>A:p.Q61K,HRAS:NM_005343:exon3:c.181C>A:p.Q61K,HRAS:NM_176795:exon3:c.181C>A:p.Q61K
PPGL-C321	chr17	A	G	exonic	NF1	nonsynonymous SNV	NF1:NM_000267:exon26:c.3484A>G:p.M1162V,NF1:NM_001042492:exon26:c.3484A>G:p.M1162V
PPGL-C322	chr2	G	A	exonic	IDH1	nonsynonymous SNV	IDH1:NM_001282386:exon4:c.394C>T:p.R132C,IDH1:NM_001282387:exon4:c.394C>T:p.R132C,IDH1:NM_005896:exon4:c.394C>T:p.R132C
PPGL-C324	chr10	T	C	exonic	RET	nonsynonymous SNV	RET:NM_020630:exon16:c.2753T>C:p.M918T,RET:NM_020975:exon16:c.2753T>C:p.M918T
PPGL-C325	chr3	C	G	exonic	VHL	nonsynonymous SNV	VHL:NM_000551:exon2:c.453C>G:p.I151M
PPGL-C326	chr11	T	C	exonic	HRAS	nonsynonymous SNV	HRAS:NM_001130442:exon3:c.182A>G:p.Q61R,HRAS:NM_005343:exon3:c.182A>G:p.Q61R,HRAS:NM_176795:exon3:c.182A>G:p.Q61R
PPGL-C327	chr1	G	A	exonic	SDHB	nonsynonymous SNV	SDHB:NM_003000:exon4:c.415C>T:p.L139F
PPGL-C327	chr17	A	C	exonic	NF1	nonsynonymous SNV	NF1:NM_000267:exon57:c.8397A>C:p.Q2799H,NF1:NM_001042492:exon58:c.8460A>C:p.Q2820H
PPGL-C328	chr3	G	A	exonic	VHL	nonsynonymous SNV	VHL:NM_198156:exon2:c.359G>A:p.R120Q,VHL:NM_000551:exon3:c.482G>A:p.R161Q
PPGL-C329	chr3	C	T	exonic	VHL	nonsynonymous SNV	VHL:NM_198156:exon2:c.376C>T:p.R126W,VHL:NM_000551:exon3:c.499C>T:p.R167W
PPGL-C330	chr8	G	C	exonic	FGFR1	nonsynonymous SNV	FGFR1:NM_001174066:exon11:c.1371C>G:p.N457K,FGFR1:NM_023105:exon11:c.1371C>G:p.N457K,FGFR1:NM_023106:exon11:c.1365C>G:p.N455K,FGFR1:NM_001174063:exon12:c.1632C>G:p.N544K,FGFR1:NM_001174065:exon12:c.1632C>G:p.N544K,FGFR1:NM_015850:exon12:c.1632C>G:p.N544K,FGFR1:NM_023110:exon12:c.1638C>G:p.N546K,FGFR1:NM_001174064:exon13:c.1608C>G:p.N536K,FGFR1:NM_001174067:exon13:c.1731C>G:p.N577K
PPGL-C331	chr11	T	C	exonic	HRAS	nonsynonymous SNV	HRAS:NM_001130442:exon3:c.182A>G:p.Q61R,HRAS:NM_005343:exon3:c.182A>G:p.Q61R,HRAS:NM_176795:exon3:c.182A>G:p.Q61R
PPGL-C332	chr1	G	A	exonic	SDHB	nonsynonymous SNV	SDHB:NM_003000:exon7:c.709C>T:p.P237S
PPGL-C332	chr17	A	G	splicing	NF1
PPGL-C333	chr11	T	C	exonic	HRAS	nonsynonymous SNV	HRAS:NM_001130442:exon3:c.182A>G:p.Q61R,HRAS:NM_005343:exon3:c.182A>G:p.Q61R,HRAS:NM_176795:exon3:c.182A>G:p.Q61R
PPGL-C334	chr17	ATTTAGC	-	exonic	NF1	frameshift deletion	NF1:NM_000267:exon38:c.5736_5742del:p.F1913Nfs*5,NF1:NM_001042492:exon39:c.5799_5805del:p.F1934Nfs*5
PPGL-C335	chr8	G	C	exonic	FGFR1	nonsynonymous SNV	FGFR1:NM_001174066:exon11:c.1371C>G:p.N457K,FGFR1:NM_023105:exon11:c.1371C>G:p.N457K,FGFR1:NM_023106:exon11:c.1365C>G:p.N455K,FGFR1:NM_001174063:exon12:c.1632C>G:p.N544K,FGFR1:NM_001174065:exon12:c.1632C>G:p.N544K,FGFR1:NM_015850:exon12:c.1632C>G:p.N544K,FGFR1:NM_023110:exon12:c.1638C>G:p.N546K,FGFR1:NM_001174064:exon13:c.1608C>G:p.N536K,FGFR1:NM_001174067:exon13:c.1731C>G:p.N577K
PPGL-C336	chr8	G	C	exonic	FGFR1	nonsynonymous SNV	FGFR1:NM_001174066:exon11:c.1371C>G:p.N457K,FGFR1:NM_023105:exon11:c.1371C>G:p.N457K,FGFR1:NM_023106:exon11:c.1365C>G:p.N455K,FGFR1:NM_001174063:exon12:c.1632C>G:p.N544K,FGFR1:NM_001174065:exon12:c.1632C>G:p.N544K,FGFR1:NM_015850:exon12:c.1632C>G:p.N544K,FGFR1:NM_023110:exon12:c.1638C>G:p.N546K,FGFR1:NM_001174064:exon13:c.1608C>G:p.N536K,FGFR1:NM_001174067:exon13:c.1731C>G:p.N577K
PPGL-C337	chr11	T	C	exonic	HRAS	nonsynonymous SNV	HRAS:NM_001130442:exon3:c.182A>G:p.Q61R,HRAS:NM_005343:exon3:c.182A>G:p.Q61R,HRAS:NM_176795:exon3:c.182A>G:p.Q61R
PPGL-C338	chr11	T	C	exonic	HRAS	nonsynonymous SNV	HRAS:NM_001130442:exon3:c.182A>G:p.Q61R,HRAS:NM_005343:exon3:c.182A>G:p.Q61R,HRAS:NM_176795:exon3:c.182A>G:p.Q61R
PPGL-C339	chr3	CTGAGAATTACAGGAGA	-	exonic	VHL	frameshift deletion	VHL:NM_198156:exon2:c.392_408del:p.E132Gfs*76,VHL:NM_000551:exon3:c.515_531del:p.E173Gfs*76
PPGL-C340	chr10	T	C	exonic	RET	nonsynonymous SNV	RET:NM_020630:exon16:c.2753T>C:p.M918T,RET:NM_020975:exon16:c.2753T>C:p.M918T
PPGL-C341	Not found
PPGL-C342	chr11	T	C	exonic	HRAS	nonsynonymous SNV	HRAS:NM_001130442:exon3:c.182A>G:p.Q61R,HRAS:NM_005343:exon3:c.182A>G:p.Q61R,HRAS:NM_176795:exon3:c.182A>G:p.Q61R
