# Supplementary material for: A Comprehensive Analysis Identified the Key Differentially Expressed Circular Ribonucleic Acids and Methylation-Related Function in Pheochromocytomas and Paragangliomas
Source: Front Genet. 2020 Feb 25;11:15. doi: 10.3389/fgene.2020.00015 (PMC7052364; doi:10.3389/fgene.2020.00015)
Supplement: Supplementary Table 4 — PHEOCvsPHEON.differentially expressed miRNA. [file Table_4.xls]

miRNA	PHEOC_readcount	PHEON_readcount	log2FoldChange	pval	padj
hsa-miR-514a-5p	3.085234102	89.95604006	-4.1923	3.54E-15	3.03E-12
hsa-miR-32-3p	17.01626638	70.08141428	-1.966	2.83E-14	1.21E-11
hsa-miR-433-3p	6561.802975	387.0235582	3.6511	1.14E-13	3.24E-11
hsa-miR-487a-3p	2480.246287	345.3628269	2.6883	1.71E-13	3.67E-11
hsa-miR-539-5p	1023.242177	263.4835528	1.9051	2.89E-13	4.94E-11
hsa-miR-431-3p	1649.255823	118.5027686	3.4023	3.32E-12	4.73E-10
hsa-miR-487b-3p	13127.79271	2255.530367	2.4099	1.12E-11	1.36E-09
hsa-miR-487b-5p	114.373892	20.06150688	2.3796	1.73E-11	1.85E-09
hsa-miR-410-3p	7811.983524	930.707368	2.8294	4.67E-11	4.44E-09
hsa-miR-432-5p	6975.018254	732.7906732	2.9669	5.26E-11	4.49E-09
hsa-miR-195-5p	1092.545167	4797.224027	-2.0477	9.76E-11	6.50E-09
hsa-miR-365a-3p	181.6072535	1496.045454	-2.7994	1.01E-10	6.50E-09
hsa-miR-485-3p	2221.664111	342.840222	2.525	1.05E-10	6.50E-09
hsa-miR-615-3p	697.7827774	78.48735363	2.882	1.14E-10	6.50E-09
hsa-miR-668-3p	615.4068887	77.70885176	2.7576	1.07E-10	6.50E-09
hsa-miR-329-3p	3124.604345	413.6451311	2.6945	2.30E-10	1.23E-08
hsa-miR-382-5p	5753.826038	1641.178803	1.7539	2.50E-10	1.26E-08
hsa-miR-4446-3p	17.88205206	1.156055564	3.4372	5.86E-10	2.78E-08
hsa-miR-424-5p	174.7775694	988.8834568	-2.3445	1.11E-09	5.02E-08
hsa-miR-1250-5p	163.5618634	26.73161052	2.418	1.95E-09	8.32E-08
hsa-miR-548w	1.387815871	17.71847163	-3.1075	5.87E-09	2.39E-07
hsa-miR-30e-5p	5428.116508	17275.72329	-1.6181	6.47E-09	2.42E-07
hsa-miR-508-5p	4.614752215	46.79075565	-2.9267	6.51E-09	2.42E-07
hsa-miR-450a-5p	217.2146816	1070.228122	-2.1641	8.55E-09	3.05E-07
hsa-miR-183-5p	138.5754682	715.631148	-2.2189	1.16E-08	3.80E-07
hsa-miR-514b-3p	0.124158148	8.305233101	-3.9122	1.20E-08	3.80E-07
hsa-miR-96-5p	89.11119481	570.5818742	-2.4672	1.13E-08	3.80E-07
hsa-miR-149-5p	3089.845869	450.7604413	2.5395	1.43E-08	4.35E-07
hsa-miR-365a-5p	40.90413455	528.5500481	-3.1589	1.62E-08	4.76E-07
hsa-miR-380-3p	268.2241451	64.81771686	1.9464	1.74E-08	4.80E-07
hsa-miR-514a-3p	1290.404615	22773.46097	-3.4156	1.71E-08	4.80E-07
hsa-miR-758-3p	2572.463288	684.2557802	1.8291	1.91E-08	5.10E-07
hsa-miR-513a-5p	2.904227139	57.41388514	-3.4558	2.00E-08	5.18E-07
hsa-miR-509-3-5p	215.7964488	3087.872225	-3.2304	2.92E-08	7.35E-07
hsa-miR-1180-3p	1309.754305	241.1937394	2.2657	3.80E-08	9.29E-07
hsa-miR-508-3p	76.22647318	1089.658062	-3.2163	4.25E-08	1.01E-06
hsa-miR-369-3p	11615.91435	2484.695558	2.0883	5.86E-08	1.35E-06
hsa-miR-513b-5p	0.952280806	11.5493503	-2.9488	7.31E-08	1.64E-06
hsa-miR-510-5p	1.324755249	15.30745426	-2.922	8.32E-08	1.81E-06
hsa-miR-511-3p	16.22447627	102.1819715	-2.4128	8.48E-08	1.81E-06
hsa-miR-487a-5p	253.5388607	45.50602109	2.2775	1.21E-07	2.51E-06
hsa-miR-182-5p	468.5454642	2623.767322	-2.2885	1.26E-07	2.56E-06
hsa-miR-210-3p	1559.602901	215.4109533	2.5593	1.62E-07	3.22E-06
hsa-miR-3130-3p	15.33808692	2.258627284	2.3988	1.83E-07	3.56E-06
hsa-miR-433-5p	30.77459296	4.578424458	2.4861	2.07E-07	3.93E-06
hsa-miR-513c-5p	2.38614942	34.85012432	-3.1427	2.15E-07	4.00E-06
hsa-miR-450b-5p	153.8861729	952.9864071	-2.3891	2.22E-07	4.03E-06
hsa-miR-495-3p	8739.606069	2498.639737	1.7243	2.53E-07	4.50E-06
hsa-miR-4679	1.577348684	15.53978422	-2.8356	2.94E-07	5.14E-06
hsa-miR-506-3p	16.95661801	213.7735626	-3.0383	3.14E-07	5.37E-06
hsa-miR-497-5p	526.8939227	1995.416012	-1.8201	3.50E-07	5.88E-06
hsa-miR-4802-5p	0.248316295	7.443147472	-3.4197	3.65E-07	6.00E-06
hsa-miR-4753-3p	324.4436311	1872.909831	-2.3063	3.72E-07	6.00E-06
hsa-miR-193b-5p	6.987109262	79.34505328	-2.9349	4.06E-07	6.31E-06
hsa-miR-509-5p	41.99372102	583.3142488	-3.1072	4.04E-07	6.31E-06
hsa-miR-376a-5p	489.3031697	140.5208824	1.713	5.47E-07	8.36E-06
hsa-let-7c-3p	5.335124188	33.34523971	-2.3496	6.16E-07	9.24E-06
hsa-miR-770-5p	45.46595053	5.434056183	2.6493	6.68E-07	9.85E-06
hsa-miR-127-3p	197790.7789	61045.74857	1.6224	6.90E-07	1.00E-05
hsa-miR-495-5p	27.08532845	7.645529406	1.8247	8.79E-07	1.25E-05
hsa-let-7a-3p	73.96724306	316.1138638	-1.9516	9.65E-07	1.35E-05
hsa-miR-34a-5p	2039.547206	4919.431326	-1.2379	1.05E-06	1.45E-05
hsa-miR-496	133.5878903	29.49153031	2.0333	1.08E-06	1.46E-05
hsa-miR-199a-3p	14040.82794	38929.01925	-1.4189	1.79E-06	2.39E-05
hsa-miR-339-3p	730.4247415	229.081813	1.5958	1.83E-06	2.41E-05
hsa-let-7e-5p	12943.04257	5919.217949	1.1041	2.65E-06	3.44E-05
hsa-miR-509-3p	30.95456584	316.2019185	-2.789	2.77E-06	3.53E-05
hsa-miR-432-3p	61.51263242	10.7743781	2.2528	3.78E-06	4.75E-05
hsa-miR-195-3p	60.92213673	205.0113486	-1.6496	4.17E-06	5.03E-05
hsa-miR-3065-5p	585.0911923	136.2340919	1.9413	4.15E-06	5.03E-05
hsa-miR-338-3p	585.2624779	136.2340919	1.9417	4.13E-06	5.03E-05
hsa-miR-539-3p	5207.120259	904.4952616	2.2566	4.92E-06	5.84E-05
hsa-miR-513c-3p	1.004937767	15.6132735	-2.9861	5.87E-06	6.88E-05
hsa-miR-375-3p	163741.5849	11837.69877	2.9523	7.80E-06	9.02E-05
hsa-miR-12129	0.366074097	6.261477026	-2.9763	8.59E-06	9.79E-05
hsa-miR-4423-3p	1.786388897	27.20769762	-3.0138	8.89E-06	9.90E-05
hsa-miR-485-5p	1587.319731	612.480494	1.3244	8.91E-06	9.90E-05
hsa-miR-202-5p	959.4244292	29506.63289	-3.2731	1.12E-05	0.00012244
hsa-miR-513a-3p	1.26812682	15.77144766	-2.8098	1.27E-05	0.00013753
hsa-miR-1179	233.7271033	28.20917408	2.557	1.32E-05	0.00014059
hsa-miR-4802-3p	0.248316295	5.630898474	-3.029	1.59E-05	0.00016796
hsa-miR-154-3p	845.5086271	235.3789928	1.7228	1.77E-05	0.00018418
hsa-miR-1226-3p	9.146072681	1.507233412	2.319	1.83E-05	0.00018846
hsa-miR-142-3p	266.8740396	1050.358957	-1.8253	1.88E-05	0.00019118
hsa-miR-22-5p	231.9134847	641.7296311	-1.404	1.91E-05	0.00019239
hsa-miR-1301-3p	262.6885183	112.0834021	1.1938	1.97E-05	0.00019606
hsa-miR-1229-3p	7.203055372	0.575333072	2.7352	2.05E-05	0.00020111
hsa-miR-409-3p	17808.59737	4898.904442	1.733	2.10E-05	0.00020383
hsa-miR-675-5p	17.57450248	93.99448754	-2.1438	2.18E-05	0.00020913
hsa-miR-6511b-3p	43.2242697	10.93411732	1.8103	2.23E-05	0.00021175
hsa-miR-199a-5p	8420.365497	25010.42544	-1.4907	2.32E-05	0.00021826
hsa-miR-1296-5p	200.0020823	70.47623149	1.4232	2.38E-05	0.00022117
hsa-miR-5010-3p	66.56785872	15.63605038	1.8872	2.62E-05	0.00024082
hsa-miR-193b-3p	182.4315568	1780.524432	-2.6433	2.97E-05	0.00026997
hsa-miR-345-5p	96.90513561	279.5726582	-1.4503	3.47E-05	0.00031249
hsa-miR-382-3p	7191.532649	1656.519925	1.9214	3.63E-05	0.00032286
hsa-miR-323b-3p	2549.207947	484.0251401	2.1173	3.81E-05	0.00033618
hsa-miR-514b-5p	1.195152838	8.50248409	-2.3556	3.98E-05	0.00034697
hsa-miR-4645-3p	6.03460365	21.05250219	-1.6521	4.23E-05	0.00036543
hsa-miR-154-5p	1152.974408	565.1969045	1.0047	4.34E-05	0.00037035
hsa-miR-4423-5p	1.594854882	20.80575854	-2.7639	4.42E-05	0.00037035
hsa-miR-4703-3p	0.372474443	6.707189211	-2.8755	4.42E-05	0.00037035
hsa-miR-708-5p	115.7376355	459.6899211	-1.8223	4.55E-05	0.00037787
hsa-miR-2114-5p	1.409178012	9.594752099	-2.2953	4.85E-05	0.00039897
hsa-miR-196a-5p	191.8815229	30.93874328	2.2548	5.05E-05	0.00041135
hsa-miR-561-5p	2.216352893	11.86573755	-2.1301	5.22E-05	0.00042109
hsa-miR-10399-5p	5.060850402	23.58847654	-1.9688	5.91E-05	0.00047195
hsa-miR-3074-5p	21711.9625	11432.23817	0.90636	7.04E-05	0.00055751
hsa-miR-323a-3p	7432.298878	1839.119011	1.8291	7.99E-05	0.00062693
hsa-miR-369-5p	939.6504577	336.2673213	1.4057	9.83E-05	0.00076439
hsa-miR-574-3p	1103.241746	2135.089844	-0.9307	0.00010668	0.00082174
hsa-miR-24-3p	21952.3289	11910.30578	0.86463	0.00011541	0.00088101
hsa-miR-3065-3p	418.9700099	136.5627815	1.5087	0.00012464	0.0009431
hsa-miR-370-5p	207.1927349	55.61769185	1.7371	0.00012584	0.00094377
hsa-miR-4686	4.568642347	0.37664261	2.5868	0.00012992	0.00096593
hsa-miR-30e-3p	785.988775	1638.842572	-1.0291	0.00013148	0.00096911
hsa-miR-5680	7.13055537	0.917757587	2.4515	0.00014609	0.0010585
hsa-miR-574-5p	446.5413632	1358.609931	-1.5008	0.00014543	0.0010585
hsa-miR-196b-5p	13.35379142	45.37733385	-1.6334	0.00015167	0.0010772
hsa-miR-411-3p	375.3834245	139.3240186	1.3557	0.00015245	0.0010772
hsa-miR-497-3p	0.124158148	3.116168428	-2.7856	0.0001508	0.0010772
hsa-miR-28-3p	1815.265143	3884.146214	-1.0626	0.00015454	0.001083
hsa-miR-202-3p	14.91267305	248.1053711	-2.7778	0.00015829	0.001098
hsa-miR-887-3p	24.74426595	163.5593313	-2.2604	0.00015924	0.001098
hsa-miR-148a-5p	273.4178144	1315.699707	-1.9857	0.00016463	0.0011261
hsa-miR-6516-5p	34.50554893	10.96515939	1.5067	0.00016953	0.0011504
hsa-miR-130a-3p	222.8590156	650.1849407	-1.4475	0.00019238	0.0012656
hsa-miR-328-3p	2703.362413	1045.043776	1.3026	0.00018826	0.0012656
hsa-miR-33a-3p	36.52763402	122.8749182	-1.6122	0.00019235	0.0012656
hsa-miR-7706	48.90201826	16.68286561	1.4806	0.00019242	0.0012656
hsa-miR-378e	2.38714758	12.33288083	-2.0256	0.00021926	0.001431
hsa-miR-889-3p	16893.66204	4079.739962	1.8292	0.00023084	0.0014952
hsa-miR-370-3p	16927.88444	5100.006732	1.5923	0.00025379	0.0016315
hsa-miR-99a-3p	59.47588432	222.2622668	-1.7181	0.00025832	0.0016483
hsa-miR-1185-1-3p	1101.217029	238.7937347	1.9288	0.00027794	0.0017603
novel_301	5.417947953	0.242936075	2.7115	0.00028886	0.001816
hsa-miR-22-3p	8831.787957	16735.87605	-0.89953	0.00029473	0.0018394
hsa-miR-379-3p	316.4742788	145.4051021	1.0891	0.00030785	0.0019073
hsa-miR-3681-3p	3.653474833	0.133706534	2.7291	0.00032111	0.0019752
hsa-miR-20a-5p	1412.985661	3246.448996	-1.1504	0.00033046	0.0020181
hsa-miR-32-5p	661.2478125	2629.863709	-1.7776	0.0003438	0.0020847
hsa-miR-216b-5p	6.527398214	0.247444786	2.7307	0.00035594	0.0021432
hsa-miR-548j-3p	0.657635373	6.831493377	-2.4672	0.0003612	0.0021596
hsa-miR-223-3p	104.6481201	289.1436069	-1.3755	0.00037694	0.0022381
hsa-miR-376b-3p	48.57817055	164.4846159	-1.6036	0.00038022	0.002242
hsa-miR-223-5p	13.09859404	34.57109946	-1.2955	0.00040665	0.0023814
hsa-miR-6503-3p	2.236342017	11.95915002	-2.0365	0.00041524	0.0024152
hsa-miR-194-5p	1062.819863	493.5992052	1.0636	0.00045956	0.0026549
hsa-miR-1468-5p	118.5509033	34.94620314	1.6018	0.00047821	0.0027441
hsa-miR-3064-5p	10.48956605	3.249940666	1.4686	0.00048255	0.0027505
hsa-miR-887-5p	2.856963302	12.57075888	-1.8178	0.0004962	0.0028096
hsa-miR-136-3p	26970.23494	8343.048568	1.5499	0.00050486	0.0028239
hsa-miR-139-3p	53.7234826	194.4232589	-1.6659	0.00050532	0.0028239
hsa-miR-708-3p	107.4845477	399.1612312	-1.6973	0.00053161	0.0029515
novel_296	0.684843042	4.036687005	-2.2094	0.00054193	0.0029894
hsa-miR-92b-5p	8.956393086	21.78294871	-1.2137	0.00055464	0.0030399
hsa-miR-338-5p	360.9545714	127.2418969	1.3947	0.00064704	0.0035237
hsa-miR-542-5p	4.27223591	16.87262112	-1.6863	0.00068257	0.0036937
hsa-miR-10a-5p	25388.53453	58785.86444	-1.1539	0.00070622	0.0037976
hsa-miR-337-3p	456.5534435	229.1064596	0.96515	0.0007557	0.0040383
hsa-miR-598-3p	1375.762186	404.0879278	1.5958	0.00076945	0.0040862
hsa-miR-4797-3p	3.965852009	0.227476503	2.5003	0.00078246	0.0041297
hsa-miR-5690	1.299706952	6.383957673	-2.0049	0.00084784	0.0044472
hsa-miR-380-5p	219.8273929	78.68349468	1.3751	0.00090784	0.004733
hsa-miR-10399-3p	5.377951153	17.59041649	-1.4881	0.00092788	0.0048081
hsa-miR-376c-3p	583.1438303	1594.210098	-1.3495	0.00095157	0.0049011
hsa-miR-28-5p	361.1776314	721.8574474	-0.96451	0.0009604	0.004917
hsa-miR-126-5p	1382.597673	2724.304483	-0.94574	0.0010065	0.0051223
hsa-miR-204-5p	82.41807131	244.0777125	-1.4388	0.0010186	0.0051534
hsa-miR-210-5p	10.25780917	2.732378897	1.7426	0.0010272	0.0051661
hsa-miR-301a-5p	57.33807006	17.47041348	1.551	0.0010555	0.0052557
hsa-miR-4733-3p	2.099008314	0	2.6011	0.0010573	0.0052557
hsa-let-7c-5p	6885.38142	17069.21082	-1.2326	0.0010999	0.0054016
hsa-miR-25-3p	2222.646198	4456.1584	-0.96786	0.001104	0.0054016
hsa-miR-503-5p	47.6399738	145.8246813	-1.4661	0.0011056	0.0054016
hsa-miR-656-5p	13.75735179	4.983648447	1.324	0.0011271	0.0054756
hsa-miR-6794-3p	1.948499648	0	2.5755	0.0011707	0.0056551
hsa-miR-466	0.341090586	4.06897888	-2.3425	0.0012055	0.0057906
hsa-miR-148b-3p	24463.72078	10221.06293	1.188	0.0013345	0.0063741
hsa-miR-128-3p	2667.936787	1074.852398	1.2312	0.0013765	0.0065383
hsa-miR-30a-5p	22034.17004	47804.62385	-1.0668	0.0013855	0.006545
hsa-miR-153-3p	615.1389193	110.8112195	2.0018	0.0014256	0.0066828
hsa-miR-6501-5p	0.723082561	5.149166614	-2.1369	0.0014304	0.0066828
hsa-miR-142-5p	725.8513904	1901.583869	-1.2931	0.0015306	0.0071124
hsa-miR-99a-5p	46246.31168	128209.5568	-1.3572	0.0015438	0.0071347
hsa-miR-346	86.15400669	18.70463423	1.8443	0.0015609	0.0071753
hsa-miR-200a-3p	18.65182787	64.96412673	-1.5766	0.0015869	0.0072557
novel_652	4.669559047	0.396610893	2.3277	0.001636	0.0074405
hsa-miR-3117-3p	25.2935895	3.011542611	2.2119	0.0016711	0.0075597
hsa-miR-19a-3p	47.51864717	141.4087193	-1.434	0.0016902	0.0076061
hsa-miR-3144-3p	1.379410906	6.178704495	-1.8496	0.0017182	0.0076913
hsa-miR-377-3p	650.8845704	291.8835225	1.1005	0.0017636	0.0078537
hsa-miR-124-5p	5.029583124	0.470412578	2.2665	0.001826	0.0080891
hsa-miR-889-5p	32.1189757	11.85338626	1.3403	0.0019069	0.0084042
hsa-miR-11401	4.102009714	0.70181274	1.9419	0.0019548	0.0085711
hsa-miR-181a-3p	133.4883532	301.2380215	-1.1092	0.0019692	0.00859
hsa-miR-301a-3p	68.03488452	15.88213162	1.7702	0.0020067	0.0086654
hsa-miR-543	3148.786517	1014.278096	1.4744	0.0020003	0.0086654
hsa-miR-153-5p	0.70181274	5.947227392	2.1226	0.0021878	0.0093621
hsa-miR-4421	11.90046452	2.45185623	1.9003	0.00219	0.0093621
hsa-miR-218-5p	47668.28497	13826.30094	1.5765	0.0022223	0.0094531
hsa-miR-138-1-3p	6.090693872	0.477606592	2.2911	0.0022451	0.0095029
hsa-miR-3529-3p	3372304.18	477466.6487	2.1031	0.0024745	0.010371
hsa-miR-7-5p	3372313.461	477471.6404	2.1031	0.0024745	0.010371
hsa-miR-424-3p	117.1746931	355.7335945	-1.4407	0.0025157	0.010492
hsa-miR-511-5p	47.67056243	144.842918	-1.4396	0.0026382	0.01095
hsa-miR-484	1047.541472	484.5995454	1.0552	0.0027098	0.011148
hsa-miR-507	0.387347201	3.526753982	-2.1349	0.0027121	0.011148
hsa-miR-19b-1-5p	1.589892066	5.675512044	-1.6177	0.0028233	0.01155
hsa-miR-1285-3p	19.47697914	9.622282753	0.93983	0.0029466	0.011997
hsa-miR-1257	0.620790739	7.400332794	-2.2326	0.0030314	0.012181
hsa-miR-34a-3p	5.246189147	14.8300527	-1.3691	0.0030248	0.012181
hsa-miR-4705	59.43065649	12.17747629	1.8468	0.0030346	0.012181
hsa-miR-1185-5p	258.1747609	107.6084403	1.1764	0.0031164	0.012451
hsa-miR-9-5p	20385.50655	6478.666423	1.4719	0.0033323	0.013252
hsa-miR-493-5p	2187.118825	5105.22902	-1.1449	0.0034182	0.01353
hsa-miR-136-5p	11715.81102	3478.492783	1.5372	0.0034484	0.013587
hsa-miR-450a-1-3p	0.384147028	3.529130126	-2.1397	0.0034886	0.013682
hsa-miR-329-5p	18.02624737	5.56487775	1.4856	0.0035564	0.013884
hsa-miR-301b-3p	8.789970168	1.595998508	1.8857	0.0037298	0.014466
hsa-miR-655-3p	1099.666158	527.0098794	1.0086	0.0037476	0.014466
hsa-miR-744-5p	955.5642198	400.1400682	1.1705	0.0037561	0.014466
hsa-miR-30a-3p	565.0596758	1046.018873	-0.85667	0.0037786	0.014488
hsa-miR-342-3p	1834.151007	1137.983783	0.67262	0.0044096	0.016831
hsa-miR-7-1-3p	24.71336048	53.38327916	-1.0289	0.004567	0.017355
hsa-miR-548q	3.573113692	9.271132232	-1.1949	0.0048548	0.018367
hsa-miR-877-5p	44.87070548	22.5551049	0.9436	0.0050443	0.018999
hsa-miR-655-5p	3.903903869	0.790638428	1.7504	0.0051029	0.019136
hsa-miR-130a-5p	6.464218984	19.54820079	-1.4063	0.005278	0.019706
hsa-miR-139-5p	2442.54075	7378.330065	-1.4134	0.0054783	0.020365
hsa-miR-544a	29.80646835	8.138259314	1.603	0.0055377	0.020497
hsa-miR-1185-2-3p	240.790902	88.78952033	1.3045	0.0055816	0.02057
hsa-miR-6866-5p	10.93624814	4.693656325	1.1171	0.005932	0.021768
hsa-miR-221-5p	102.9021277	205.6858425	-0.94851	0.0060445	0.022086
hsa-miR-26a-2-3p	15.82020515	32.42295433	-0.98326	0.006269	0.022787
hsa-miR-6842-3p	47.46234344	17.28908794	1.325	0.0062897	0.022787
hsa-miR-2681-3p	3.40413055	0.258395648	2.1141	0.0063764	0.023004
hsa-miR-146b-3p	49.65282325	116.4621487	-1.1371	0.0064265	0.023087
hsa-miR-137-3p	2847.581812	524.8003358	1.8553	0.006529	0.023357
hsa-miR-181d-5p	1067.259545	429.9978567	1.2014	0.0067205	0.023841
hsa-miR-193a-3p	5.973097771	20.90146346	-1.529	0.0067291	0.023841
hsa-miR-2114-3p	0.360922742	2.596468142	-2.0072	0.0067479	0.023841
hsa-miR-181c-5p	440.9640591	157.5758069	1.3273	0.0067996	0.023925
hsa-miR-6511a-3p	29.88833581	14.13613377	1.0114	0.0070075	0.024555
hsa-miR-27b-5p	89.30621526	137.2062401	-0.59494	0.00715	0.024952
hsa-miR-449c-5p	6.87544519	1.557147726	1.7152	0.0072344	0.025144
hsa-miR-548k	16.94630145	34.85489757	-0.97338	0.0072797	0.025199
hsa-miR-199b-5p	2030.783138	7894.489345	-1.621	0.0073833	0.025305
hsa-miR-23a-3p	13872.73663	9417.006466	0.5496	0.0073868	0.025305
hsa-miR-378a-3p	2290.740628	5891.118466	-1.2381	0.0073992	0.025305
hsa-miR-379-5p	18077.43544	9569.615012	0.87731	0.0076366	0.026013
hsa-miR-361-5p	1278.404123	738.0229674	0.76509	0.0077388	0.026257
hsa-miR-27a-3p	12941.30537	8692.508053	0.56392	0.0078472	0.026486
hsa-miR-628-5p	81.09250363	31.87406812	1.218	0.0078684	0.026486
hsa-miR-4711-5p	0.124158148	2.357366838	-2.0801	0.0079115	0.026527
hsa-miR-17-5p	805.369804	1435.563623	-0.80266	0.008525	0.028472
hsa-miR-150-5p	165.6649688	390.1816931	-1.1386	0.0087249	0.028914
hsa-miR-378g	2.505776179	8.156570334	-1.4442	0.0086947	0.028914
hsa-let-7b-3p	28.43645728	72.83730185	-1.2214	0.0088867	0.029337
hsa-miR-548f-3p	3.365838079	11.30441389	-1.4822	0.0092918	0.030531
hsa-miR-6873-3p	6.067457865	1.661136047	1.5299	0.0093351	0.030531
hsa-miR-873-3p	48.76362031	7.162074929	1.9083	0.0093557	0.030531
hsa-miR-1247-3p	0.862706688	4.6017746	-1.7713	0.009605	0.031225
hsa-miR-2682-5p	542.016959	88.49504094	1.8566	0.010325	0.033438
hsa-miR-146b-5p	2951.21178	6622.258538	-1.0785	0.010782	0.034786
hsa-miR-10a-3p	258.2668741	533.5842181	-0.97935	0.011445	0.036786
hsa-miR-6782-3p	3.15520731	0.589392049	1.7174	0.011802	0.037792
hsa-miR-6500-3p	44.59607438	16.57907142	1.2663	0.012426	0.039543
hsa-miR-95-3p	1799.254895	998.6536323	0.81371	0.012441	0.039543
hsa-miR-758-5p	7.997529331	3.176361388	1.1756	0.013008	0.041193
hsa-miR-589-3p	0.651407051	3.208352078	-1.7127	0.013068	0.041231
hsa-miR-374a-5p	2338.46311	4663.266097	-0.93682	0.013419	0.042182
novel_853	3.500124291	0.580913327	1.7636	0.013603	0.042604
hsa-miR-451b	1.315343268	5.433284417	-1.6199	0.013657	0.042616
hsa-miR-6806-3p	4.892232452	1.466648112	1.4464	0.013806	0.042924
novel_719	1.939556017	0.113738251	1.943	0.014207	0.04401
hsa-miR-135b-5p	2.993978433	8.719185824	-1.3189	0.014439	0.044249
hsa-miR-6505-5p	4.854412329	1.405879471	1.5177	0.014436	0.044249
hsa-miR-744-3p	18.76132557	7.945684584	1.1209	0.014424	0.044249
hsa-miR-3176	3.666362541	0.717305165	1.6839	0.014726	0.044967
hsa-miR-200a-5p	1.064782883	6.197765547	-1.7313	0.015727	0.047854
hsa-miR-137-5p	8.454022152	2.112622992	1.554	0.015826	0.047982
hsa-miR-4521	24.67105709	64.12019815	-1.206	0.016315	0.049292
