# Supplementary material for: A Comprehensive Analysis Identified the Key Differentially Expressed Circular Ribonucleic Acids and Methylation-Related Function in Pheochromocytomas and Paragangliomas
Source: Front Genet. 2020 Feb 25;11:15. doi: 10.3389/fgene.2020.00015 (PMC7052364; doi:10.3389/fgene.2020.00015)
Supplement: Supplementary Table 5 — PHEOCvsPHEON.differentially expressed Mrna. [file Table_5.xlsx]

## Sheet: mRNA_PHEOC_vs_PHEON.DE_ALL
transcript_id	gene_id	gene_name	feature_id	PHEOC_FPKM	PHEON_FPKM	log2(foldchange)	pvalue	qvalue
ENST00000002501	ENSG00000003249	DBNDD1	transcript	6.42882	0.904767	2.82894	0.000759931	0.0227363
ENST00000003100	ENSG00000001630	CYP51A1	transcript	38.8658	208.941	-2.42652	2.75489e-05	0.00247718
ENST00000004982	ENSG00000004776	HSPB6	transcript	27.0593	106.826	-1.98106	0.00040905	0.0150066
ENST00000005260	ENSG00000006453	BAIAP2L1	transcript	1.24119	10.9367	-3.13939	0.000300915	0.0122078
ENST00000010404	ENSG00000008394	MGST1	transcript	0	2.36519	#NAME?	7.64243e-05	0.00482106
ENST00000013222	ENSG00000241644	INMT	transcript	8.902	39.7991	-2.16053	0.00220123	0.045575
ENST00000020673	ENSG00000059915	PSD	transcript	18.2142	1.06129	4.10118	7.47482e-07	0.000210875
ENST00000052569	ENSG00000047932	GOPC	transcript	1.10684	4.98529	-2.17123	0.000597284	0.0193327
ENST00000055335	ENSG00000049769	PPP1R3F	transcript	5.13774	1.50303	1.77326	0.00168407	0.0381625
ENST00000055682	ENSG00000050030	NEXMIF	transcript	4.30563	0.659358	2.70709	2.3312e-06	0.000450388
ENST00000155840	ENSG00000053918	KCNQ1	transcript	5.14438	48.3887	-3.2336	1.20877e-05	0.00141382
ENST00000159060	ENSG00000074771	NOX3	transcript	0.581561	0.0227434	4.67641	5.21716e-05	0.00372772
ENST00000159087	ENSG00000074855	ANO8	transcript	2.58686	10.3122	-1.99508	0.000472591	0.016569
ENST00000160382	ENSG00000077080	ACTL6B	transcript	6.23548	0.542596	3.52255	0.000508946	0.0174114
ENST00000162330	ENSG00000050820	BCAR1	transcript	0.378308	0.0491183	2.94523	0.0021742	0.0451845
ENST00000164024	ENSG00000008300	CELSR3	transcript	9.47557	1.15194	3.04015	2.71133e-05	0.00244656
ENST00000164133	ENSG00000068971	PPP2R5B	transcript	19.8096	6.00457	1.72206	0.00129164	0.0321406
ENST00000164640	ENSG00000067840	PDZD4	transcript	9.13161	1.63655	2.48021	0.000156491	0.00801324
ENST00000165698	ENSG00000068615	REEP1	transcript	13.042	1.68918	2.94877	9.63395e-06	0.00120894
ENST00000166139	ENSG00000070404	FSTL3	transcript	5.13519	23.8386	-2.21481	0.00119296	0.0305611
ENST00000166244	ENSG00000070886	EPHA8	transcript	2.05529	0.267274	2.94295	0.00167749	0.0380791
ENST00000180173	ENSG00000003987	MTMR7	transcript	5.54453	0.517951	3.42018	5.99009e-05	0.00410677
ENST00000188790	ENSG00000078098	FAP	transcript	1.64361	0.257441	2.67456	0.00156855	0.0364684
ENST00000193391	ENSG00000081148	IMPG2	transcript	1.62517	0.178199	3.18903	6.91803e-05	0.00450199
ENST00000194152	ENSG00000081818	PCDHB4	transcript	2.65687	0.695373	1.93387	0.00119778	0.0306546
ENST00000195173	ENSG00000082684	SEMA5B	transcript	0.0830709	0.00116029	6.16179	0.00160859	0.0371166
ENST00000199940	ENSG00000078018	MAP2	transcript	6.71755	1.29975	2.3697	4.81728e-05	0.0035284
ENST00000201031	ENSG00000087510	TFAP2C	transcript	16.4651	0.465746	5.14373	2.45972e-05	0.00228832
ENST00000201961	ENSG00000197183	NOL4L	transcript	0.797027	0.100268	2.99077	0.00153336	0.0359575
ENST00000205194	ENSG00000090971	NAT14	transcript	14.4283	2.8742	2.32766	2.54159e-05	0.00234992
ENST00000205557	ENSG00000091262	ABCC6	transcript	0.0304717	0.517537	-4.08612	1.54482e-06	0.000337333
ENST00000206262	ENSG00000091844	RGS17	transcript	0.593455	0.0565023	3.39276	0.000715658	0.0218194
ENST00000209929	ENSG00000094963	FMO2	transcript	6.12857	27.3159	-2.15612	0.00126431	0.0317848
ENST00000211413	ENSG00000204314	PRRT1	transcript	6.41661	1.11507	2.52468	6.18657e-05	0.00419352
ENST00000212355	ENSG00000069702	TGFBR3	transcript	4.45094	37.6278	-3.07962	7.2798e-06	0.000999502
ENST00000215539	ENSG00000099769	IGFALS	transcript	0	0.0386547	#NAME?	0.00206455	0.0437277
ENST00000215904	ENSG00000241360	PDXP	transcript	27.7566	8.54985	1.69886	0.00174775	0.0391097
ENST00000215906	ENSG00000128203	ASPHD2	transcript	5.55375	0.241186	4.52524	3.80363e-09	4.53985e-06
ENST00000216115	ENSG00000100290	BIK	transcript	0.0855373	1.00524	-3.55484	0.000901275	0.0254678
ENST00000216127	ENSG00000100302	RASD2	transcript	19.0163	1.45741	3.70576	1.97453e-07	8.36252e-05
ENST00000216180	ENSG00000100344	PNPLA3	transcript	0.0645699	2.78242	-5.42933	5.73198e-07	0.000171439
ENST00000216446	ENSG00000100558	PLEK2	transcript	2.34711	26.9505	-3.52135	0.000577938	0.0189105
ENST00000216487	ENSG00000100599	RIN3	transcript	1.82372	7.06211	-1.95321	0.00137238	0.0334754
ENST00000216492	ENSG00000100604	CHGA	transcript	4551.15	159.651	4.83323	1.16296e-06	0.000279519
ENST00000216733	ENSG00000100842	EFS	transcript	9.19341	1.60456	2.51842	4.80886e-05	0.00352802
ENST00000217086	ENSG00000101115	SALL4	transcript	2.77612	0.199207	3.80073	0.000897185	0.0254
ENST00000217121	ENSG00000101150	TPD52L2	transcript	2.67141	0.0841224	4.98897	1.1518e-06	0.000277469
ENST00000217131	ENSG00000101160	CTSZ	transcript	150.616	39.4537	1.93265	0.00091496	0.0257574
ENST00000217182	ENSG00000101210	EEF1A2	transcript	171.532	31.5643	2.44211	4.74957e-06	0.000755875
ENST00000217260	ENSG00000101282	RSPO4	transcript	4.00164	0.115389	5.11601	0.000125037	0.00683653
ENST00000218230	ENSG00000102109	PCSK1N	transcript	356.341	26.1952	3.76588	2.6173e-05	0.00239636
ENST00000218348	ENSG00000102226	USP11	transcript	64.7167	16.7536	1.94967	0.000125282	0.0068464
ENST00000218364	ENSG00000102241	HTATSF1	transcript	25.8325	5.60248	2.20505	0.00143943	0.0346044
ENST00000219271	ENSG00000102996	MMP15	transcript	12.6854	3.01078	2.07496	0.000165444	0.00829058
ENST00000219334	ENSG00000103056	SMPD3	transcript	9.31088	0.558414	4.05951	3.25074e-08	2.40466e-05
ENST00000220166	ENSG00000103811	CTSH	transcript	4.82236	16.607	-1.78398	0.00217381	0.0451845
ENST00000220478	ENSG00000104112	SCG3	transcript	67.4897	3.04593	4.46972	3.88965e-06	0.000657877
ENST00000220584	ENSG00000079459	FDFT1	transcript	4.9039	19.788	-2.01262	0.00202695	0.0432028
ENST00000220597	ENSG00000076641	PAG1	transcript	15.6532	3.54694	2.14181	5.38913e-05	0.00381415
ENST00000220616	ENSG00000042832	TG	transcript	4.20209	0.613551	2.77585	0.000205583	0.00952566
ENST00000220764	ENSG00000104325	DECR1	transcript	25.284	82.5002	-1.70617	0.00163338	0.0374991
ENST00000220822	ENSG00000104381	GDAP1	transcript	23.8368	4.64786	2.35855	1.13637e-05	0.00135766
ENST00000220876	ENSG00000104435	STMN2	transcript	137.883	6.48016	4.41127	3.14789e-06	0.000562506
ENST00000220931	ENSG00000104490	NCALD	transcript	20.3909	2.35071	3.11675	4.42332e-06	0.000720301
ENST00000221166	ENSG00000104722	NEFM	transcript	25.894	2.64993	3.28859	5.4026e-05	0.00381697
ENST00000221363	ENSG00000104774	MAN2B1	transcript	0.816758	0	Inf	0.00210781	0.0443222
ENST00000221418	ENSG00000104823	ECH1	transcript	25.9067	83.9834	-1.69678	0.00084833	0.0245665
ENST00000221742	ENSG00000105143	SLC1A6	transcript	1.81048	0	Inf	0.00154773	0.0361652
ENST00000221856	ENSG00000105255	FSD1	transcript	1.41896	0.22821	2.63639	0.00107407	0.0285071
ENST00000221891	ENSG00000105290	APLP1	transcript	127.576	6.15058	4.37449	1.1971e-06	0.0002826
ENST00000221957	ENSG00000105355	PLIN3	transcript	4.61462	18.6876	-2.0178	0.00146216	0.0348637
ENST00000222120	ENSG00000105514	RAB3D	transcript	10.7652	3.84289	1.48611	0.00232641	0.0473547
ENST00000222256	ENSG00000105649	RAB3A	transcript	21.7872	3.99957	2.44556	5.66456e-06	0.000845122
ENST00000222573	ENSG00000105855	ITGB8	transcript	8.14098	2.52281	1.69017	0.00143169	0.0344659
ENST00000222598	ENSG00000105880	DLX5	transcript	0.569105	0.0574311	3.30879	0.00235802	0.0477689
ENST00000222726	ENSG00000106004	HOXA5	transcript	10.2916	45.9823	-2.15961	0.000439301	0.0157747
ENST00000222747	ENSG00000106025	TSPAN12	transcript	6.50618	36.1865	-2.47557	0.00176623	0.0393703
ENST00000222812	ENSG00000106089	STX1A	transcript	9.44187	1.70124	2.47248	0.000260084	0.0110944
ENST00000223145	ENSG00000106415	GLCCI1	transcript	26.5584	3.13536	3.08247	9.3383e-08	4.92879e-05
ENST00000223609	ENSG00000106772	PRUNE2	transcript	1.5571	0.0318071	5.61336	8.46817e-05	0.00517716
ENST00000224181	ENSG00000176919	C8G	transcript	0.104265	1.20071	-3.52556	0.000477993	0.0166825
ENST00000225174	ENSG00000108179	PPIF	transcript	15.2152	83.2003	-2.45107	2.21083e-05	0.00213233
ENST00000225441	ENSG00000108309	RUNDC3A	transcript	5.59695	0.610596	3.19635	2.3474e-06	0.000452394
ENST00000225512	ENSG00000108379	WNT3	transcript	3.39724	0.27163	3.64465	1.26729e-05	0.00145631
ENST00000225972	ENSG00000108829	LRRC59	transcript	12.2499	37.2672	-1.60513	0.00201479	0.0430255
ENST00000226091	ENSG00000108947	EFNB3	transcript	11.5474	0.38022	4.92459	3.73856e-08	2.63593e-05
ENST00000226218	ENSG00000109072	VTN	transcript	3.65253	30.6969	-3.07113	4.03324e-05	0.00316137
ENST00000226230	ENSG00000109084	TMEM97	transcript	4.21404	47.2291	-3.4864	9.32386e-06	0.00118128
ENST00000226328	ENSG00000018189	RUFY3	transcript	54.7754	16.1286	1.76391	0.000590468	0.0191771
ENST00000226382	ENSG00000109132	PHOX2B	transcript	40.6114	2.99112	3.76313	0.00207711	0.04392
ENST00000227157	ENSG00000134333	LDHA	transcript	0	10.7893	#NAME?	6.49826e-05	0.00433349
ENST00000227756	ENSG00000110328	GALNT18	transcript	17.3881	2.70269	2.68563	1.8034e-06	0.000377324
ENST00000228705	ENSG00000111110	PPM1H	transcript	5.19718	1.30831	1.99002	0.000525308	0.0177525
ENST00000229022	ENSG00000111424	VDR	transcript	0.175827	3.3725	-4.26159	2.09546e-05	0.00205119
ENST00000229239	ENSG00000111640	GAPDH	transcript	589.168	201.021	1.55133	0.00110667	0.029081
ENST00000229264	ENSG00000111664	GNB3	transcript	1.81279	0.33134	2.45183	0.00151878	0.0357342
ENST00000229277	ENSG00000111674	ENO2	transcript	39.7454	5.87423	2.75832	5.98601e-06	0.000875666
ENST00000229708	ENSG00000111981	ULBP1	transcript	0.31423	0.0402793	2.96371	0.00109947	0.0289571
ENST00000230036	ENSG00000112293	GPLD1	transcript	2.54874	0.579983	2.1357	0.0013098	0.0324156
ENST00000230658	ENSG00000016082	ISL1	transcript	17.2572	0.636015	4.76199	6.43714e-08	3.81984e-05
ENST00000231121	ENSG00000113196	HAND1	transcript	23.0247	1.48334	3.95626	6.9339e-05	0.00450953
ENST00000231130	ENSG00000113205	PCDHB3	transcript	6.91007	0.547053	3.65895	6.39836e-06	0.000916834
ENST00000231136	ENSG00000113211	PCDHB6	transcript	1.89176	0.36585	2.3704	0.000240189	0.0105688
ENST00000231706	ENSG00000013293	SLC7A14	transcript	12.3635	1.28259	3.26895	0.000671194	0.020944
ENST00000233121	ENSG00000084764	MAPRE3	transcript	7.45188	1.11663	2.73845	1.63638e-05	0.00173086
ENST00000233336	ENSG00000114999	TTL	transcript	6.75314	2.21348	1.60924	0.000816138	0.0239361
ENST00000233596	ENSG00000115255	REEP6	transcript	4.38704	23.1055	-2.39692	0.000256897	0.0110196
ENST00000233892	ENSG00000115540	MOB4	transcript	0.74024	23.2252	-4.97155	0.00117972	0.0303371
ENST00000233893	ENSG00000115541	HSPE1	transcript	53.3403	212.764	-1.99596	0.000709205	0.0216856
ENST00000233948	ENSG00000115596	WNT6	transcript	2.54661	0.353444	2.84902	0.000443837	0.0158833
ENST00000234179	ENSG00000115825	PRKD3	transcript	5.03145	19.7964	-1.97619	0.000371242	0.0140565
ENST00000234371	ENSG00000116014	KISS1R	transcript	4.28908	0.0171143	7.96932	9.06827e-08	4.85953e-05
ENST00000234420	ENSG00000116062	MSH6	transcript	0.878004	7.56863	-3.10773	0.00075289	0.0225855
ENST00000235180	ENSG00000116544	DLGAP3	transcript	1.07343	0.021773	5.62355	0.000400743	0.0147883
ENST00000235382	ENSG00000116741	RGS2	transcript	35.1614	140.725	-2.00081	0.00124782	0.0315205
ENST00000236877	ENSG00000118160	SLC8A2	transcript	12.4221	0.821808	3.91796	0.000536709	0.0180103
ENST00000238379	ENSG00000119431	HDHD3	transcript	3.2028	12.1503	-1.92359	0.0023238	0.0473172
ENST00000238607	ENSG00000119630	PGF	transcript	8.83762	0.22748	5.27985	0.00123118	0.0312503
ENST00000238667	ENSG00000119686	FLVCR2	transcript	1.04534	9.2983	-3.15299	5.70612e-05	0.00397434
ENST00000238918	ENSG00000135298	ADGRB3	transcript	1.84316	0.00778657	7.88697	6.97315e-09	7.33268e-06
ENST00000239032	ENSG00000119973	PRLHR	transcript	34.7886	1.76264	4.30281	0.000408734	0.0150002
ENST00000239374	ENSG00000120262	CCDC170	transcript	0.831118	4.65016	-2.48415	0.000864611	0.0248326
ENST00000239444	ENSG00000120322	PCDHB8	transcript	4.5257	0.796637	2.50615	8.65855e-05	0.00523089
ENST00000239446	ENSG00000120324	PCDHB10	transcript	8.39883	0.711877	3.56049	5.25759e-07	0.000161941
ENST00000241052	ENSG00000121691	CAT	transcript	15.1982	80.3028	-2.40155	0.000739648	0.0222792
ENST00000242315	ENSG00000122733	PHF24	transcript	0.399208	0.0769804	2.37458	0.00166284	0.0378939
ENST00000242592	ENSG00000122971	ACADS	transcript	4.94506	19.0253	-1.94386	0.000444475	0.0158912
ENST00000242994	ENSG00000123307	NEUROD4	transcript	15.3282	0.623314	4.62009	4.14387e-05	0.00320282
ENST00000243213	ENSG00000123496	IL13RA2	transcript	31.0851	0.850535	5.19171	1.6869e-05	0.00175774
ENST00000243298	ENSG00000123570	RAB9B	transcript	5.18433	1	2.37416	7.88574e-05	0.00491487
ENST00000243389	ENSG00000123643	SLC36A1	transcript	13.595	2.43294	2.4823	2.55286e-06	0.000480529
ENST00000243662	ENSG00000123892	RAB38	transcript	1.97129	15.3753	-2.9634	0.00216249	0.0450571
ENST00000243673	ENSG00000123901	GPR83	transcript	5.04879	0.480162	3.39434	2.47375e-05	0.0022973
ENST00000243776	ENSG00000123989	CHPF	transcript	55.8088	15.4863	1.8495	0.00189	0.0412569
ENST00000243786	ENSG00000123999	INHA	transcript	4.93973	69.2489	-3.80929	7.98784e-07	0.000220013
ENST00000244289	ENSG00000079435	LIPE	transcript	1.20813	14.5252	-3.58771	1.17439e-07	5.87377e-05
ENST00000244333	ENSG00000124466	LYPD3	transcript	0.203461	2.59252	-3.67153	0.000313611	0.0125293
ENST00000244728	ENSG00000124749	COL21A1	transcript	4.04837	0.903015	2.16452	0.00194251	0.0420242
ENST00000245185	ENSG00000125148	MT2A	transcript	53.0103	555.657	-3.38985	1.37664e-05	0.00153713
ENST00000245457	ENSG00000125384	PTGER2	transcript	5.21115	0.756925	2.78338	0.000326987	0.0129309
ENST00000245907	ENSG00000125730	C3	transcript	26.118	134.414	-2.36357	0.000310495	0.0124617
ENST00000245925	ENSG00000125746	EML2	transcript	0.693936	8.16801	-3.55711	0.000220912	0.0100136
ENST00000245957	ENSG00000089101	CFAP61	transcript	4.8101	0.141568	5.0865	1.59976e-09	2.36524e-06
ENST00000246024	ENSG00000125827	TMX4	transcript	121.264	23.1524	2.38892	2.17013e-06	0.000431697
ENST00000246104	ENSG00000215397	SCRT2	transcript	1.80212	0.043592	5.36949	0.000917875	0.0257974
ENST00000246186	ENSG00000125966	MMP24	transcript	2.23891	0.576031	1.95858	0.00211253	0.0443682
ENST00000246841	ENSG00000126500	FLRT1	transcript	38.3088	2.10586	4.1852	5.01759e-06	0.000785431
ENST00000248041	ENSG00000171903	CYP4F11	transcript	0	0.24472	#NAME?	7.3693e-05	0.00469445
ENST00000248076	ENSG00000127533	F2RL3	transcript	4.0152	0.640668	2.64782	0.00205771	0.043618
ENST00000248121	ENSG00000127561	SYNGR3	transcript	16.9745	1.30948	3.6963	0.000107616	0.00614308
ENST00000248211	ENSG00000256223	ZNF10	transcript	0.705217	0	Inf	0.000331526	0.0130319
ENST00000248948	ENSG00000128218	VPREB3	transcript	0.340091	5.45493	-4.00357	0.000612698	0.0196981
ENST00000248975	ENSG00000128245	YWHAH	transcript	90.2977	28.1446	1.68183	0.000735005	0.0221775
ENST00000249016	ENSG00000128285	MCHR1	transcript	10.7558	0.121542	6.46751	1.33837e-05	0.00150507
ENST00000249042	ENSG00000128311	TST	transcript	4.4067	49.8322	-3.49931	0.000370624	0.0140462
ENST00000249044	ENSG00000128313	APOL5	transcript	0.141328	0	Inf	4.17195e-05	0.00321333
ENST00000249066	ENSG00000128335	APOL2	transcript	3.63802	0	Inf	8.38028e-06	0.00109342
ENST00000249330	ENSG00000128564	VGF	transcript	89.4233	3.06353	4.86738	4.0213e-07	0.000131985
ENST00000249601	ENSG00000128805	ARHGAP22	transcript	1.24561	0.215507	2.53104	0.00160555	0.0370788
ENST00000249700	ENSG00000128872	TMOD2	transcript	16.5954	4.62898	1.84202	0.000640962	0.0202412
ENST00000249837	ENSG00000129003	VPS13C	transcript	2.19669	11.228	-2.35369	0.000414228	0.0151226
ENST00000250018	ENSG00000129167	TPH1	transcript	0.790904	0.0879421	3.16888	8.48629e-05	0.00518221
ENST00000250383	ENSG00000100867	DHRS2	transcript	4.06127	0.213521	4.24948	7.79405e-06	0.00105088
ENST00000250457	ENSG00000129521	EGLN3	transcript	24.6959	0.41722	5.88732	9.33215e-08	4.92879e-05
ENST00000251127	ENSG00000102452	NALCN	transcript	16.3433	2.75082	2.57077	8.40777e-06	0.00109565
ENST00000251472	ENSG00000105613	MAST1	transcript	7.69223	0.884448	3.12055	2.5127e-05	0.00232936
ENST00000251691	ENSG00000112379	ARFGEF3	transcript	58.7699	2.99391	4.29497	2.07209e-06	0.000417731
ENST00000252338	ENSG00000130054	FAM155B	transcript	2.39075	0.414655	2.52748	5.08761e-05	0.00366005
ENST00000252444	ENSG00000130164	LDLR	transcript	5.40249	109.535	-4.34163	1.27398e-08	1.17378e-05
ENST00000252486	ENSG00000130203	APOE	transcript	180.516	1385.18	-2.93987	0.000294056	0.0120318
ENST00000252519	ENSG00000130234	ACE2	transcript	0	0.320147	#NAME?	0.000242328	0.0106318
ENST00000252593	ENSG00000130303	BST2	transcript	34.9839	157.228	-2.1681	0.00102586	0.0276918
ENST00000252939	ENSG00000130643	CALY	transcript	45.9891	2.37751	4.27377	0.000184941	0.00889419
ENST00000253083	ENSG00000130787	HIP1R	transcript	3.62763	14.8102	-2.02949	0.000478009	0.0166825
ENST00000253382	ENSG00000131069	ACSS2	transcript	0.00302829	1.20832	-8.64028	1.82848e-05	0.00186541
ENST00000253407	ENSG00000131094	C1QL1	transcript	52.1672	0.64637	6.33464	2.15317e-06	0.000430768
ENST00000253410	ENSG00000131097	HIGD1B	transcript	3.30922	0.271098	3.60961	0.00025712	0.0110196
ENST00000253496	ENSG00000131187	F12	transcript	0.53557	0.0250107	4.42046	4.36981e-05	0.0032996
ENST00000253754	ENSG00000131435	PDLIM4	transcript	14.5766	1.60415	3.18378	1.14469e-06	0.000276393
ENST00000253778	ENSG00000131459	GFPT2	transcript	0.54049	2.55907	-2.24328	0.000931202	0.0260749
ENST00000253811	ENSG00000131504	DIAPH1	transcript	1.52578	0.00332671	8.84123	0.000317237	0.0126501
ENST00000253925	ENSG00000131626	PPFIA1	transcript	0.0671433	1.82602	-4.76531	4.20794e-06	0.000695372
ENST00000254035	ENSG00000131730	CKMT2	transcript	0.599556	5.07891	-3.08255	0.000790611	0.0234312
ENST00000254066	ENSG00000131759	RARA	transcript	4.77808	0.8072	2.56543	3.32142e-05	0.00277111
ENST00000254090	ENSG00000131781	FMO5	transcript	0.765125	3.06055	-2.00002	0.00246578	0.0491786
ENST00000254260	ENSG00000131941	RHPN2	transcript	2.03108	0.305029	2.73523	0.000107841	0.00614921
ENST00000254661	ENSG00000132329	RAMP1	transcript	77.3187	8.88749	3.12097	4.67345e-06	0.000749414
ENST00000254765	ENSG00000132429	POPDC3	transcript	0.832182	0.0383944	4.43793	0.00239943	0.0483352
ENST00000254878	ENSG00000132541	RIDA	transcript	3.86655	15.6487	-2.01693	0.00118633	0.0304356
ENST00000255224	ENSG00000132872	SYT4	transcript	103.382	5.76682	4.16407	0.000113526	0.0063765
ENST00000255226	ENSG00000132874	SLC14A2	transcript	0.0110589	0.552958	-5.6439	5.97928e-05	0.00410204
ENST00000255262	ENSG00000132911	NMUR2	transcript	26.1317	0.0952676	8.0996	0.000557939	0.0184865
ENST00000255266	ENSG00000132915	PDE6A	transcript	0.093292	0.530026	-2.50624	0.00253326	0.0499766
ENST00000255380	ENSG00000133019	CHRM3	transcript	2.5654	0.354915	2.85364	0.000326621	0.0129213
ENST00000255495	ENSG00000133131	MORC4	transcript	1.13872	4.24914	-1.89976	0.00184636	0.0406376
ENST00000255784	ENSG00000100147	CCDC134	transcript	3.48438	17.4174	-2.32156	0.000114976	0.00643724
ENST00000255858	ENSG00000133488	SEC14L4	transcript	0.0516636	0.567056	-3.45627	0.00244661	0.0489477
ENST00000256178	ENSG00000133800	LYVE1	transcript	7.26851	50.8104	-2.80539	0.000448431	0.0159607
ENST00000256261	ENSG00000133878	DUSP26	transcript	26.572	7.83616	1.76169	0.000911847	0.0256767
ENST00000256339	ENSG00000133958	UNC79	transcript	3.50081	0.671478	2.38228	0.000846845	0.024537
ENST00000256460	ENSG00000134072	CAMK1	transcript	10.2307	36.8949	-1.85052	0.00105639	0.0282012
ENST00000256993	ENSG00000134571	MYBPC3	transcript	0.00544114	0.930526	-7.41799	7.57888e-08	4.32626e-05
ENST00000256999	ENSG00000086205	FOLH1	transcript	1.42515	0.0273086	5.70561	0.000903405	0.0255142
ENST00000257261	ENSG00000134824	FADS2	transcript	10.7621	52.6243	-2.28977	5.65624e-05	0.00394793
ENST00000257290	ENSG00000134853	PDGFRA	transcript	6.58236	38.1269	-2.53413	0.000503256	0.0172458
ENST00000257408	ENSG00000134962	KLB	transcript	0.01442	0.53424	-5.21134	0.000320258	0.0127367
ENST00000257555	ENSG00000135100	HNF1A	transcript	0.296584	0.00657	5.49641	0.00164906	0.0377026
ENST00000257566	ENSG00000135111	TBX3	transcript	8.22251	95.8037	-3.54243	0.00059281	0.0192353
ENST00000257575	ENSG00000135119	RNFT2	transcript	3.70204	0.953154	1.95754	0.00106956	0.0284331
ENST00000257765	ENSG00000135314	KHDC1	transcript	0.875489	0.0656373	3.7375	0.000571688	0.0187844
ENST00000257776	ENSG00000135324	MRAP2	transcript	45.0269	1.98815	4.50129	2.23959e-09	2.9548e-06
ENST00000258229	ENSG00000135749	PCNX2	transcript	7.19949	1.87129	1.94386	0.000351081	0.0135222
ENST00000258403	ENSG00000135917	SLC19A3	transcript	0.00100529	0.937341	-9.86482	0.00123344	0.0312775
ENST00000258411	ENSG00000135925	WNT10A	transcript	1.0585	0.0876191	3.59463	0.000348266	0.0134681
ENST00000258526	ENSG00000136040	PLXNC1	transcript	26.0483	3.27601	2.99118	3.80242e-07	0.000126787
ENST00000258873	ENSG00000103740	ACSBG1	transcript	0.298171	2.3028	-2.94917	0.000271548	0.0113995
ENST00000258969	ENSG00000136457	CHAD	transcript	0.00464171	1.13993	-7.94007	9.53879e-10	1.54137e-06
ENST00000259154	ENSG00000136636	KCTD3	transcript	20.3807	70.2525	-1.78534	0.00103841	0.0278731
ENST00000259365	ENSG00000136842	TMOD1	transcript	96.5827	25.0576	1.94652	0.000217054	0.00989488
ENST00000259396	ENSG00000229314	ORM1	transcript	0.0460091	0.871139	-4.24291	0.000512959	0.0175098
ENST00000259698	ENSG00000111913	RIPOR2	transcript	0.548047	0	Inf	0.000334483	0.0131187
ENST00000259750	ENSG00000146216	TTBK1	transcript	4.07127	0.375576	3.4383	2.15634e-05	0.00209455
ENST00000259818	ENSG00000137285	TUBB2B	transcript	11.2384	1.93382	2.53891	0.000312939	0.0125167
ENST00000259983	ENSG00000137434	C6orf52	transcript	0.023304	0.313576	-3.75017	0.000848741	0.0245676
ENST00000260008	ENSG00000137460	FHDC1	transcript	0.531643	0	Inf	3.05278e-06	0.00055036
ENST00000260126	ENSG00000137571	SLCO5A1	transcript	0.578765	0.0246473	4.55348	3.0079e-05	0.00261092
ENST00000260187	ENSG00000036672	USP2	transcript	0.330453	3.11907	-3.2386	1.28225e-05	0.0014639
ENST00000260270	ENSG00000137714	FDX1	transcript	26.1195	308.231	-3.56081	1.78247e-06	0.000375186
ENST00000260505	ENSG00000137941	TTLL7	transcript	8.86061	1.30787	2.76019	1.40586e-05	0.00156187
ENST00000260569	ENSG00000011523	CEP68	transcript	0.740337	0	Inf	0.000245634	0.0106926
ENST00000260653	ENSG00000138083	SIX3	transcript	1.11525	0.00420614	8.05065	1.90022e-06	0.000392113
ENST00000261034	ENSG00000138459	SLC35A5	transcript	0.390241	0	Inf	0.000291788	0.0119716
ENST00000261173	ENSG00000070961	ATP2B1	transcript	0.792746	0.102049	2.9576	0.00232412	0.0473172
ENST00000261205	ENSG00000067715	SYT1	transcript	72.0459	6.13171	3.55456	1.61397e-05	0.00171059
ENST00000261292	ENSG00000101670	LIPG	transcript	0.0176773	0.244764	-3.79142	0.000193561	0.0091698
ENST00000261313	ENSG00000089220	PEBP1	transcript	213.044	883.576	-2.0522	0.000124067	0.00679058
ENST00000261326	ENSG00000075643	MOCOS	transcript	1.02611	13.0587	-3.66976	3.24309e-05	0.00273954
ENST00000261374	ENSG00000122254	HS3ST2	transcript	8.75866	1.14904	2.93028	4.17891e-05	0.00321556
ENST00000261483	ENSG00000112893	MAN2A1	transcript	8.85506	28.6586	-1.69439	0.00110193	0.0289965
ENST00000261491	ENSG00000102780	DGKH	transcript	5.03441	1.40713	1.83906	0.000221663	0.0100221
ENST00000261507	ENSG00000052802	MSMO1	transcript	17.9747	200.889	-3.48236	5.45501e-07	0.000165724
ENST00000261592	ENSG00000101746	NOL4	transcript	3.86745	0.280717	3.78419	0.000254843	0.0109653
ENST00000261622	ENSG00000103257	SLC7A5	transcript	6.64548	1.58829	2.0649	0.00247797	0.0492974
ENST00000261655	ENSG00000060709	RIMBP2	transcript	24.2272	2.59512	3.22276	0.00053534	0.0179816
ENST00000261693	ENSG00000073060	SCARB1	transcript	76.1276	665.837	-3.12868	7.81346e-06	0.00105214
ENST00000261733	ENSG00000111275	ALDH2	transcript	6.05719	30.3436	-2.32467	1.16392e-05	0.00138135
ENST00000261751	ENSG00000117971	CHRNB4	transcript	14.0709	1.16159	3.59854	2.5994e-05	0.00238239
ENST00000261837	ENSG00000069966	GNB5	transcript	3.35369	0.730391	2.19901	6.31337e-05	0.00424527
ENST00000262094	ENSG00000041353	RAB27B	transcript	9.0459	0.78707	3.5227	7.06179e-05	0.00455603
ENST00000262138	ENSG00000075461	CACNG4	transcript	8.53182	0.378978	4.49267	1.65799e-07	7.41036e-05
ENST00000262186	ENSG00000055118	KCNH2	transcript	15.7466	1.56638	3.32954	1.29319e-05	0.00147077
ENST00000262207	ENSG00000121005	CRISPLD1	transcript	1.70919	0.370611	2.20534	0.000980041	0.0268955
ENST00000262304	ENSG00000008710	PKD1	transcript	21.8073	6.77769	1.68595	0.00119015	0.0305113
ENST00000262352	ENSG00000106688	SLC1A1	transcript	5.06045	0.710326	2.83271	4.67284e-06	0.000749414
ENST00000262462	ENSG00000113396	SLC27A6	transcript	0.405722	5.80093	-3.83772	0.000673862	0.0209898
ENST00000262483	ENSG00000091622	PITPNM3	transcript	0.63606	3.74264	-2.55682	0.000108104	0.00615752
ENST00000262494	ENSG00000087258	GNAO1	transcript	28.3033	2.52107	3.48886	7.92329e-08	4.47423e-05
ENST00000262498	ENSG00000070761	CFAP20	transcript	36.9239	9.11741	2.01786	0.000115941	0.00647748
ENST00000262545	ENSG00000125851	PCSK2	transcript	102.616	5.70225	4.16958	4.86477e-05	0.00355454
ENST00000262593	ENSG00000101134	DOK5	transcript	14.8647	0.99298	3.90399	1.88678e-05	0.00190735
ENST00000262613	ENSG00000109062	SLC9A3R1	transcript	3.68816	23.601	-2.67788	0.000124623	0.00681748
ENST00000262622	ENSG00000124302	CHST8	transcript	2.28485	0.089917	4.66736	4.0613e-06	0.000679252
ENST00000262719	ENSG00000081913	PHLPP1	transcript	3.18448	14.4906	-2.18599	0.000485968	0.0168513
ENST00000262753	ENSG00000124429	POF1B	transcript	6.64942	0.118622	5.80879	6.96615e-09	7.33268e-06
ENST00000262805	ENSG00000105650	PDE4C	transcript	1.45399	0.0104069	7.12634	0.000121952	0.00670978
ENST00000262817	ENSG00000105696	TMEM59L	transcript	29.4635	3.46262	3.08899	7.05059e-05	0.00455439
ENST00000262895	ENSG00000105737	GRIK5	transcript	17.7076	0.734149	4.59215	3.25099e-08	2.40466e-05
ENST00000263025	ENSG00000102882	MAPK3	transcript	0.532848	0.0215706	4.62659	0.000192079	0.00912877
ENST00000263054	ENSG00000108018	SORCS1	transcript	6.32173	0.728759	3.11681	0.000511398	0.0174622
ENST00000263233	ENSG00000102003	SYP	transcript	88.9892	8.46034	3.39484	1.24262e-07	6.12753e-05
ENST00000263257	ENSG00000104967	NOVA2	transcript	10.4817	1.75534	2.57805	3.05268e-06	0.00055036
ENST00000263268	ENSG00000118242	MREG	transcript	10.3499	2.65768	1.96138	0.000637271	0.0201853
ENST00000263317	ENSG00000086991	NOX4	transcript	1.47667	0.0565116	4.70766	0.000227934	0.0102179
ENST00000263441	ENSG00000116675	DNAJC6	transcript	2.61012	0.389583	2.74411	0.000219825	0.00998221
ENST00000263468	ENSG00000110318	CEP126	transcript	9.69675	2.96591	1.70903	0.00192748	0.041806
ENST00000263519	ENSG00000067842	ATP2B3	transcript	0.95723	0	Inf	0.000167462	0.00835188
ENST00000263611	ENSG00000123454	DBH	transcript	7.42781	0.826374	3.16807	0.0011925	0.0305602
ENST00000263665	ENSG00000113805	CNTN3	transcript	7.21656	1.16063	2.6364	0.000465704	0.0163863
ENST00000263798	ENSG00000092445	TYRO3	transcript	0.625478	2.38984	-1.93388	0.00178567	0.0396941
ENST00000263846	ENSG00000011347	SYT7	transcript	7.30932	0.983147	2.89426	1.1634e-05	0.00138135
ENST00000263849	ENSG00000104427	ZC2HC1A	transcript	10.7259	3.02486	1.82616	0.000458822	0.0162315
ENST00000263915	ENSG00000115290	GRB14	transcript	1.11548	8.02808	-2.84739	0.00156184	0.0363736
ENST00000264025	ENSG00000110400	NECTIN1	transcript	10.4368	2.90251	1.84631	0.000500945	0.0171835
ENST00000264051	ENSG00000066248	NGEF	transcript	1.6324	23.1617	-3.82668	0.000267093	0.0112839
ENST00000264094	ENSG00000115318	LOXL3	transcript	7.15008	1.97383	1.85696	0.00210109	0.0442518
ENST00000264107	ENSG00000091409	ITGA6	transcript	13.0517	4.51868	1.53027	0.00250248	0.0495791
ENST00000264170	ENSG00000115919	KYNU	transcript	0.147809	0.608938	-2.04256	0.00209691	0.0441993
ENST00000264343	ENSG00000138639	ARHGAP24	transcript	0.520995	0.0563907	3.20774	0.000384093	0.0144254
ENST00000264377	ENSG00000114948	ADAM23	transcript	5.7316	1.62844	1.81545	0.0015714	0.036483
ENST00000264381	ENSG00000114200	BCHE	transcript	20.3371	1.96056	3.37478	4.12151e-05	0.00319254
ENST00000264424	ENSG00000061918	GUCY1B1	transcript	13.4904	2.2241	2.60063	1.69849e-05	0.00176405
ENST00000264431	ENSG00000109756	RAPGEF2	transcript	11.5732	3.52757	1.71404	0.00174356	0.0390806
ENST00000264436	ENSG00000075340	ADD2	transcript	14.7208	0.75577	4.28376	1.73942e-06	0.000370184
ENST00000264485	ENSG00000080493	SLC4A4	transcript	2.7123	0.3767	2.84802	0.0025125	0.0497353
ENST00000264560	ENSG00000099864	PALM	transcript	7.47571	2.04694	1.86874	0.000945188	0.0262997
ENST00000264613	ENSG00000047457	CP	transcript	0.115785	1.10766	-3.25799	0.000140734	0.00743922
ENST00000264703	ENSG00000115226	FNDC4	transcript	4.13598	35.6936	-3.10937	1.53071e-06	0.000335647
ENST00000264716	ENSG00000075426	FOSL2	transcript	22.223	134.508	-2.59756	0.000339177	0.013254
ENST00000264717	ENSG00000084734	GCKR	transcript	0.0875239	1.23772	-3.82187	0.000139099	0.00737876
ENST00000264833	ENSG00000105088	OLFM2	transcript	2.94356	15.8808	-2.43165	0.000247611	0.0107381
ENST00000264852	ENSG00000072858	SIDT1	transcript	7.23762	0.789267	3.19693	3.20128e-07	0.00011398
ENST00000265071	ENSG00000113361	CDH6	transcript	4.43109	0.620836	2.83538	0.000144612	0.00757937
ENST00000265087	ENSG00000113739	STC2	transcript	4.43039	0.540354	3.03546	0.000648616	0.0204177
ENST00000265104	ENSG00000039139	DNAH5	transcript	1.70543	0.16182	3.39767	1.6221e-07	7.34373e-05
ENST00000265381	ENSG00000107282	APBA1	transcript	16.369	1.79201	3.19131	4.0337e-07	0.000131985
ENST00000265565	ENSG00000114650	SCAP	transcript	12.0106	57.7457	-2.2654	2.21415e-05	0.00213357
ENST00000265572	ENSG00000082556	OPRK1	transcript	3.21963	0	Inf	4.22891e-09	4.99073e-06
ENST00000265663	ENSG00000165802	NSMF	transcript	29.1154	6.86553	2.08434	0.000482471	0.0167577
ENST00000265686	ENSG00000110719	TCIRG1	transcript	4.58627	23.3267	-2.34659	2.37733e-05	0.00223944
ENST00000265717	ENSG00000005249	PRKAR2B	transcript	13.9871	68.5358	-2.29276	3.118e-05	0.00267778
ENST00000265723	ENSG00000005471	ABCB4	transcript	0.157061	1.35774	-3.1118	0.000618855	0.0198292
ENST00000265801	ENSG00000061337	LZTS1	transcript	9.12701	1.61286	2.50052	8.4765e-06	0.00110077
ENST00000265807	ENSG00000104611	SH2D4A	transcript	0.669523	4.64836	-2.79552	0.00133468	0.0328302
ENST00000265808	ENSG00000036565	SLC18A1	transcript	5.85071	0	Inf	3.70895e-14	3.24635e-10
ENST00000265838	ENSG00000075239	ACAT1	transcript	24.6667	79.1611	-1.68223	0.00246612	0.0491786
ENST00000265896	ENSG00000104549	SQLE	transcript	13.9513	122.094	-3.12952	3.1979e-06	0.000566417
ENST00000266027	ENSG00000114353	GNAI2	transcript	0.147701	5.00334	-5.08214	0.00138372	0.0336485
ENST00000266066	ENSG00000120057	SFRP5	transcript	31.7646	1.86002	4.09403	0.00127989	0.0319578
ENST00000266542	ENSG00000139178	C1RL	transcript	4.9633	20.4962	-2.04598	0.000672319	0.0209729
ENST00000266546	ENSG00000139182	CLSTN3	transcript	25.4558	6.01299	2.08184	0.000392151	0.0145853
ENST00000266736	ENSG00000139344	AMDHD1	transcript	1.91806	14.7973	-2.94761	4.90215e-05	0.00356817
ENST00000267219	ENSG00000139737	SLAIN1	transcript	0.000258857	0.8962	-11.7574	3.4516e-05	0.00283007
ENST00000267328	ENSG00000139832	RAB20	transcript	3.1243	29.8988	-3.25849	2.41149e-05	0.00225898
ENST00000267377	ENSG00000139874	SSTR1	transcript	10.1394	0.281098	5.17276	5.40899e-07	0.000165152
ENST00000267396	ENSG00000139890	REM2	transcript	0.596148	0.0993464	2.58513	0.00167616	0.0380732
ENST00000267406	ENSG00000139899	CBLN3	transcript	0.767349	3.36346	-2.13199	0.00155338	0.0362278
ENST00000267484	ENSG00000139970	RTN1	transcript	15.6144	2.76248	2.49884	2.24908e-05	0.00215931
ENST00000267502	ENSG00000139988	RDH12	transcript	0	0.34773	#NAME?	0.00202696	0.0432028
ENST00000267814	ENSG00000140263	SORD	transcript	2.83017	12.1951	-2.10735	0.00133347	0.0328302
ENST00000267853	ENSG00000263155	MYZAP	transcript	1.40048	12.4586	-3.15315	0.0024077	0.0484169
ENST00000267889	ENSG00000140323	DISP2	transcript	3.79098	0.276538	3.77702	1.5336e-05	0.0016606
ENST00000268053	ENSG00000140459	CYP11A1	transcript	47.9139	491.509	-3.3587	0.00149272	0.0352827
ENST00000268122	ENSG00000140519	RHCG	transcript	0.0118013	0.489277	-5.37363	0.00109453	0.0288921
ENST00000268251	ENSG00000183044	ABAT	transcript	39.1985	4.51137	3.11916	0.00112337	0.0293681
ENST00000269080	ENSG00000141338	ABCA8	transcript	0.339454	0	Inf	0.000163654	0.00824021
ENST00000269187	ENSG00000141424	SLC39A6	transcript	46.3763	13.1111	1.82261	0.00023566	0.0104307
ENST00000269216	ENSG00000141448	GATA6	transcript	4.08201	41.1099	-3.33213	0.000411537	0.015061
ENST00000269228	ENSG00000141458	NPC1	transcript	10.0176	79.7605	-2.99313	1.04045e-06	0.00025837
ENST00000269298	ENSG00000141504	SAT2	transcript	14.3818	55.1716	-1.93968	0.00113146	0.0294727
ENST00000269439	ENSG00000141622	RNF165	transcript	3.19502	0.440427	2.85885	1.56788e-05	0.00168145
ENST00000269576	ENSG00000186395	KRT10	transcript	3.02554	0.00547343	9.11053	1.64852e-10	3.46299e-07
ENST00000270570	ENSG00000142494	SLC47A1	transcript	5.56685	47.1498	-3.08232	0.000474547	0.0166033
ENST00000270747	ENSG00000142632	ARHGEF19	transcript	0.5133	4.03514	-2.97475	0.000116611	0.00649418
ENST00000271331	ENSG00000143125	PROK1	transcript	0.267389	4.08716	-3.93408	0.00125438	0.0316178
ENST00000271332	ENSG00000143126	CELSR2	transcript	10.5294	2.04913	2.36135	1.9648e-05	0.00196542
ENST00000271751	ENSG00000143473	KCNH1	transcript	0.582695	0.00805014	6.17758	0.000190142	0.00907783
ENST00000272167	ENSG00000143819	EPHX1	transcript	15.8215	105.466	-2.73683	8.51133e-05	0.00519448
ENST00000272198	ENSG00000143847	PPFIA4	transcript	0.34185	0.0141596	4.59351	0.000402492	0.0148373
ENST00000272252	ENSG00000143891	GALM	transcript	4.16198	28.9511	-2.79828	0.000930134	0.0260589
ENST00000272602	ENSG00000144191	CNGA3	transcript	0.0872667	0	Inf	0.000499881	0.0171605
ENST00000272845	ENSG00000144406	UNC80	transcript	24.6711	2.53973	3.28007	0.000982866	0.0269323
ENST00000272895	ENSG00000144452	ABCA12	transcript	0.0498037	0.00186657	4.73779	0.000183676	0.00884552
ENST00000272907	ENSG00000144460	NYAP2	transcript	0.193125	0	Inf	8.7379e-10	1.43401e-06
ENST00000272937	ENSG00000144485	HES6	transcript	0.520264	3.89146	-2.903	0.00118691	0.0304431
ENST00000273067	ENSG00000144583	2019-03-04	transcript	8.41051	0.326497	4.68705	9.22881e-08	4.92045e-05
ENST00000273183	ENSG00000144681	STAC	transcript	14.5094	1.89591	2.93602	0.000106625	0.00610305
ENST00000273353	ENSG00000144821	MYH15	transcript	4.61835	0.179365	4.6864	1.62565e-08	1.43832e-05
ENST00000273482	ENSG00000144935	TRPC1	transcript	6.07767	1.69032	1.84622	0.00201818	0.0430758
ENST00000273666	ENSG00000145087	STXBP5L	transcript	4.00873	1.07125	1.90384	0.00193159	0.0418483
ENST00000273861	ENSG00000145248	SLC10A4	transcript	17.3185	1.08585	3.99541	0.000238171	0.0104937
ENST00000273990	ENSG00000145358	DDIT4L	transcript	11.105	0.404646	4.7784	1.40631e-05	0.00156187
ENST00000274150	ENSG00000145506	NKD2	transcript	0.00237871	0.506286	-7.73363	2.19503e-06	0.000435823
ENST00000274192	ENSG00000145545	SRD5A1	transcript	8.86886	1.35021	2.71556	4.1415e-07	0.000134258
ENST00000274217	ENSG00000145569	OTULINL	transcript	15.1915	2.83149	2.42363	1.4258e-05	0.00157472
ENST00000274341	ENSG00000145681	HAPLN1	transcript	0.382861	0	Inf	1.62828e-05	0.00172402
ENST00000274605	ENSG00000145911	N4BP3	transcript	4.88444	0.495658	3.30078	3.3262e-07	0.000117058
ENST00000274711	ENSG00000146006	LRRTM2	transcript	5.83771	0.489886	3.57489	0.000107595	0.00614308
ENST00000274721	ENSG00000146013	GFRA3	transcript	6.74541	0.429209	3.97416	3.0045e-07	0.000108818
ENST00000275300	ENSG00000146477	SLC22A3	transcript	1.41826	16.8524	-3.57076	0.0005498	0.018315
ENST00000275358	ENSG00000146530	VWDE	transcript	4.97879	0.422998	3.55707	0.000177876	0.00866956
ENST00000275521	ENSG00000146674	IGFBP3	transcript	50.577	7.5589	2.74223	0.000284597	0.0117593
ENST00000275575	ENSG00000006576	PHTF2	transcript	0	0.911488	#NAME?	0.00021119	0.00971187
ENST00000276373	ENSG00000036565	SLC18A1	transcript	111.44	3.59241	4.95517	0.000266561	0.0112756
ENST00000276390	ENSG00000147416	ATP6V1B2	transcript	148.489	35.3751	2.06955	2.78024e-05	0.00249587
ENST00000276449	ENSG00000147465	STAR	transcript	148.651	1996.68	-3.7476	0.000541267	0.0181111
ENST00000276480	ENSG00000147488	ST18	transcript	10.126	0.291981	5.11605	1.07029e-08	1.02196e-05
ENST00000277120	ENSG00000148053	NTRK2	transcript	0.0854523	0	Inf	0.00249943	0.0495635
ENST00000277549	ENSG00000148408	CACNA1B	transcript	1.59778	0.0190277	6.39182	4.66831e-05	0.00345787
ENST00000278064	ENSG00000197748	CFAP43	transcript	0.610971	0.00162286	8.55642	8.96923e-07	0.000235516
ENST00000278198	ENSG00000148948	LRRC4C	transcript	3.13856	0.438853	2.83829	3.05837e-05	0.00263952
ENST00000278655	ENSG00000101333	PLCB4	transcript	4.17967	0.00158086	11.3685	3.74471e-06	0.000640584
ENST00000278756	ENSG00000084234	APLP2	transcript	0.0105073	3.62194	-8.42923	3.72706e-07	0.000125554
ENST00000278829	ENSG00000221968	FADS3	transcript	4.70589	15.2473	-1.69601	0.00232833	0.0473625
ENST00000278840	ENSG00000134824	FADS2	transcript	8.02049	47.0261	-2.5517	0.000974567	0.0267822
ENST00000279263	ENSG00000149809	TM7SF2	transcript	9.64245	107.093	-3.47333	5.36562e-08	3.35457e-05
ENST00000280057	ENSG00000150510	FAM124A	transcript	0.25142	0.0127361	4.3031	0.00117437	0.0302322
ENST00000280082	ENSG00000150527	MIA2	transcript	0	0.174459	#NAME?	3.27274e-05	0.00274557
ENST00000280154	ENSG00000150593	PDCD4	transcript	28.9471	7.0754	2.03253	0.00250272	0.0495791
ENST00000280358	ENSG00000150783	TEX12	transcript	0	0.137865	#NAME?	0.000235609	0.0104307
ENST00000280800	ENSG00000151176	PLBD2	transcript	38.2965	108.641	-1.50428	0.00176095	0.0393054
ENST00000280979	ENSG00000151320	AKAP6	transcript	12.8973	2.28155	2.49898	5.87047e-06	0.000864787
ENST00000281030	ENSG00000151365	THRSP	transcript	0.167608	3.4309	-4.35542	0.00136907	0.0334256
ENST00000281043	ENSG00000134323	MYCN	transcript	14.5793	0.589651	4.62792	4.37313e-12	1.58387e-08
ENST00000281127	ENSG00000021645	NRXN3	transcript	2.12052	0.152199	3.80039	3.03014e-05	0.00261946
ENST00000281171	ENSG00000151490	PTPRO	transcript	2.20926	0.114744	4.26707	0.000596255	0.0193172
ENST00000281243	ENSG00000151552	QDPR	transcript	102.455	20.2941	2.33586	6.56761e-06	0.000934709
ENST00000281441	ENSG00000151715	TMEM45B	transcript	5.24248	0.109666	5.57906	4.58264e-07	0.000147647
ENST00000281938	ENSG00000152137	HSPB8	transcript	21.5167	5.64203	1.93117	0.000570317	0.0187605
ENST00000282223	ENSG00000152377	SPOCK1	transcript	45.6546	11.3787	2.00442	0.000813709	0.0239133
ENST00000282356	ENSG00000152495	CAMK4	transcript	23.8816	1.50542	3.98766	7.36481e-08	4.24701e-05
ENST00000282499	ENSG00000152578	GRIA4	transcript	0.347713	0.0150827	4.52693	0.000683679	0.021194
ENST00000282561	ENSG00000152661	GJA1	transcript	48.3773	289.032	-2.57883	0.000484513	0.0168141
ENST00000282572	ENSG00000152669	CCNO	transcript	1.45726	0.1361	3.42052	0.000406716	0.0149404
ENST00000282878	ENSG00000152932	RAB3C	transcript	44.4362	4.30905	3.36629	7.21218e-05	0.00462182
ENST00000283233	ENSG00000153237	CCDC148	transcript	1.53438	0.205429	2.90094	0.000215003	0.00984083
ENST00000283921	ENSG00000253293	HOXA10	transcript	0.470784	3.62733	-2.94577	0.00130503	0.0323281
ENST00000284061	ENSG00000153933	DGKE	transcript	4.81225	0.939195	2.35721	1.13504e-05	0.00135766
ENST00000284240	ENSG00000154096	THY1	transcript	29.7094	5.44468	2.448	6.60632e-06	0.000937678
ENST00000284268	ENSG00000154122	ANKH	transcript	20.6326	4.98914	2.04806	6.08896e-05	0.00414211
ENST00000284292	ENSG00000154146	NRGN	transcript	12.2362	1.46379	3.06338	6.60727e-05	0.00437187
ENST00000284440	ENSG00000154277	UCHL1	transcript	233.12	21.4001	3.44539	2.91256e-06	0.000531103
ENST00000284486	ENSG00000154319	FAM167A	transcript	15.78	0.538876	4.872	5.08853e-06	0.000789825
ENST00000285208	ENSG00000154917	RAB6B	transcript	13.101	2.58126	2.34354	0.000152199	0.00785161
ENST00000285238	ENSG00000108846	ABCC3	transcript	4.70363	46.8482	-3.31615	0.000169675	0.0084342
ENST00000285667	ENSG00000155304	HSPA13	transcript	54.1272	16.1952	1.74079	0.000465011	0.0163678
ENST00000285930	ENSG00000085662	AKR1B1	transcript	161.62	1183.06	-2.87184	1.67256e-05	0.00175148
ENST00000286298	ENSG00000155850	SLC26A2	transcript	18.7789	80.9273	-2.10752	9.06691e-05	0.00541401
ENST00000286344	ENSG00000155886	SLC24A2	transcript	4.33717	0.174184	4.63807	0.000128834	0.00697879
ENST00000286371	ENSG00000069849	ATP1B3	transcript	33.2131	139.546	-2.07091	0.000683348	0.021194
ENST00000286614	ENSG00000156103	MMP16	transcript	5.63445	0.649894	3.116	1.64416e-06	0.000356064
ENST00000286628	ENSG00000156113	KCNMA1	transcript	3.07812	0.295427	3.38117	0.00152928	0.0358893
ENST00000287008	ENSG00000156453	PCDH1	transcript	17.553	2.78086	2.65812	7.21223e-06	0.000994124
ENST00000287020	ENSG00000156466	GDF6	transcript	1.03172	0.092693	3.47645	0.00098048	0.0268955
ENST00000287202	ENSG00000140488	CELF6	transcript	6.97251	1.65583	2.07413	0.000849829	0.0245828
ENST00000287275	ENSG00000156689	GLYATL2	transcript	0.259196	0.0122736	4.40041	0.000111065	0.00628189
ENST00000287295	ENSG00000156709	AIFM1	transcript	8.54449	26.0205	-1.60658	0.00220256	0.0455756
ENST00000287490	ENSG00000156885	COX6A2	transcript	0.968774	0.0385933	4.64974	0.00149617	0.0353298
ENST00000287713	ENSG00000157064	NMNAT2	transcript	13.5142	2.11839	2.67344	0.000110144	0.00624659
ENST00000287842	ENSG00000157168	NRG1	transcript	0.548678	0.00186829	8.1981	3.27786e-06	0.000577656
ENST00000287936	ENSG00000113161	HMGCR	transcript	8.5779	67.3504	-2.97299	4.81339e-05	0.00352802
ENST00000288228	ENSG00000157470	FAM81A	transcript	0.734952	0.0592926	3.63173	4.09861e-05	0.00318632
ENST00000288390	ENSG00000249481	SPATS1	transcript	0.195631	0.0133739	3.87065	0.000607492	0.0195967
ENST00000288447	ENSG00000198947	DMD	transcript	1.81405	0.304203	2.57611	0.000607924	0.0196046
ENST00000288616	ENSG00000157782	CABP1	transcript	2.12127	0.246225	3.10688	0.00133101	0.0328016
ENST00000288699	ENSG00000157851	DPYSL5	transcript	6.28732	0.353239	4.15373	0.000112941	0.0063538
ENST00000288710	ENSG00000157856	DRC1	transcript	0.585932	0.0324924	4.17256	0.000133999	0.00718446
ENST00000289004	ENSG00000158104	HPD	transcript	0.0783153	1.30018	-4.05327	0.000937099	0.0261842
ENST00000289104	ENSG00000158186	MRAS	transcript	1.26133	5.85554	-2.21485	0.00230198	0.0470763
ENST00000289269	ENSG00000243232	PCDHAC2	transcript	5.50292	0.821868	2.74322	2.28156e-05	0.00218052
ENST00000289316	ENSG00000158373	HIST1H2BD	transcript	12.8944	3.47871	1.89013	0.00183384	0.0404235
ENST00000289495	ENSG00000158528	PPP1R9A	transcript	0.847072	4.74466	-2.48575	0.000191445	0.00910276
ENST00000290039	ENSG00000158966	CACHD1	transcript	1.89415	9.89753	-2.38552	0.000816306	0.0239361
ENST00000290101	ENSG00000076864	RAP1GAP	transcript	0.515686	8.18843	-3.98902	2.70718e-05	0.00244656
ENST00000290271	ENSG00000159167	STC1	transcript	41.4591	1.21347	5.09449	5.14768e-08	3.29681e-05
ENST00000290510	ENSG00000110811	P3H3	transcript	23.514	3.86875	2.60358	3.16379e-06	0.000563225
ENST00000290583	ENSG00000159409	CELF3	transcript	11.9966	1.15095	3.38173	0.000490515	0.0169252
ENST00000290866	ENSG00000159640	ACE	transcript	26.7322	2.38809	3.48465	5.03036e-05	0.00362881
ENST00000291495	ENSG00000160161	CILP2	transcript	0.148351	0	Inf	0.000568719	0.0187196
ENST00000291536	ENSG00000160188	RSPH1	transcript	3.18363	0.423533	2.91013	5.61846e-05	0.00392989
ENST00000291592	ENSG00000160233	LRRC3	transcript	0.224629	1.23241	-2.45586	0.00156741	0.0364661
ENST00000291934	ENSG00000160472	TMEM190	transcript	0.72345	0.00577643	6.96857	0.0014216	0.034278
ENST00000292291	ENSG00000160781	PAQR6	transcript	1.84374	0.0333659	5.78812	7.04251e-06	0.000977195
ENST00000292408	ENSG00000160867	FGFR4	transcript	0.0558754	1.72831	-4.951	2.04121e-06	0.000412297
ENST00000292427	ENSG00000160882	CYP11B1	transcript	2.02166	49.7174	-4.62014	4.48162e-05	0.00335269
ENST00000293230	ENSG00000161544	CYGB	transcript	57.5966	9.95906	2.5319	1.35926e-06	0.000307249
ENST00000293406	ENSG00000161654	LSM12	transcript	2.01932	0	Inf	0.00105961	0.0282473
ENST00000293414	ENSG00000161664	ASB16	transcript	1.21852	0.113444	3.42508	0.000519489	0.0176636
ENST00000293441	ENSG00000161681	SHANK1	transcript	0	0.150397	#NAME?	0.000237757	0.0104882
ENST00000293443	ENSG00000161682	FAM171A2	transcript	5.45782	0.961908	2.50435	0.000215641	0.00985396
ENST00000293745	ENSG00000170486	KRT72	transcript	0	0.0986	#NAME?	0.000206145	0.00954255
ENST00000293897	ENSG00000162009	SSTR5	transcript	0.0688469	1.25769	-4.19124	0.00149329	0.0352856
ENST00000294053	ENSG00000162129	CLPB	transcript	5.59445	1.44174	1.95618	0.000283357	0.0117332
ENST00000294072	ENSG00000162144	CYB561A3	transcript	4.76068	22.1538	-2.21831	0.000202217	0.00944815
ENST00000294338	ENSG00000162366	PDZK1IP1	transcript	0.143516	1.57309	-3.45432	0.0025161	0.0497424
ENST00000294484	ENSG00000204624	DISP3	transcript	2.3544	0.200416	3.55429	2.98028e-05	0.00259774
ENST00000294613	ENSG00000162604	TM2D1	transcript	0.505718	0	Inf	0.00101947	0.0276045
ENST00000294671	ENSG00000213512	GBP7	transcript	0.0220696	0.356757	-4.01481	0.00146123	0.0348574
ENST00000294848	ENSG00000162782	TDRD5	transcript	0.186698	0	Inf	0.00205461	0.0435611
ENST00000295108	ENSG00000162992	NEUROD1	transcript	1.59392	0.00518214	8.26482	0.0018204	0.040253
ENST00000295113	ENSG00000162998	FRZB	transcript	8.06866	2.16187	1.90005	0.00175043	0.0391343
ENST00000295131	ENSG00000163012	ZSWIM2	transcript	0.394878	0.01593	4.63159	8.23507e-06	0.00108119
ENST00000295408	ENSG00000153208	MERTK	transcript	5.26361	18.6597	-1.82581	0.0015256	0.0358555
ENST00000295470	ENSG00000152795	HNRNPDL	transcript	0.0487164	1.50256	-4.94687	0.00225836	0.0464374
ENST00000295522	ENSG00000163347	CLDN1	transcript	4.89707	34.0604	-2.79811	0.00152664	0.0358699
ENST00000295628	ENSG00000163428	LRRC58	transcript	12.7137	40.7405	-1.68007	0.00090637	0.0255636
ENST00000295727	ENSG00000163497	FEV	transcript	15.5276	0.759275	4.35407	0.000220933	0.0100136
ENST00000295728	ENSG00000163499	CRYBA2	transcript	6.90439	0.632749	3.44781	0.000646608	0.0203705
ENST00000295802	ENSG00000042445	RETSAT	transcript	10.1262	48.189	-2.2506	1.9536e-05	0.00195607
ENST00000295911	ENSG00000163646	CLRN1	transcript	0.0243297	0.386197	-3.98855	0.00153579	0.0359858
ENST00000295956	ENSG00000136068	FLNB	transcript	3.50183	15.2599	-2.12356	0.000341797	0.013316
ENST00000295971	ENSG00000163694	RBM47	transcript	4.00111	50.2435	-3.65046	0.000213859	0.00980456
ENST00000295987	ENSG00000008056	SYN1	transcript	5.65968	0.542373	3.38336	2.81498e-06	0.000518712
ENST00000296046	ENSG00000163751	CPA3	transcript	2.45042	0.177629	3.78609	0.00023476	0.0104128
ENST00000296097	ENSG00000163793	DNAJC5G	transcript	0	0.204359	#NAME?	3.44976e-08	2.52604e-05
ENST00000296098	ENSG00000138100	TRIM54	transcript	0.00996371	0.449457	-5.49536	0.000116803	0.00650143
ENST00000296127	ENSG00000163812	ZDHHC3	transcript	1.01002	5.24045	-2.37531	0.00112422	0.0293805
ENST00000296326	ENSG00000163958	ZDHHC19	transcript	0.146337	2.6334	-4.16956	0.000322605	0.0128032
ENST00000296327	ENSG00000163959	SLC51A	transcript	0.790655	8.76097	-3.46997	0.00179704	0.0398664
ENST00000296350	ENSG00000163975	MELTF	transcript	6.81454	0.592984	3.52255	1.55134e-05	0.0016712
ENST00000296351	ENSG00000163975	MELTF	transcript	2.78908	0.132663	4.39395	3.79882e-05	0.00302503
ENST00000296424	ENSG00000164039	BDH2	transcript	13.2767	43.2959	-1.70534	0.00169388	0.0383073
ENST00000296444	ENSG00000164054	SHISA5	transcript	6.4366	1.24976	2.36465	0.000755058	0.022633
ENST00000296452	ENSG00000164061	BSN	transcript	8.43898	1.60321	2.39611	0.000118318	0.00657527
ENST00000296506	ENSG00000164106	SCRG1	transcript	0.680721	0.115949	2.55357	0.0014162	0.0341949
ENST00000296518	ENSG00000164116	GUCY1A1	transcript	0.378691	3.11985	-3.04238	0.000206306	0.0095458
ENST00000296530	ENSG00000164125	FAM198B	transcript	33.1542	162.849	-2.29628	0.00100427	0.0273196
ENST00000296603	ENSG00000164187	LMBRD2	transcript	25.5082	7.68773	1.73033	0.000561945	0.0185723
ENST00000296755	ENSG00000131711	MAP1B	transcript	178.701	28.8422	2.6313	1.35274e-06	0.000306874
ENST00000296777	ENSG00000164326	CARTPT	transcript	1132.88	6.10997	7.53461	8.0963e-10	1.34981e-06
ENST00000296921	ENSG00000164438	TLX3	transcript	0.544159	0.009511	5.83829	0.00108076	0.0286507
ENST00000297107	ENSG00000164574	GALNT10	transcript	2.47712	12.9266	-2.38361	4.16867e-05	0.00321333
ENST00000297195	ENSG00000164638	SLC29A4	transcript	3.35139	0.458085	2.87107	0.00206254	0.0437028
ENST00000297267	ENSG00000164694	FNDC1	transcript	3.35986	0.656734	2.35502	0.00057229	0.0187959
ENST00000297323	ENSG00000164742	ADCY1	transcript	7.61187	1.87567	2.02084	0.000921738	0.0258789
ENST00000297679	ENSG00000099377	HSD3B7	transcript	0.987899	4.72867	-2.259	0.00178082	0.0396127
ENST00000297689	ENSG00000165030	NFIL3	transcript	3.95485	25.8769	-2.70997	0.000115132	0.00644257
ENST00000298050	ENSG00000165325	DEUP1	transcript	0.556687	0.096663	2.52583	0.00211155	0.0443669
ENST00000298130	ENSG00000165389	SPTSSA	transcript	11.2225	50.6735	-2.17483	0.00016947	0.00842798
ENST00000298198	ENSG00000165434	PGM2L1	transcript	7.22821	1.66918	2.1145	0.000114732	0.00642703
ENST00000298351	ENSG00000165548	TMEM63C	transcript	23.5257	2.50961	3.2287	2.94294e-07	0.000108418
ENST00000298352	ENSG00000165553	NGB	transcript	19.3128	1.11434	4.11529	0.00112079	0.0293285
ENST00000298355	ENSG00000100505	TRIM9	transcript	4.34932	0.592741	2.87532	6.19129e-06	0.000893255
ENST00000298510	ENSG00000165672	PRDX3	transcript	61.8269	198.161	-1.68037	0.000937735	0.0261938
ENST00000298573	ENSG00000111266	DUSP16	transcript	9.78433	46.9803	-2.26351	4.88562e-05	0.0035607
ENST00000298622	ENSG00000188385	JAKMIP3	transcript	2.16079	0.568925	1.92525	0.00120782	0.0308215
ENST00000298694	ENSG00000165801	ARHGEF40	transcript	13.4976	42.5465	-1.65633	0.000975525	0.0267945
ENST00000298705	ENSG00000165807	PPP1R36	transcript	1.16572	0.202932	2.52215	0.000445946	0.0159208
ENST00000298838	ENSG00000165912	PACSIN3	transcript	3.27859	0.455738	2.8468	0.00163879	0.037547
ENST00000298943	ENSG00000165985	C1QL3	transcript	2.67485	0.101459	4.72049	6.15278e-05	0.00417741
ENST00000299004	ENSG00000166025	AMOTL1	transcript	4.51338	0.212469	4.40889	3.93029e-05	0.00310383
ENST00000299092	ENSG00000166073	GPR176	transcript	9.20092	1.80791	2.34746	0.00094894	0.0263538
ENST00000299162	ENSG00000139445	FOXN4	transcript	0.124944	0.0129881	3.26602	0.00125629	0.0316508
ENST00000299204	ENSG00000166170	BAG5	transcript	0.00990229	5.94132	-9.22881	3.28742e-11	9.33211e-08
ENST00000299267	ENSG00000166206	GABRB3	transcript	1.01726	0	Inf	2.85871e-06	0.000524928
ENST00000299297	ENSG00000166224	SGPL1	transcript	0.810467	0.0989861	3.03345	0.000814944	0.0239229
ENST00000299333	ENSG00000166257	SCN3B	transcript	10.7924	0.819879	3.71847	0.00235977	0.0477929
ENST00000299492	ENSG00000166387	PPFIBP2	transcript	22.2906	4.1228	2.43474	0.000166578	0.00831962
ENST00000299506	ENSG00000166402	TUB	transcript	4.69143	0.877973	2.41778	0.000272026	0.0114104
ENST00000299529	ENSG00000166426	CRABP1	transcript	8.04487	0.117211	6.10089	0.00048837	0.0169123
ENST00000299766	ENSG00000166603	MC4R	transcript	0.956867	0.0114806	6.38105	1.34273e-06	0.000305942
ENST00000299798	ENSG00000135740	SLC9A5	transcript	1.18326	0.273845	2.11133	0.00220712	0.045625
ENST00000299824	ENSG00000101445	PPP1R16B	transcript	13.5485	3.82596	1.82424	0.000625753	0.0199542
ENST00000300006	ENSG00000166780	C16orf45	transcript	12.4807	3.50924	1.83046	0.00089907	0.0254396
ENST00000300055	ENSG00000166819	PLIN1	transcript	0.71285	17.9236	-4.65212	0.000370087	0.0140462
ENST00000300105	ENSG00000166862	CACNG2	transcript	3.98902	0.294363	3.76037	0.0004893	0.0169145
ENST00000300175	ENSG00000166922	SCG5	transcript	41.1301	1.623	4.66346	1.93152e-06	0.000395528
ENST00000300179	ENSG00000166924	NYAP1	transcript	5.94572	0.591585	3.32919	1.53588e-07	7.09136e-05
ENST00000300231	ENSG00000166963	MAP1A	transcript	17.649	1.96381	3.16786	0.000330681	0.013026
ENST00000300249	ENSG00000166974	MAPRE2	transcript	1.50922	7.89745	-2.38758	0.000991756	0.0270916
ENST00000300302	ENSG00000051108	HERPUD1	transcript	1.83024	9.64436	-2.39766	0.000566372	0.0186775
ENST00000300303	ENSG00000167011	NAT16	transcript	1.51332	0.0168243	6.49103	2.61919e-05	0.00239636
ENST00000300482	ENSG00000142185	TRPM2	transcript	0	0.479786	#NAME?	0.000417069	0.0151883
ENST00000300797	ENSG00000167371	PRRT2	transcript	2.79376	0.449566	2.63561	0.000399629	0.0147578
ENST00000301012	ENSG00000167508	MVD	transcript	6.7659	77.995	-3.52703	4.90107e-07	0.000154738
ENST00000301042	ENSG00000167528	ZNF641	transcript	0	3.16001	#NAME?	1.72856e-07	7.58215e-05
ENST00000301149	ENSG00000167588	GPD1	transcript	0.325361	6.69697	-4.3634	0.000527295	0.0178004
ENST00000301204	ENSG00000167619	TMEM145	transcript	11.0479	0.916211	3.59195	2.90004e-07	0.000107254
ENST00000301263	ENSG00000167656	LY6D	transcript	1.05397	12.8233	-3.60487	0.0019901	0.0426809
ENST00000301336	ENSG00000167705	RILP	transcript	1.76462	8.19769	-2.21586	0.000806969	0.0237952
ENST00000301459	ENSG00000167771	RCOR2	transcript	2.50066	0.225892	3.4686	1.33944e-06	0.000305942
ENST00000301678	ENSG00000167930	FAM234A	transcript	1.37729	0	Inf	0.00138973	0.0337437
ENST00000301891	ENSG00000168065	SLC22A11	transcript	0.00255186	0.0367456	-3.84795	0.000518433	0.017645
ENST00000301897	ENSG00000168071	CCDC88B	transcript	0	0.334178	#NAME?	0.000386156	0.0144596
ENST00000302102	ENSG00000105409	ATP1A3	transcript	105.998	4.63481	4.51539	3.22402e-05	0.00272867
ENST00000302103	ENSG00000172461	FUT9	transcript	3.14644	0.122052	4.68815	4.35842e-05	0.00329337
ENST00000302118	ENSG00000169174	PCSK9	transcript	0.00877514	0.28584	-5.02564	3.84679e-05	0.00305396
ENST00000302188	ENSG00000171174	RBKS	transcript	3.00924	10.7935	-1.84269	0.00168041	0.0381055
ENST00000302190	ENSG00000169439	SDC2	transcript	29.8605	6.68631	2.15895	8.52845e-05	0.00519587
ENST00000302274	ENSG00000170522	ELOVL6	transcript	2.33889	12.056	-2.36585	0.00147696	0.0350874
ENST00000302287	ENSG00000170419	VSTM2A	transcript	12.6166	0.821226	3.9414	0.00012848	0.00696318
ENST00000302475	ENSG00000171444	MCC	transcript	6.77485	2.15824	1.65034	0.00112914	0.0294449
ENST00000302536	ENSG00000171724	VAT1L	transcript	73.1901	17.3003	2.08085	0.000186396	0.00894495
ENST00000302625	ENSG00000171450	CDK5R2	transcript	21.7647	1.71016	3.66978	0.000158627	0.00808609
ENST00000302628	ENSG00000172137	CALB2	transcript	0.599728	9.23219	-3.94429	3.86846e-05	0.0030655
ENST00000302909	ENSG00000171303	KCNK3	transcript	13.6	70.3269	-2.37047	2.00511e-05	0.00199246
ENST00000302955	ENSG00000132535	DLG4	transcript	16.5055	5.35485	1.62403	0.000872888	0.0249883
ENST00000303004	ENSG00000172216	CEBPB	transcript	18.6436	74.6106	-2.0007	0.000630538	0.0200567
ENST00000303015	ENSG00000169427	KCNK9	transcript	6.16922	0.221625	4.79889	1.93854e-05	0.00194657
ENST00000303025	ENSG00000047648	ARHGAP6	transcript	0.409889	0.0169823	4.59313	0.00252993	0.0499204
ENST00000303097	ENSG00000169379	ARL13B	transcript	0	0.338843	#NAME?	0.000254301	0.0109467
ENST00000303115	ENSG00000168685	IL7R	transcript	0.602404	2.97486	-2.30402	0.00108102	0.0286507
ENST00000303212	ENSG00000171119	NRTN	transcript	0.232902	3.57943	-3.94194	3.19808e-05	0.00271109
ENST00000303230	ENSG00000164588	HCN1	transcript	8.49545	0.295469	4.84561	3.91666e-07	0.000129772
ENST00000303329	ENSG00000172379	ARNT2	transcript	5.10285	1.46029	1.80504	0.0012764	0.0319277
ENST00000303354	ENSG00000169432	SCN9A	transcript	9.63963	0.734964	3.71323	0.00174481	0.0390903
ENST00000303450	ENSG00000180806	HOXC9	transcript	7.89784	0.780086	3.33975	1.5193e-07	7.09136e-05
ENST00000303460	ENSG00000180818	HOXC10	transcript	4.22501	0.266313	3.98776	1.36381e-05	0.00152713
ENST00000303635	ENSG00000171735	CAMTA1	transcript	5.17672	1.19027	2.12075	0.000657543	0.020616
ENST00000303735	ENSG00000169507	SLC38A11	transcript	10.9663	0.846154	3.69601	0.00013719	0.00731075
ENST00000303824	ENSG00000104313	EYA1	transcript	1.37162	0	Inf	9.05633e-07	0.00023662
ENST00000303843	ENSG00000169891	REPS2	transcript	3.80251	21.3243	-2.48747	5.39261e-05	0.00381415
ENST00000303892	ENSG00000213760	ATP6V1G2	transcript	5.65948	0.986617	2.52011	0.000159821	0.00811725
ENST00000303991	ENSG00000169258	GPRIN1	transcript	6.585	0.937342	2.81254	3.30228e-05	0.00276154
ENST00000304139	ENSG00000146216	TTBK1	transcript	3.00222	0.326069	3.20278	0.000757847	0.0227036
ENST00000304166	ENSG00000078549	ADCYAP1R1	transcript	10.3156	0.040129	8.00597	3.32465e-05	0.00277142
ENST00000304337	ENSG00000169989	TIGD4	transcript	1.28608	0.166517	2.94924	5.35937e-05	0.00380345
ENST00000304402	ENSG00000172209	GPR22	transcript	10.6037	0.924011	3.52051	0.00183947	0.0405295
ENST00000304411	ENSG00000170837	GPR27	transcript	9.05974	1.30522	2.79518	0.000336864	0.0131874
ENST00000304434	ENSG00000012660	ELOVL5	transcript	41.9092	130.418	-1.63781	0.00102069	0.0276162
ENST00000304501	ENSG00000171056	SOX7	transcript	12.3572	2.12179	2.542	0.00017462	0.00857853
ENST00000304546	ENSG00000171551	ECEL1	transcript	76.7026	2.47684	4.9527	7.59732e-05	0.00480705
ENST00000304623	ENSG00000169862	CTNND2	transcript	8.34875	0.479124	4.12309	2.80336e-05	0.00249965
ENST00000304710	ENSG00000170367	CST5	transcript	0.0181969	0.561481	-4.94748	0.000882675	0.0251861
ENST00000304758	ENSG00000126016	AMOT	transcript	4.39097	0.94299	2.21922	0.000394812	0.0146335
ENST00000304771	ENSG00000171533	MAP6	transcript	15.2039	2.89689	2.39186	2.97643e-05	0.00259774
ENST00000304886	ENSG00000132639	SNAP25	transcript	59.8983	5.96704	3.32743	1.21073e-05	0.00141453
ENST00000305123	ENSG00000169047	IRS1	transcript	2.01986	12.8306	-2.66726	3.01334e-05	0.00261092
ENST00000305139	ENSG00000167165	UGT1A6	transcript	0	0.0871823	#NAME?	0.000138064	0.00734078
ENST00000305253	ENSG00000166402	TUB	transcript	37.5413	5.58145	2.74976	6.62108e-06	0.000938505
ENST00000305344	ENSG00000168830	HTR1E	transcript	0.563868	0.0285466	4.30397	0.00239702	0.0482959
ENST00000305409	ENSG00000171951	SCG2	transcript	805.734	50.0523	4.0088	0.000117963	0.00655906
ENST00000305428	ENSG00000169330	KIAA1024	transcript	1.82431	12.5652	-2.784	0.00188854	0.0412475
ENST00000305557	ENSG00000114993	RTKN	transcript	2.60683	0.620386	2.07105	0.000980879	0.0268981
ENST00000305628	ENSG00000168995	SIGLEC7	transcript	0	0.635673	#NAME?	4.36201e-08	2.93689e-05
ENST00000305762	ENSG00000148660	CAMK2G	transcript	0.113332	0	Inf	0.000892103	0.0253107
ENST00000305766	ENSG00000112419	PHACTR2	transcript	0	0.405581	#NAME?	0.00047808	0.0166825
ENST00000305798	ENSG00000168785	TSPAN5	transcript	5.08587	1.34659	1.91718	0.000420558	0.0152793
ENST00000305799	ENSG00000187605	TET3	transcript	0.437105	0.0282076	3.95382	0.000722771	0.0219661
ENST00000305997	ENSG00000143797	MBOAT2	transcript	7.86497	1.39162	2.49867	1.27198e-05	0.00145632
ENST00000306058	ENSG00000171456	ASXL1	transcript	1.88338	0	Inf	1.8276e-06	0.000380869
ENST00000306061	ENSG00000169715	MT1E	transcript	15.4638	125.962	-3.02602	4.70562e-05	0.0034757
ENST00000306078	ENSG00000171126	KCNG3	transcript	0.102308	0.863756	-3.07771	0.00190353	0.0414471
ENST00000306107	ENSG00000170017	ALCAM	transcript	77.4005	9.84194	2.97533	4.31787e-06	0.000706416
ENST00000306120	ENSG00000087460	GNAS	transcript	94.5315	1.23501	6.2582	2.00183e-06	0.000406688
ENST00000306149	ENSG00000172346	CSDC2	transcript	4.72061	36.2949	-2.94272	0.000451091	0.0160282
ENST00000306156	ENSG00000171132	PRKCE	transcript	17.2625	3.69283	2.22484	6.19654e-05	0.00419357
ENST00000306320	ENSG00000154153	RETREG1	transcript	8.94125	1.11203	3.00729	6.22884e-05	0.00420945
ENST00000306329	ENSG00000168502	MTCL1	transcript	8.63088	0.801792	3.42821	0.000105094	0.00605171
ENST00000306749	ENSG00000169710	FASN	transcript	19.3892	85.1395	-2.13458	0.00022453	0.0101128
ENST00000306928	ENSG00000169006	NTSR2	transcript	0.0375384	0.694416	-4.20936	0.000568562	0.0187196
ENST00000307050	ENSG00000169918	OTUD7A	transcript	1.60643	0.437662	1.87597	0.000647548	0.020394
ENST00000307076	ENSG00000168268	NT5DC2	transcript	20.0133	1.8813	3.41116	6.8282e-06	0.000953706
ENST00000307169	ENSG00000168348	INSM2	transcript	7.10775	0.185017	5.26366	1.87774e-06	0.000388782
ENST00000307257	ENSG00000109944	JHY	transcript	0.609224	0.110807	2.45892	0.00190329	0.0414471
ENST00000307428	ENSG00000169116	PARM1	transcript	102.933	34.3963	1.58138	0.00183344	0.0404235
ENST00000307439	ENSG00000169435	RASSF6	transcript	1.31277	0.104944	3.64491	0.000960234	0.0265551
ENST00000307450	ENSG00000171160	MORN4	transcript	7.93133	2.30104	1.78528	0.000891449	0.025299
ENST00000307522	ENSG00000169515	CCDC8	transcript	1.41773	8.03848	-2.50334	0.000183564	0.00884552
ENST00000307564	ENSG00000106948	AKNA	transcript	4.68622	1.49787	1.64551	0.00217578	0.0451994
ENST00000307633	ENSG00000170445	HARS	transcript	0.548489	0	Inf	0.00145693	0.0348143
ENST00000307659	ENSG00000170871	KIAA0232	transcript	0.0207337	0.8562	-5.3679	0.000177015	0.00865425
ENST00000307738	ENSG00000171503	ETFDH	transcript	0	0.323331	#NAME?	0.00214408	0.044798
ENST00000307892	ENSG00000103018	CYB5B	transcript	15.5902	62.6276	-2.00616	0.00113311	0.0294953
ENST00000308064	ENSG00000175264	CHST1	transcript	31.7787	2.40155	3.72602	6.33626e-08	3.78134e-05
ENST00000308234	ENSG00000174136	RGMB	transcript	22.3536	3.22999	2.79091	7.18308e-07	0.000205575
ENST00000308251	ENSG00000168418	KCNG4	transcript	1.3759	0.066805	4.36428	0.000156526	0.00801324
ENST00000308284	ENSG00000120341	SEC16B	transcript	0.0711819	2.24415	-4.97852	5.28079e-06	0.000808538
ENST00000308342	ENSG00000172803	SNX32	transcript	0.857836	0.0567187	3.9188	2.59007e-05	0.00238008
ENST00000308482	ENSG00000124831	LRRFIP1	transcript	10.9328	3.4276	1.67339	0.000970202	0.0266902
ENST00000308675	ENSG00000174482	LINGO2	transcript	0.518078	0.00250671	7.69123	0.000143171	0.00752205
ENST00000308713	ENSG00000174938	SEZ6L2	transcript	18.7675	5.72063	1.71399	0.00217534	0.0451994
ENST00000308744	ENSG00000056291	NPFFR2	transcript	2.05725	0.0525213	5.29167	7.63412e-05	0.00482106
ENST00000308748	ENSG00000174939	ASPHD1	transcript	6.06837	0.955184	2.66746	1.64571e-05	0.00173548
ENST00000308868	ENSG00000174697	LEP	transcript	0.0210237	0.917191	-5.44713	0.0011539	0.0298738
ENST00000308963	ENSG00000173237	C11orf86	transcript	0.0122939	2.37647	-7.59474	7.39613e-08	4.24701e-05
ENST00000309007	ENSG00000113758	DBN1	transcript	15.354	3.98259	1.94683	0.000543284	0.0181729
ENST00000309017	ENSG00000143851	PTPN7	transcript	0.336897	1.83333	-2.44409	0.0021027	0.0442518
ENST00000309060	ENSG00000174306	ZHX3	transcript	0.88955	0.000664857	10.3858	8.88386e-07	0.000235037
ENST00000309083	ENSG00000159335	PTMS	transcript	114.18	39.9809	1.51392	0.00144009	0.0346044
ENST00000309166	ENSG00000175352	NRIP3	transcript	24.7269	4.28567	2.52849	3.42655e-05	0.00282008
ENST00000309235	ENSG00000173258	ZNF483	transcript	65.0519	12.0689	2.4303	4.1671e-06	0.000691443
ENST00000309241	ENSG00000155846	PPARGC1B	transcript	2.89203	0.679521	2.08949	0.000159308	0.00810688
ENST00000309383	ENSG00000160469	BRSK1	transcript	10.1146	3.40448	1.57093	0.00165928	0.0378457
ENST00000309519	ENSG00000117411	B4GALT2	transcript	0.483676	0	Inf	0.00146769	0.0349437
ENST00000309868	ENSG00000173210	ABLIM3	transcript	0.803081	0	Inf	8.95188e-05	0.00536362
ENST00000309951	ENSG00000122729	ACO1	transcript	4.96993	19.1578	-1.94664	0.000411367	0.01506
ENST00000309958	ENSG00000129451	KLK10	transcript	0	0.0380386	#NAME?	0.000238125	0.0104937
ENST00000310045	ENSG00000171451	DSEL	transcript	33.5367	2.52197	3.73311	4.37825e-09	5.10956e-06
ENST00000310227	ENSG00000173404	INSM1	transcript	93.6936	1.90014	5.62377	8.30263e-08	4.62981e-05
ENST00000310271	ENSG00000023330	ALAS1	transcript	2.89745	18.4372	-2.66976	2.42375e-05	0.00226469
ENST00000310336	ENSG00000172915	NBEA	transcript	1.80386	0.202999	3.15154	1.17473e-06	0.000280369
ENST00000310389	ENSG00000175414	ARL10	transcript	6.22306	1.3904	2.16212	2.6444e-05	0.00240949
ENST00000310546	ENSG00000175093	SPSB4	transcript	3.44344	0.478025	2.84869	0.000557802	0.0184865
ENST00000310754	ENSG00000174599	TRAM1L1	transcript	6.47448	1.35409	2.25744	0.000257125	0.0110196
ENST00000310778	ENSG00000173805	HAP1	transcript	0.133099	0.00584643	4.5088	0.000550687	0.0183217
ENST00000310828	ENSG00000167851	CD300A	transcript	0.806801	0	Inf	2.42872e-05	0.00226551
ENST00000310903	ENSG00000174527	MYO1H	transcript	0.0754864	0.00514271	3.87562	0.000362854	0.0138336
ENST00000311069	ENSG00000174788	PCP2	transcript	0.004241	0.224668	-5.72725	0.000227352	0.0102005
ENST00000311106	ENSG00000175426	PCSK1	transcript	47.0466	1.60841	4.87039	5.29589e-08	3.3308e-05
ENST00000311131	ENSG00000175591	P2RY2	transcript	0.0456187	0.429212	-3.23399	0.00178285	0.0396482
ENST00000311181	ENSG00000174684	B4GAT1	transcript	69.0457	17.6411	1.96861	0.000179659	0.00872286
ENST00000311268	ENSG00000250510	GPR162	transcript	14.8813	1.22118	3.60716	1.06384e-07	5.37205e-05
ENST00000311277	ENSG00000164114	MAP9	transcript	17.3199	3.33519	2.37658	6.66859e-06	0.000939901
ENST00000311445	ENSG00000174871	CNIH2	transcript	15.7065	0.91633	4.09935	0.000550659	0.0183217
ENST00000311485	ENSG00000175097	RAG2	transcript	0.112088	0	Inf	0.00093417	0.0261301
ENST00000311502	ENSG00000196642	RABL6	transcript	7.26559	0.263421	4.78564	0.000210845	0.00970451
ENST00000311601	ENSG00000174705	SH3PXD2B	transcript	4.23427	14.085	-1.73397	0.00107425	0.0285071
ENST00000311813	ENSG00000240583	AQP1	transcript	97.8927	10.4892	3.2223	0.000180591	0.00874505
ENST00000311966	ENSG00000135423	GLS2	transcript	4.08822	0.520633	2.97313	0.000589469	0.0191624
ENST00000312046	ENSG00000164830	OXR1	transcript	1.98697	15.1196	-2.92777	2.55041e-05	0.00235393
ENST00000312049	ENSG00000133895	MEN1	transcript	0	0.342077	#NAME?	0.00170723	0.0385128
ENST00000312358	ENSG00000072195	SPEG	transcript	5.24836	0.871709	2.58995	0.000443564	0.0158789
ENST00000312371	ENSG00000174945	AMZ1	transcript	2.77321	0.0593346	5.54654	7.02725e-06	0.000977195
ENST00000312492	ENSG00000172789	HOXC5	transcript	2.84722	0.578521	2.29911	0.000869719	0.0249383
ENST00000312960	ENSG00000181788	SIAH2	transcript	7.79831	46.7029	-2.58228	1.21986e-05	0.00141732
ENST00000313049	ENSG00000160801	PTH1R	transcript	3.42457	23.4447	-2.77527	0.00102797	0.0277131
ENST00000313164	ENSG00000112936	C7	transcript	168.172	648.506	-1.94719	0.00123078	0.0312479
ENST00000313341	ENSG00000178403	NEUROG2	transcript	0.48319	0.00252857	7.57812	0.00108441	0.0287116
ENST00000313367	ENSG00000070882	OSBPL3	transcript	3.74812	1.04954	1.83641	0.000860918	0.0247468
ENST00000313400	ENSG00000148219	ASTN2	transcript	3.68311	0.480604	2.93801	3.52212e-05	0.0028633
ENST00000313401	ENSG00000176749	CDK5R1	transcript	6.46471	1.14671	2.49509	6.09548e-05	0.00414386
ENST00000313519	ENSG00000152455	SUV39H2	transcript	0.0161517	1.03725	-6.00493	1.75821e-06	0.000371569
ENST00000313851	ENSG00000179813	FAM216B	transcript	0.330736	0	Inf	0.000466196	0.016393
ENST00000313860	ENSG00000064042	LIMCH1	transcript	1.48571e-05	1.72885	-16.8283	0.000330757	0.013026
ENST00000313949	ENSG00000087460	GNAS	transcript	308.876	5.34229	5.85343	1.3259e-05	0.00150068
ENST00000313961	ENSG00000143248	RGS5	transcript	1348.98	81.1961	4.05432	1.65887e-11	4.97817e-08
ENST00000314499	ENSG00000178662	CSRNP3	transcript	9.39424	2.39771	1.97012	0.000115613	0.00646257
ENST00000315190	ENSG00000180440	SERTM1	transcript	5.67422	0.417402	3.76491	0.000524282	0.0177236
ENST00000315251	ENSG00000016391	CHDH	transcript	0.168692	0.791354	-2.22993	0.001974	0.0424432
ENST00000315264	ENSG00000066735	KIF26A	transcript	13.1214	3.07995	2.09094	0.00082475	0.0241276
ENST00000315266	ENSG00000171723	GPHN	transcript	0.793278	0	Inf	5.20741e-05	0.00372328
ENST00000315274	ENSG00000196611	MMP1	transcript	0.244257	0.002097	6.86393	0.00187167	0.0410239
ENST00000315392	ENSG00000161381	PLXDC1	transcript	4.7651	0.855847	2.47708	0.000341823	0.013316
ENST00000315491	ENSG00000258947	TUBB3	transcript	29.585	6.06557	2.28615	0.00123061	0.0312479
ENST00000316105	ENSG00000177839	PCDHB9	transcript	2.63337	0.475421	2.46963	7.56763e-05	0.00479404
ENST00000316273	ENSG00000105552	BCAT2	transcript	2.44914	16.1703	-2.723	0.000215687	0.00985396
ENST00000316296	ENSG00000131620	ANO1	transcript	0.264223	0.0162153	4.02633	0.0019709	0.0424369
ENST00000316300	ENSG00000198670	LPA	transcript	0.00517029	0.228629	-5.46662	9.34019e-06	0.00118128
ENST00000316554	ENSG00000177875	CCDC184	transcript	9.30755	2.56866	1.85739	0.00147683	0.0350874
ENST00000316603	ENSG00000168259	DNAJC7	transcript	2.94256	0	Inf	0.00125822	0.0316613
ENST00000316615	ENSG00000177885	GRB2	transcript	1.22203	0.0176946	6.10983	0.000318907	0.0127071
ENST00000316649	ENSG00000016402	IL20RA	transcript	7.52426	2.02139	1.8962	0.0006263	0.0199643
ENST00000316707	ENSG00000163629	PTPN13	transcript	0	0.153973	#NAME?	0.00115781	0.029938
ENST00000316724	ENSG00000136717	BIN1	transcript	4.40565	0.63102	2.8036	7.34184e-05	0.00469061
ENST00000316793	ENSG00000180914	OXTR	transcript	1.36507	0.139646	3.28913	0.000153167	0.00788993
ENST00000316803	ENSG00000157782	CABP1	transcript	2.82539	0.021281	7.05274	9.42141e-07	0.000243734
ENST00000316836	ENSG00000176903	PNMA1	transcript	57.9633	17.634	1.71678	0.00052937	0.0178324
ENST00000316981	ENSG00000181690	PLAG1	transcript	4.22241	0.772631	2.45021	2.88294e-05	0.00255531
ENST00000317233	ENSG00000144218	AFF3	transcript	0.000302286	0.14483	-8.90423	0.000866983	0.0248865
ENST00000317235	ENSG00000154889	MPPE1	transcript	0.879157	0	Inf	9.59206e-05	0.00564732
ENST00000317268	ENSG00000108387	2019-09-04	transcript	1.55264	7.85306	-2.33853	0.00145756	0.0348143
ENST00000317338	ENSG00000063015	SEZ6	transcript	0.985396	0.0724061	3.76652	0.000447108	0.01594
ENST00000317357	ENSG00000112320	SOBP	transcript	29.5759	6.76041	2.12924	0.000209472	0.00965824
ENST00000317449	ENSG00000177363	LRRN4CL	transcript	0.569746	3.12819	-2.45694	0.000898828	0.0254396
ENST00000317605	ENSG00000181541	MAB21L2	transcript	35.3268	1.18593	4.89668	5.7414e-08	3.54727e-05
ENST00000317734	ENSG00000080189	SLC35C2	transcript	0.0204943	0.617947	-4.91419	0.000174234	0.00857158
ENST00000317829	ENSG00000166025	AMOTL1	transcript	15.6061	2.08151	2.90641	5.14302e-06	0.000795562
ENST00000317995	ENSG00000178538	CA8	transcript	5.24603	1.19079	2.1393	0.000875997	0.0250432
ENST00000318100	ENSG00000258366	RTEL1	transcript	0	0.479334	#NAME?	9.64919e-05	0.00566192
ENST00000318247	ENSG00000143365	RORC	transcript	12.4064	1.54086	3.00929	0.00167691	0.0380741
ENST00000318266	ENSG00000132670	PTPRA	transcript	0.488622	0.039892	3.61455	0.00160411	0.0370788
ENST00000319332	ENSG00000090530	P3H2	transcript	3.38884	18.0576	-2.41374	0.000470705	0.0165129
ENST00000319441	ENSG00000124253	PCK1	transcript	0.133296	4.00681	-4.90975	0.00128533	0.0320365
ENST00000319518	ENSG00000178773	CPNE7	transcript	0.497873	0	Inf	0.00107459	0.0285092
ENST00000319540	ENSG00000145284	SCD5	transcript	14.6116	97.8934	-2.7441	5.42461e-05	0.00382392
ENST00000319555	ENSG00000179588	ZFPM1	transcript	5.82202	1.44697	2.00848	0.00024615	0.01071
ENST00000319653	ENSG00000155816	FMN2	transcript	9.76736	1.66102	2.5559	7.68174e-06	0.0010384
ENST00000319945	ENSG00000141576	RNF157	transcript	0.1238	0	Inf	0.00118528	0.0304236
ENST00000320081	ENSG00000115295	CLIP4	transcript	24.3126	7.54325	1.68845	0.000643081	0.0202959
ENST00000320267	ENSG00000118307	CASC1	transcript	0.441403	0	Inf	0.000224303	0.0101128
ENST00000320285	ENSG00000026652	AGPAT4	transcript	4.60978	1.18952	1.95431	0.000252971	0.0109029
ENST00000320578	ENSG00000179331	RAB39A	transcript	4.66558	0.938115	2.31422	0.000343493	0.0133326
ENST00000320583	ENSG00000197343	ZNF655	transcript	1.97655	7.66524	-1.95535	0.00189015	0.0412569
ENST00000320619	ENSG00000186187	ZNRF1	transcript	1.86796	0.109979	4.08616	4.41258e-05	0.00331996
ENST00000320623	ENSG00000181019	NQO1	transcript	1.58338	6.35401	-2.00466	0.00106182	0.0282824
ENST00000320634	ENSG00000135472	FAIM2	transcript	71.4508	5.75368	3.63439	2.30999e-05	0.00219279
ENST00000320636	ENSG00000179841	AKAP5	transcript	0.361498	0.0606201	2.57612	0.00223144	0.0460191
ENST00000320672	ENSG00000145687	SSBP2	transcript	8.27944	2.05165	2.01275	8.47757e-05	0.0051799
ENST00000321037	ENSG00000001561	ENPP4	transcript	22.2071	5.61603	1.9834	7.76008e-05	0.00487
ENST00000321276	ENSG00000163082	SGPP2	transcript	10.5791	3.1954	1.72715	0.00212922	0.0445672
ENST00000321322	ENSG00000177103	DSCAML1	transcript	1.24985	0.219631	2.5086	0.00147772	0.0350874
ENST00000321731	ENSG00000179008	C14orf39	transcript	3.21877	0.19792	4.02352	4.61428e-06	0.000743331
ENST00000322002	ENSG00000176887	SOX11	transcript	0.964096	0.0105837	6.50926	8.96563e-07	0.000235516
ENST00000322038	ENSG00000179981	TSHZ1	transcript	5.85026	1.66328	1.81447	0.0016098	0.0371362
ENST00000322165	ENSG00000025423	HSD17B6	transcript	0	1.19815	#NAME?	2.25057e-09	2.9548e-06
ENST00000322247	ENSG00000177150	FAM210A	transcript	0.532676	0.00436543	6.93099	1.46707e-05	0.00160678
ENST00000322329	ENSG00000179673	RPRML	transcript	0.351857	0.00254129	7.11329	8.62701e-05	0.00522195
ENST00000322350	ENSG00000164318	EGFLAM	transcript	12.0299	0.55342	4.4421	1.89236e-09	2.65013e-06
ENST00000322563	ENSG00000085741	WNT11	transcript	0.879434	10.3857	-3.56189	3.25876e-05	0.00274041
ENST00000322611	ENSG00000176788	BASP1	transcript	21.8098	4.10177	2.41066	3.17377e-05	0.00270138
ENST00000322684	ENSG00000153944	MSI2	transcript	1.78701	6.45449	-1.85276	0.00242523	0.0486243
ENST00000322893	ENSG00000140015	KCNH5	transcript	9.46164	0.763175	3.632	0.00113237	0.0294834
ENST00000322912	ENSG00000132026	RTBDN	transcript	2.95862	0.063937	5.53213	0.000883977	0.0252099
ENST00000323115	ENSG00000148053	NTRK2	transcript	0.177896	0	Inf	0.00144348	0.0346087
ENST00000323347	ENSG00000108604	SMARCD2	transcript	0.0402807	0.834411	-4.3726	0.00020945	0.00965824
ENST00000323372	ENSG00000179761	PIPOX	transcript	0.866099	0.174118	2.31447	0.00134883	0.0330469
ENST00000323446	ENSG00000169169	CPT1C	transcript	2.50434	0.151964	4.04263	0.000384896	0.0144381
ENST00000323469	ENSG00000176490	DIRAS1	transcript	7.1191	0.665715	3.41872	0.000120372	0.00664991
ENST00000323523	ENSG00000181458	TMEM45A	transcript	23.3383	4.71112	2.30855	0.00145971	0.034845
ENST00000323670	ENSG00000131943	C19orf12	transcript	0.609595	4.47776	-2.87686	0.000806033	0.0237809
ENST00000324000	ENSG00000177511	ST8SIA3	transcript	23.8752	1.3708	4.12242	1.97947e-05	0.00197258
ENST00000324189	ENSG00000176383	B3GNT4	transcript	1.45645	0.00436914	8.38089	1.09044e-09	1.73533e-06
ENST00000324684	ENSG00000161542	PRPSAP1	transcript	0	0.364285	#NAME?	0.00208784	0.0440878
ENST00000324873	ENSG00000176046	NUPR1	transcript	2.45611	14.5706	-2.56862	0.00161945	0.0372893
ENST00000324972	ENSG00000158560	DYNC1I1	transcript	2.78852	0.102094	4.77153	0.000342366	0.0133192
ENST00000324989	ENSG00000072832	CRMP1	transcript	1.84222	0.32352	2.50952	0.00202346	0.0431796
ENST00000325110	ENSG00000112972	HMGCS1	transcript	10.794	187.03	-4.11497	2.0906e-07	8.64498e-05
ENST00000325203	ENSG00000091879	ANGPT2	transcript	4.78919	0.324275	3.88449	5.38906e-06	0.000816781
ENST00000325234	ENSG00000149782	PLCB3	transcript	0.766904	0.00384043	7.64164	1.18416e-05	0.00139576
ENST00000325551	ENSG00000119326	CTNNAL1	transcript	28.0086	102.009	-1.86476	0.000789941	0.0234312
ENST00000325590	ENSG00000078053	AMPH	transcript	1.83538	0.0349371	5.71517	0.000481423	0.0167435
ENST00000325617	ENSG00000153132	CLGN	transcript	20.1965	0.965704	4.38638	8.33105e-08	4.62981e-05
ENST00000325885	ENSG00000005981	ASB4	transcript	3.17654	50.1661	-3.98118	0.0001981	0.0093058
ENST00000325897	ENSG00000177182	CLVS1	transcript	0.533877	0.00474643	6.81352	0.00172823	0.0388613
ENST00000326035	ENSG00000177453	NIM1K	transcript	2.93294	0.381407	2.94294	0.000786216	0.0233537
ENST00000326427	ENSG00000135916	ITM2C	transcript	91.7704	12.8928	2.83146	1.24385e-06	0.00029227
ENST00000326441	ENSG00000198300	PEG3	transcript	31.6976	102.701	-1.69601	0.000890727	0.0252887
ENST00000326474	ENSG00000180044	C3orf80	transcript	0.684643	0.0975056	2.8118	0.000767551	0.0228917
ENST00000326665	ENSG00000178965	ERICH3	transcript	5.02321	1.04453	2.26575	0.00154989	0.0361834
ENST00000326695	ENSG00000152214	RIT2	transcript	2.80764	0.0122731	7.83771	4.60482e-06	0.000742946
ENST00000326724	ENSG00000181409	AATK	transcript	7.85761	2.02225	1.95813	0.000518859	0.0176495
ENST00000326813	ENSG00000162643	WDR63	transcript	0.00559986	0.479859	-6.42108	5.01807e-05	0.00362243
ENST00000326828	ENSG00000080644	CHRNA3	transcript	163.464	10.1917	4.0035	0.000155512	0.00799445
ENST00000326958	ENSG00000113389	NPR3	transcript	0.347858	1.64117	-2.23816	0.00129029	0.032122
ENST00000327097	ENSG00000019169	MARCO	transcript	0.969328	14.5609	-3.90897	8.56749e-05	0.00520757
ENST00000327238	ENSG00000155229	MMS19	transcript	0	2.18323	#NAME?	0.000140615	0.00743666
ENST00000327259	ENSG00000179292	TMEM151A	transcript	7.13568	0.474965	3.90916	5.92184e-05	0.00407671
ENST00000327299	ENSG00000162433	AK4	transcript	16.19	0.309855	5.70737	0.000107699	0.00614447
ENST00000327325	ENSG00000104938	CLEC4M	transcript	0.0521943	1.43241	-4.77841	0.000116351	0.0064914
ENST00000327355	ENSG00000185442	FAM174B	transcript	13.9431	1.66527	3.06572	2.65795e-07	0.000101141
ENST00000327419	ENSG00000185742	C11orf87	transcript	1.3084	0.128682	3.34592	5.43544e-06	0.000822327
ENST00000327606	ENSG00000185231	MC2R	transcript	2.00183	28.0905	-3.8107	0.00156904	0.0364684
ENST00000327726	ENSG00000197766	CFD	transcript	3.27486	26.5937	-3.02158	0.000396261	0.0146616
ENST00000327835	ENSG00000164684	ZNF704	transcript	22.1033	8.3932	1.39697	0.00212841	0.0445672
ENST00000327876	ENSG00000184261	KCNK12	transcript	1.44218	0.0847214	4.08938	1.19662e-05	0.00140571
ENST00000327921	ENSG00000066629	EML1	transcript	2.27113	0.13098	4.11599	0.000237639	0.0104874
ENST00000327946	ENSG00000182771	GRID1	transcript	8.4467	1.73807	2.2809	3.65298e-05	0.0029401
ENST00000327979	ENSG00000042062	RIPOR3	transcript	0.877538	11.2816	-3.68437	2.80989e-06	0.000518685
ENST00000328224	ENSG00000182255	KCNA4	transcript	0.877674	7.3508	-3.06614	0.00163768	0.037547
ENST00000328345	ENSG00000184486	POU3F2	transcript	0.386086	0.0398319	3.27693	2.59853e-05	0.00238239
ENST00000328559	ENSG00000109771	LRP2BP	transcript	1.48749	0.175782	3.08102	1.2709e-05	0.00145632
ENST00000328568	ENSG00000135439	AGAP2	transcript	7.26911	0.691542	3.39389	0.00143977	0.0346044
ENST00000328741	ENSG00000182575	NXPH3	transcript	3.74721	0.748366	2.324	0.000510678	0.0174489
ENST00000328759	ENSG00000185453	ZSWIM9	transcript	0.237263	0	Inf	0.00178088	0.0396127
ENST00000328880	ENSG00000182782	HCAR2	transcript	0.04463	0.393991	-3.14208	0.000965782	0.0266358
ENST00000328916	ENSG00000182326	C1S	transcript	1.35566	12.7754	-3.2363	4.12164e-05	0.00319254
ENST00000328933	ENSG00000100321	SYNGR1	transcript	15.4236	4.25018	1.85955	0.00155351	0.0362278
ENST00000329146	ENSG00000182809	CRIP2	transcript	46.7121	12.3898	1.91465	0.000113527	0.0063765
ENST00000329203	ENSG00000182103	FAM181B	transcript	4.22273	0.492014	3.10141	0.000330462	0.013026
ENST00000329309	ENSG00000185290	NUPR2	transcript	0.0984149	0.757001	-2.94335	0.00238099	0.0480559
ENST00000329492	ENSG00000008735	MAPK8IP2	transcript	24.5773	6.59163	1.89862	0.000580756	0.0189738
ENST00000329597	ENSG00000188488	SERPINA5	transcript	0.620754	3.62742	-2.54685	0.000335929	0.0131569
ENST00000329905	ENSG00000185933	CALHM1	transcript	0.232497	0.00654529	5.15061	0.00149026	0.0352638
ENST00000330106	ENSG00000184524	CEND1	transcript	15.7123	1.11818	3.81266	0.000521118	0.0176906
ENST00000330194	ENSG00000183346	CABCOCO1	transcript	2.65189	0.231143	3.52017	8.43271e-05	0.00516149
ENST00000330261	ENSG00000182676	PPP1R27	transcript	0	0.217812	#NAME?	4.31454e-05	0.00327434
ENST00000330315	ENSG00000183770	FOXL2	transcript	0.112716	1.55469	-3.78587	0.00085433	0.0246626
ENST00000330430	ENSG00000172348	RCAN2	transcript	0.00514571	0.927455	-7.49376	1.21629e-05	0.00141474
ENST00000330452	ENSG00000163932	PRKCD	transcript	4.14046	22.0874	-2.41536	7.771e-05	0.00487
ENST00000330676	ENSG00000185561	TLCD2	transcript	1.25076	6.80484	-2.44375	2.92354e-05	0.00257176
ENST00000330883	ENSG00000055118	KCNH2	transcript	12.9777	0.440736	4.87997	1.29397e-07	6.35092e-05
ENST00000331001	ENSG00000163126	ANKRD23	transcript	0.353675	0	Inf	0.001527	0.0358699
ENST00000331075	ENSG00000185133	INPP5J	transcript	1.18681	0.00257586	8.84782	7.66266e-12	2.5151e-08
ENST00000331161	ENSG00000151023	ENKUR	transcript	0.996631	0.0358987	4.79505	1.19782e-05	0.00140571
ENST00000331224	ENSG00000185559	DLK1	transcript	276.356	48.6163	2.50702	5.85954e-06	0.000864787
ENST00000331428	ENSG00000172967	XKR3	transcript	0	0.0785714	#NAME?	0.000143232	0.00752205
ENST00000331462	ENSG00000128645	HOXD1	transcript	0.819903	0.0999131	3.03671	0.000282775	0.0117332
ENST00000331565	ENSG00000197106	SLC6A17	transcript	25.4886	2.59747	3.29467	0.000218159	0.00992372
ENST00000331581	ENSG00000182985	CADM1	transcript	0.470814	0.0139767	5.07406	3.73554e-06	0.000640057
ENST00000331593	ENSG00000183682	BMP8A	transcript	2.33606	0.283334	3.0435	0.00039527	0.0146442
ENST00000331826	ENSG00000140479	PCSK6	transcript	0.67413	0	Inf	6.66889e-05	0.00439431
ENST00000331858	ENSG00000182747	SLC35D3	transcript	32.7357	0.66115	5.62974	3.04359e-07	0.000109479
ENST00000331898	ENSG00000183715	OPCML	transcript	1.56742	0.14044	3.48037	0.000803971	0.0237268
ENST00000332050	ENSG00000182944	EWSR1	transcript	1.42113	5.71832	-2.00856	0.00165617	0.037811
ENST00000332191	ENSG00000185008	ROBO2	transcript	1.94948	0.00269643	9.49782	3.61194e-10	6.32288e-07
ENST00000332272	ENSG00000183196	CHST6	transcript	0.136191	1.3651	-3.32531	0.000209176	0.00965305
ENST00000332431	ENSG00000182916	TCEAL7	transcript	30.7844	3.09671	3.3134	2.65751e-05	0.00241668
ENST00000332432	ENSG00000183654	2019-03-11	transcript	3.8382	0.108528	5.14429	1.61771e-07	7.34373e-05
ENST00000332438	ENSG00000184451	CCR10	transcript	7.8809	0.938483	3.06996	0.00103364	0.0278018
ENST00000332582	ENSG00000184194	GPR173	transcript	5.84188	0.874029	2.74068	5.8598e-06	0.000864787
ENST00000332647	ENSG00000179083	FAM133A	transcript	0.143889	0.013245	3.44144	0.00168865	0.038225
ENST00000332822	ENSG00000183691	NOG	transcript	3.03246	0.103915	4.86701	0.000385034	0.0144382
ENST00000332843	ENSG00000184374	COLEC10	transcript	0.371323	3.25103	-3.13015	0.00181204	0.0401019
ENST00000332853	ENSG00000165633	VSTM4	transcript	9.32375	35.7561	-1.93921	0.000908717	0.0256142
ENST00000332995	ENSG00000112137	PHACTR1	transcript	4.33472	0.710763	2.6085	2.14511e-05	0.00208811
ENST00000333274	ENSG00000184349	EFNA5	transcript	8.03309	0.688355	3.54473	5.67441e-07	0.000170774
ENST00000333447	ENSG00000139220	PPFIA2	transcript	1.55852	0.111596	3.80383	3.43578e-05	0.00282214
ENST00000333538	ENSG00000185274	GALNT17	transcript	0.418751	3.01942	-2.85011	0.000218406	0.00993064
ENST00000333677	ENSG00000183111	ARHGEF37	transcript	6.70284	1.49459	2.16502	6.6463e-05	0.00439045
ENST00000333684	ENSG00000180176	TH	transcript	51.154	0	Inf	0.000200635	0.00939513
ENST00000333813	ENSG00000184811	TRARG1	transcript	0.0382884	3.21794	-6.39309	0.00171293	0.0385917
ENST00000333891	ENSG00000186472	PCLO	transcript	13.1085	2.25891	2.53681	1.72341e-06	0.000367917
ENST00000333896	ENSG00000115306	SPTBN1	transcript	11.3036	39.5215	-1.80586	0.00230423	0.0471039
ENST00000333907	ENSG00000144406	UNC80	transcript	7.42039	1.12894	2.71653	0.000374976	0.0141774
ENST00000334036	ENSG00000184911	DMRTC1B	transcript	2.55782	0.194386	3.71792	0.00152378	0.0358288
ENST00000334186	ENSG00000177380	PPFIA3	transcript	6.51334	1.06585	2.6114	1.66176e-05	0.00174714
ENST00000334192	ENSG00000066629	EML1	transcript	2.00214	0	Inf	0.000121252	0.00667826
ENST00000334274	ENSG00000176148	TCP11L1	transcript	19.6254	5.40688	1.85986	0.000621519	0.0198664
ENST00000334310	ENSG00000187079	TEAD1	transcript	0.193541	0.00391429	5.62775	0.000618814	0.0198292
ENST00000334462	ENSG00000168890	TMEM150A	transcript	0.0208719	0.957749	-5.52002	0.000766015	0.02287
ENST00000334490	ENSG00000186354	C9orf47	transcript	0	0.170698	#NAME?	0.00169536	0.0383252
ENST00000334530	ENSG00000168476	REEP4	transcript	0	0.328953	#NAME?	0.000916688	0.0257715
ENST00000334575	ENSG00000243955	GSTA1	transcript	35.5583	550.251	-3.95183	0.00128244	0.0319722
ENST00000334634	ENSG00000163462	TRIM46	transcript	1.92566	0	Inf	2.67936e-12	1.12568e-08
ENST00000334654	ENSG00000100604	CHGA	transcript	3258.67	68.4432	5.57323	4.21065e-06	0.000695372
ENST00000334928	ENSG00000179168	GGN	transcript	0.544195	0.10536	2.36879	0.00144345	0.0346087
ENST00000335012	ENSG00000187068	C3orf70	transcript	4.21162	0.971962	2.1154	9.65721e-05	0.00566346
ENST00000335099	ENSG00000186907	RTN4RL2	transcript	0.883964	0.179217	2.30228	0.0017112	0.0385691
ENST00000335209	ENSG00000088992	TESC	transcript	4.30579	18.9547	-2.1382	0.00170706	0.0385128
ENST00000335350	ENSG00000107731	UNC5B	transcript	46.4557	6.06046	2.93836	3.16545e-07	0.000113087
ENST00000335523	ENSG00000187135	VSTM2B	transcript	0.388476	0.0293961	3.72413	0.000545147	0.0182236
ENST00000335585	ENSG00000074211	PPP2R2C	transcript	8.22349	0.785613	3.38786	0.000159648	0.00811595
ENST00000335790	ENSG00000166407	LMO1	transcript	4.39865	0.224658	4.29126	6.05497e-05	0.00412969
ENST00000336057	ENSG00000108840	HDAC5	transcript	2.62956	0.19393	3.76122	4.28283e-05	0.00326253
ENST00000336098	ENSG00000171557	FGG	transcript	0.116282	19.0914	-7.35915	1.74108e-06	0.000370184
ENST00000336292	ENSG00000182253	SYNM	transcript	37.1941	9.53743	1.9634	0.000884552	0.0252122
ENST00000336411	ENSG00000160868	CYP3A4	transcript	0.0631274	2.01395	-4.99562	0.000356922	0.013667
ENST00000336596	ENSG00000044524	EPHA3	transcript	3.13292	0.646567	2.27663	0.0016354	0.0375292
ENST00000336687	ENSG00000109084	TMEM97	transcript	0.005042	0.221444	-5.4568	0.000339793	0.0132675
ENST00000336689	ENSG00000088280	ASAP3	transcript	1.72403	10.2327	-2.56933	0.000146377	0.00764897
ENST00000336775	ENSG00000112276	BVES	transcript	0.117366	0	Inf	0.000182094	0.00879351
ENST00000336798	ENSG00000162512	SDC3	transcript	15.1124	59.2896	-1.97205	0.00057908	0.0189301
ENST00000336898	ENSG00000158555	GDPD5	transcript	8.88704	2.49981	1.82988	0.000938645	0.0261995
ENST00000336917	ENSG00000144331	ZNF385B	transcript	0	0.126875	#NAME?	0.000545426	0.0182271
ENST00000337147	ENSG00000092820	EZR	transcript	0.400992	3.8729	-3.27177	9.24646e-07	0.000240989
ENST00000337231	ENSG00000109089	CDR2L	transcript	11.5683	3.18445	1.86106	0.000679464	0.0211267
ENST00000337404	ENSG00000112096	SOD2	transcript	0.256366	3.4961	-3.76947	0.000859144	0.0247229
ENST00000337435	ENSG00000170113	NIPA1	transcript	13.8628	2.83916	2.28768	1.37713e-05	0.00153713
ENST00000337530	ENSG00000165185	KIAA1958	transcript	1.94368	7.08681	-1.86635	0.000780666	0.0232085
ENST00000337554	ENSG00000100300	TSPO	transcript	11.5977	39.6425	-1.77321	0.00166579	0.0379199
ENST00000337664	ENSG00000109576	AADAT	transcript	4.20463	1.24637	1.75424	0.00196653	0.0423808
ENST00000337774	ENSG00000127241	MASP1	transcript	0.0435341	0.529084	-3.60328	0.00185615	0.0407945
ENST00000337836	ENSG00000039537	C6	transcript	0	1.79033	#NAME?	9.27826e-06	0.00117838
ENST00000337881	ENSG00000171476	HOPX	transcript	0.0158899	0.282765	-4.15343	0.00203259	0.0432711
ENST00000337919	ENSG00000164683	HEY1	transcript	5.30165	0.13326	5.31412	1.75305e-09	2.48821e-06
ENST00000338056	ENSG00000105784	RUNDC3B	transcript	3.10839	12.2651	-1.98032	0.00238035	0.0480559
ENST00000338121	ENSG00000125812	GZF1	transcript	0.0539184	1.25437	-4.54004	1.68529e-05	0.00175774
ENST00000338257	ENSG00000142347	MYO1F	transcript	0.429247	0.0419286	3.3558	0.000149731	0.00775095
ENST00000338305	ENSG00000156564	LRFN2	transcript	3.314	0.147094	4.49377	6.60051e-05	0.0043712
ENST00000338312	ENSG00000091879	ANGPT2	transcript	0.519818	0	Inf	5.64189e-05	0.00394268
ENST00000338316	ENSG00000078295	ADCY2	transcript	5.38944	0.733255	2.87775	2.55082e-06	0.000480529
ENST00000338327	ENSG00000273173	SNURF	transcript	1.1344	0.0567083	4.32223	0.00109872	0.0289517
ENST00000338333	ENSG00000188573	FBLL1	transcript	6.92018	1.06627	2.69823	0.000185103	0.00889793
ENST00000338387	ENSG00000079101	CLUL1	transcript	0.458	0	Inf	0.00167598	0.0380732
ENST00000338492	ENSG00000151640	DPYSL4	transcript	6.19308	0.610734	3.34204	2.4221e-06	0.000463677
ENST00000338502	ENSG00000188766	SPRED3	transcript	4.27433	0.244055	4.13042	3.70427e-07	0.000125554
ENST00000338700	ENSG00000109654	TRIM2	transcript	42.0122	13.5737	1.63	0.000676375	0.0210494
ENST00000338702	ENSG00000189221	MAOA	transcript	5.93543	19.3142	-1.70224	0.00180773	0.040032
ENST00000338797	ENSG00000105662	CRTC1	transcript	9.00818	2.88347	1.64343	0.00142052	0.0342676
ENST00000338821	ENSG00000054793	ATP9A	transcript	26.2273	8.66802	1.5973	0.00146034	0.034852
ENST00000338883	ENSG00000180815	MAP3K15	transcript	2.24871	25.3168	-3.49293	0.00117988	0.0303371
ENST00000338969	ENSG00000100505	TRIM9	transcript	0.673242	0.0640447	3.39397	0.00023628	0.0104493
ENST00000339266	ENSG00000080845	DLGAP4	transcript	6.03069	0	Inf	3.79897e-08	2.6425e-05
ENST00000339394	ENSG00000162512	SDC3	transcript	5.43433	21.4668	-1.98193	0.00139922	0.0339096
ENST00000339450	ENSG00000099219	ERMP1	transcript	10.4856	33.923	-1.69385	0.00122384	0.0311169
ENST00000339474	ENSG00000176809	LRRC37A3	transcript	0.540846	0.036681	3.88211	0.000313365	0.012529
ENST00000339488	ENSG00000244694	PTCHD4	transcript	1.49512	0.213549	2.80762	0.00103142	0.0277784
ENST00000339570	ENSG00000073060	SCARB1	transcript	18.0982	70.7527	-1.96693	0.000826377	0.0241438
ENST00000339618	ENSG00000072210	ALDH3A2	transcript	7.92736	38.1351	-2.26621	0.00014967	0.00775095
ENST00000339701	ENSG00000164796	CSMD3	transcript	1.94495	0	Inf	1.17324e-05	0.00138772
ENST00000339711	ENSG00000152784	PRDM8	transcript	1.02569	0.19778	2.37462	0.000806332	0.0237831
ENST00000339750	ENSG00000176406	RIMS2	transcript	0.363904	3.97264	-3.44847	1.45138e-05	0.00159459
ENST00000339773	ENSG00000135622	SEMA4F	transcript	0.146423	0	Inf	3.71851e-06	0.000639493
ENST00000339843	ENSG00000106258	CYP3A5	transcript	0.339349	3.67715	-3.43775	0.000417271	0.0151883
ENST00000339944	ENSG00000170262	MRAP	transcript	0.298258	4.22682	-3.82494	0.000558539	0.0185005
ENST00000340150	ENSG00000073067	CYP2W1	transcript	0.0313263	0.407489	-3.70132	3.09324e-05	0.00266087
ENST00000340368	ENSG00000186480	INSIG1	transcript	10.1381	74.5513	-2.87844	3.53e-06	0.00061487
ENST00000340370	ENSG00000116641	DOCK7	transcript	6.14773	0.0316081	7.60361	9.31657e-11	2.22397e-07
ENST00000340381	ENSG00000188807	TMEM201	transcript	2.55838	0.670271	1.93241	0.000963598	0.0266061
ENST00000340385	ENSG00000117592	PRDX6	transcript	34.9094	104.988	-1.58854	0.00145717	0.0348143
ENST00000340415	ENSG00000172794	RAB37	transcript	0.169608	0.0147701	3.52145	0.00190857	0.041538
ENST00000340607	ENSG00000148344	PTGES	transcript	2.98378	0.609475	2.2915	0.000733194	0.0221775
ENST00000340635	ENSG00000113448	PDE4D	transcript	3.30208	0.824319	2.0021	0.000705947	0.0216553
ENST00000340717	ENSG00000165105	RASEF	transcript	1.91572	0.0581386	5.04224	6.75069e-07	0.000197506
ENST00000340736	ENSG00000072071	ADGRL1	transcript	9.70568	1.81783	2.41662	7.17025e-05	0.00460901
ENST00000340749	ENSG00000173262	SLC2A14	transcript	0.000764429	0.154655	-7.66046	3.92096e-05	0.00310113
ENST00000340799	ENSG00000186868	MAPT	transcript	3.33882	0.222522	3.90732	6.19479e-05	0.00419357
ENST00000340811	ENSG00000057294	PKP2	transcript	3.70068	0.924014	2.00181	0.00116169	0.0299903
ENST00000340855	ENSG00000010404	IDS	transcript	160.15	17.3981	3.20242	9.69095e-09	9.42472e-06
ENST00000340888	ENSG00000130822	PNCK	transcript	1.07526	0.0158819	6.08117	6.51314e-05	0.0043352
ENST00000340994	ENSG00000170927	PKHD1	transcript	0.0167491	0	Inf	0.000199915	0.00937397
ENST00000341016	ENSG00000187516	HYPM	transcript	0.0311031	0.494118	-3.98972	0.00149111	0.0352739
ENST00000341060	ENSG00000111802	TDP2	transcript	2.95168	0.581202	2.34443	0.00172064	0.0387184
ENST00000341099	ENSG00000140009	ESR2	transcript	0.00603957	1.06172	-7.45774	3.5012e-09	4.27606e-06
ENST00000341156	ENSG00000135454	B4GALNT1	transcript	2.776	0.269745	3.36334	1.97185e-05	0.00196872
ENST00000341193	ENSG00000173805	HAP1	transcript	0.398111	0	Inf	9.70014e-07	0.00024729
ENST00000341267	ENSG00000185559	DLK1	transcript	1136.16	161.236	2.81693	1.19383e-07	5.94272e-05
ENST00000341413	ENSG00000103253	HAGHL	transcript	0.600377	0.0290471	4.3694	0.00219407	0.0454895
ENST00000341420	ENSG00000125848	FLRT3	transcript	5.94813	0.20699	4.84481	0.000161164	0.00816968
ENST00000341426	ENSG00000008130	NADK	transcript	8.31998	31.8079	-1.93473	0.000305106	0.0122971
ENST00000341462	ENSG00000077782	FGFR1	transcript	0.347787	0.0492124	2.82111	0.000995222	0.02716
ENST00000341511	ENSG00000107331	ABCA2	transcript	1.70522	0.0386483	5.46341	0.000203186	0.00947196
ENST00000341552	ENSG00000181378	CFAP65	transcript	0.136016	0.0131137	3.37463	0.00038914	0.014535
ENST00000341618	ENSG00000156265	MAP3K7CL	transcript	0.208715	0	Inf	0.00127855	0.0319457
ENST00000341633	ENSG00000103351	CLUAP1	transcript	0.190644	0.00433657	5.45818	0.00248461	0.0493583
ENST00000341697	ENSG00000143434	SEMA6C	transcript	3.72352	0.414864	3.16596	0.000362549	0.0138336
ENST00000341785	ENSG00000143340	FAM163A	transcript	20.3886	2.00319	3.34739	0.000260161	0.0110944
ENST00000341928	ENSG00000082397	EPB41L3	transcript	7.80436	1.38701	2.49231	0.000653905	0.0205204
ENST00000341998	ENSG00000155886	SLC24A2	transcript	45.078	2.45249	4.20011	0.000110576	0.00625761
ENST00000342056	ENSG00000185760	KCNQ5	transcript	2.11223	0.13698	3.94673	3.41887e-07	0.000119698
ENST00000342081	ENSG00000169435	RASSF6	transcript	1.79549	0.000751857	11.2216	3.32467e-07	0.000117058
ENST00000342301	ENSG00000028277	POU2F2	transcript	2.37312	0.211896	3.48536	0.000619838	0.0198486
ENST00000342316	ENSG00000178662	CSRNP3	transcript	0.520473	0.008587	5.92153	1.95708e-07	8.35602e-05
ENST00000342421	ENSG00000188107	EYS	transcript	0.348406	0	Inf	7.18488e-06	0.000994124
ENST00000342480	ENSG00000114631	PODXL2	transcript	33.5719	8.70056	1.94807	0.000335958	0.0131569
ENST00000342620	ENSG00000138835	RGS3	transcript	0.715327	0.129585	2.46471	0.00103714	0.0278532
ENST00000342711	ENSG00000171219	CDC42BPG	transcript	0.27474	2.16902	-2.9809	0.000172579	0.00851409
ENST00000342740	ENSG00000186648	CARMIL3	transcript	2.2741	0.257886	3.14049	5.71023e-05	0.00397457
ENST00000342945	ENSG00000060982	BCAT1	transcript	0.30937	0	Inf	0.000183855	0.00885007
ENST00000343003	ENSG00000182957	SPATA13	transcript	0.017856	0.277622	-3.95864	0.000877936	0.0250781
ENST00000343115	ENSG00000137710	RDX	transcript	0.0107694	0.149716	-3.79722	0.000137552	0.00731892
ENST00000343218	ENSG00000113657	DPYSL3	transcript	33.4236	5.70082	2.55163	0.00140664	0.0340423
ENST00000343231	ENSG00000120992	LYPLA1	transcript	0	0.209736	#NAME?	5.75602e-05	0.00399058
ENST00000343245	ENSG00000057663	ATG5	transcript	0.334833	3.72808	-3.47692	0.000709959	0.021696
ENST00000343420	ENSG00000196352	CD55	transcript	0.251438	2.57331	-3.35535	0.00015071	0.0077901
ENST00000343516	ENSG00000167971	CASKIN1	transcript	5.1052	0.329042	3.95562	2.46556e-07	9.59129e-05
ENST00000343600	ENSG00000139793	MBNL2	transcript	2.29619	20.0078	-3.12325	3.5926e-05	0.0029004
ENST00000343736	ENSG00000005379	TSPOAP1	transcript	0	0.265194	#NAME?	0.000104187	0.00601267
ENST00000343744	ENSG00000162390	ACOT11	transcript	5.15504	1.43254	1.84741	0.00123163	0.0312503
ENST00000343975	ENSG00000113161	HMGCR	transcript	7.35485	54.2654	-2.88326	8.74644e-06	0.00112078
ENST00000344029	ENSG00000143502	SUSD4	transcript	4.91537	0.984658	2.3196	0.00125227	0.0315949
ENST00000344036	ENSG00000165637	VDAC2	transcript	0.674321	7.46247	-3.46815	0.00242582	0.0486243
ENST00000344086	ENSG00000160712	IL6R	transcript	0	0.123965	#NAME?	0.00101946	0.0276045
ENST00000344089	ENSG00000089250	NOS1	transcript	0.742044	0	Inf	0.00171576	0.0386388
ENST00000344120	ENSG00000187678	SPRY4	transcript	39.2311	12.8319	1.61227	0.00068396	0.021194
ENST00000344280	ENSG00000165972	CCDC38	transcript	0.00310429	0.0813386	-4.71161	0.000556204	0.0184639
ENST00000344290	ENSG00000186868	MAPT	transcript	1.05124	0.192269	2.45089	0.00163727	0.037547
ENST00000344327	ENSG00000137672	TRPC6	transcript	2.53407	0.513669	2.30255	0.00074486	0.022404
ENST00000344413	ENSG00000056291	NPFFR2	transcript	1.78283	0	Inf	1.13749e-05	0.00135766
ENST00000344429	ENSG00000139910	NOVA1	transcript	3.33484	0.329565	3.33898	0.000265081	0.0112267
ENST00000344523	ENSG00000148200	NR6A1	transcript	0.159188	0	Inf	0.000376946	0.0142314
ENST00000344610	ENSG00000116678	LEPR	transcript	0.00807857	0.263168	-5.02574	0.00118169	0.0303685
ENST00000344657	ENSG00000153820	SPHKAP	transcript	0.333023	0	Inf	0.00230138	0.0470732
ENST00000344770	ENSG00000174827	PDZK1	transcript	2.37746	0.00151986	10.6113	7.98564e-06	0.00106037
ENST00000344773	ENSG00000158019	BABAM2	transcript	3.47701	32.2152	-3.21182	3.33233e-07	0.000117058
ENST00000344788	ENSG00000008196	TFAP2B	transcript	4.92863	0.511334	3.26885	0.00192753	0.041806
ENST00000344791	ENSG00000183060	LYSMD4	transcript	0.452555	0.00786586	5.84634	0.00148366	0.035172
ENST00000344799	ENSG00000189108	IL1RAPL2	transcript	0.139199	0	Inf	0.00124639	0.0315091
ENST00000344930	ENSG00000196247	ZNF107	transcript	0.0930716	0.966336	-3.37611	0.00085401	0.0246626
ENST00000344949	ENSG00000036054	TBC1D23	transcript	0.721481	3.82992	-2.40828	0.000228889	0.0102432
ENST00000345008	ENSG00000150551	LYPD1	transcript	0.122362	0	Inf	0.00101292	0.0274793
ENST00000345146	ENSG00000138413	IDH1	transcript	3.51637	22.9129	-2.704	3.51322e-05	0.00285828
ENST00000345249	ENSG00000138032	PPM1B	transcript	0.36104	0	Inf	0.00216143	0.0450528
ENST00000345383	ENSG00000165533	TTC8	transcript	1.96083	0.0521493	5.23267	0.000111633	0.00629707
ENST00000345512	ENSG00000060656	PTPRU	transcript	2.24717	0.192367	3.54618	0.00240659	0.0484169
ENST00000345530	ENSG00000118965	WDR35	transcript	3.47158	0.207275	4.06597	1.28949e-05	0.00147057
ENST00000345941	ENSG00000139679	LPAR6	transcript	0.00618243	0.788342	-6.9945	0.00244077	0.0488586
ENST00000345988	ENSG00000118898	PPL	transcript	0.387021	1.90492	-2.29925	0.00187135	0.0410239
ENST00000346027	ENSG00000146872	TLK2	transcript	0	1.40564	#NAME?	2.38731e-06	0.000459242
ENST00000346042	ENSG00000113231	PDE8B	transcript	0.848676	0	Inf	4.31548e-06	0.000706416
ENST00000346049	ENSG00000120899	PTK2B	transcript	4.61197	0.663137	2.798	0.00164452	0.0376315
ENST00000346177	ENSG00000128591	FLNC	transcript	1.04157	1.12857e-05	16.4939	0.00120371	0.0307389
ENST00000346208	ENSG00000107485	GATA3	transcript	29.1543	1.88678	3.94971	3.69928e-09	4.46605e-06
ENST00000346454	ENSG00000149295	DRD2	transcript	5.70773	0.235636	4.59828	0.00211204	0.0443669
ENST00000346498	ENSG00000214050	FBXO16	transcript	3.41181	0.0891241	5.25858	0.00034589	0.0134029
ENST00000347053	ENSG00000164597	COG5	transcript	19.7089	5.22619	1.91501	0.000162058	0.00820134
ENST00000347063	ENSG00000145428	RNF175	transcript	3.88102	0.427483	3.1825	0.00190764	0.0415265
ENST00000347108	ENSG00000134874	DZIP1	transcript	11.7478	0.970134	3.59806	1.36276e-08	1.24465e-05
ENST00000347616	ENSG00000018236	CNTN1	transcript	35.9526	6.02041	2.57816	0.000789307	0.023419
ENST00000347776	ENSG00000102547	CAB39L	transcript	0	1.20519	#NAME?	0.0011796	0.0303371
ENST00000347849	ENSG00000072135	PTPN18	transcript	0	0.072145	#NAME?	2.31124e-05	0.00219279
ENST00000347901	ENSG00000173805	HAP1	transcript	0.646079	0.000867714	9.54028	0.000142921	0.00752073
ENST00000348225	ENSG00000105894	PTN	transcript	111.387	3.33961	5.05976	1.06708e-10	2.49065e-07
ENST00000348227	ENSG00000005448	WDR54	transcript	10.6995	2.91862	1.87418	0.000713245	0.0217711
ENST00000348257	ENSG00000101150	TPD52L2	transcript	1.19987	7.77003	-2.69504	6.44691e-05	0.00431298
ENST00000348286	ENSG00000088305	DNMT3B	transcript	0.155121	0	Inf	0.00230562	0.0471231
ENST00000348367	ENSG00000119927	GPAM	transcript	10.0138	47.1533	-2.23537	3.49667e-05	0.00284923
ENST00000348499	ENSG00000160221	GATD3A	transcript	1.69534	7.64627	-2.17318	0.00216358	0.0450693
ENST00000348547	ENSG00000125991	ERGIC3	transcript	8.20088	35.3	-2.10582	0.000292702	0.0119993
ENST00000348639	ENSG00000080644	CHRNA3	transcript	0.858769	0.0726766	3.56271	0.00208233	0.043989
ENST00000348715	ENSG00000125618	PAX8	transcript	0	0.338026	#NAME?	2.70885e-05	0.00244656
ENST00000348761	ENSG00000018236	CNTN1	transcript	8.33311	0	Inf	6.48763e-16	1.13569e-11
ENST00000348795	ENSG00000173267	SNCG	transcript	1.4084	8.96124	-2.66964	0.00237611	0.0480126
ENST00000348904	ENSG00000164746	C7orf57	transcript	0.0517829	0.00151671	5.09345	0.00139256	0.0337793
ENST00000348962	ENSG00000151490	PTPRO	transcript	0.918177	0	Inf	0.000241417	0.0106051
ENST00000349155	ENSG00000135111	TBX3	transcript	12.8964	69.757	-2.43537	0.00138079	0.0336181
ENST00000349394	ENSG00000182379	NXPH4	transcript	10.1918	0.401931	4.66431	1.36165e-05	0.00152634
ENST00000349570	ENSG00000099834	CDHR5	transcript	0	0.150236	#NAME?	0.00178666	0.0397076
ENST00000349752	ENSG00000158089	GALNT14	transcript	5.81065	0.614752	3.24062	8.0454e-05	0.0049825
ENST00000350082	ENSG00000112144	ICK	transcript	4.62149	20.1573	-2.12487	0.000146011	0.00763364
ENST00000350221	ENSG00000150667	FSIP1	transcript	1.73467	0.216295	3.00359	4.01317e-05	0.00314798
ENST00000350997	ENSG00000149485	FADS1	transcript	14.899	105.712	-2.82686	1.43405e-06	0.000318441
ENST00000351273	ENSG00000014257	ACPP	transcript	0.160684	1.58585	-3.30296	0.00221561	0.0457644
ENST00000351298	ENSG00000075651	PLD1	transcript	4.1615	20.1064	-2.27248	0.00014789	0.00769737
ENST00000351424	ENSG00000101150	TPD52L2	transcript	0.896579	0.0162597	5.78506	0.00120081	0.0306965
ENST00000351559	ENSG00000186868	MAPT	transcript	1.89997	0.143311	3.72875	0.00114527	0.0297161
ENST00000351660	ENSG00000095059	DHPS	transcript	6.42056	0	Inf	8.05291e-07	0.000220013
ENST00000352065	ENSG00000148737	TCF7L2	transcript	2.26066	0.0292334	6.27298	1.69819e-07	7.49435e-05
ENST00000352078	ENSG00000130988	RGN	transcript	12.2909	92.8628	-2.91751	8.6585e-05	0.00523089
ENST00000352385	ENSG00000103742	IGDCC4	transcript	0.506975	4.48133	-3.14394	0.000205599	0.00952566
ENST00000352966	ENSG00000171033	PKIA	transcript	12.5013	0.468788	4.737	0.000258764	0.0110625
ENST00000353788	ENSG00000104497	SNX16	transcript	0.0345899	1.00296	-4.85777	0.00016628	0.00831265
ENST00000354056	ENSG00000123374	CDK2	transcript	0	0.55112	#NAME?	0.00198619	0.0426442
ENST00000354308	ENSG00000129990	SYT5	transcript	4.26254	0.190689	4.48242	3.33377e-05	0.00277681
ENST00000354353	ENSG00000156113	KCNMA1	transcript	3.88335	0.0115486	8.39344	1.00998e-07	5.1865e-05
ENST00000354361	ENSG00000117614	SYF2	transcript	0	0.643435	#NAME?	0.000466791	0.0164084
ENST00000354497	ENSG00000133318	RTN3	transcript	0	0.645091	#NAME?	0.00158506	0.0367513
ENST00000354534	ENSG00000196876	SCN8A	transcript	0.00191257	0.649278	-8.40718	8.43969e-11	2.08674e-07
ENST00000354545	ENSG00000115841	RMDN2	transcript	4.51092	17.3783	-1.94579	0.00233606	0.0474924
ENST00000354567	ENSG00000154027	AK5	transcript	4.16996	0.157647	4.72526	1.52808e-09	2.29283e-06
ENST00000354625	ENSG00000198208	RPS6KL1	transcript	2.13777	0.330943	2.69146	2.48983e-05	0.00231019
ENST00000354655	ENSG00000197142	ACSL5	transcript	0	0.189372	#NAME?	0.000159452	0.00811029
ENST00000354674	ENSG00000131018	SYNE1	transcript	0.214625	0	Inf	0.000447264	0.01594
ENST00000354891	ENSG00000164318	EGFLAM	transcript	36.5472	2.11369	4.11193	0.00061581	0.0197739
ENST00000354903	ENSG00000179094	PER1	transcript	0.599515	3.8965	-2.70031	0.000553553	0.0183992
ENST00000355070	ENSG00000122507	BBS9	transcript	0	1.03438	#NAME?	2.87811e-05	0.00255318
ENST00000355123	ENSG00000198399	ITSN2	transcript	0.337219	0	Inf	0.00219395	0.0454895
ENST00000355133	ENSG00000196876	SCN8A	transcript	0.856459	0	Inf	2.46642e-13	1.36345e-09
ENST00000355182	ENSG00000133104	SPART	transcript	0	1.62098	#NAME?	0.000129063	0.00698758
ENST00000355300	ENSG00000169783	LINGO1	transcript	3.93266	0.469977	3.06484	0.000217169	0.00989537
ENST00000355303	ENSG00000131620	ANO1	transcript	9.83952	1.61772	2.60462	7.45399e-05	0.00474207
ENST00000355377	ENSG00000103528	SYT17	transcript	6.10092	0.875826	2.80031	8.63092e-05	0.00522195
ENST00000355417	ENSG00000198624	CCDC69	transcript	9.90076	74.6871	-2.91525	0.000149528	0.00774962
ENST00000355484	ENSG00000134824	FADS2	transcript	0.993162	4.67141	-2.23376	0.00166451	0.0379074
ENST00000355502	ENSG00000285188	AC008397.2	transcript	1.1553	0.177545	2.70201	0.00182483	0.0403167
ENST00000355522	ENSG00000198535	C2CD4A	transcript	10.5892	0.289289	5.19393	3.15993e-06	0.000563225
ENST00000355527	ENSG00000172893	DHCR7	transcript	6.5229	43.9951	-2.75376	1.65985e-05	0.00174714
ENST00000355594	ENSG00000198483	ANKRD35	transcript	2.12967	0.443007	2.26523	0.00188656	0.0412214
ENST00000355710	ENSG00000165731	RET	transcript	32.6343	2.39547	3.76801	2.14171e-05	0.00208758
ENST00000355824	ENSG00000173258	ZNF483	transcript	2.61297	0.526044	2.31244	0.000683591	0.021194
ENST00000355849	ENSG00000131773	KHDRBS3	transcript	22.8331	5.03016	2.18245	0.000137507	0.00731892
ENST00000355906	ENSG00000257017	HP	transcript	0.00761343	0.443445	-5.86407	0.00104106	0.0278872
ENST00000355946	ENSG00000107957	SH3PXD2A	transcript	3.44751	0.00190571	10.821	4.23008e-12	1.58387e-08
ENST00000355999	ENSG00000198648	STK39	transcript	11.609	2.96077	1.9712	0.000102667	0.00594373
ENST00000356016	ENSG00000196233	LCOR	transcript	0.61952	0.0149419	5.37372	0.000162207	0.00820272
ENST00000356080	ENSG00000148700	ADD3	transcript	13.8308	2.31634	2.57797	3.01428e-05	0.00261092
ENST00000356132	ENSG00000110080	ST3GAL4	transcript	0.0598591	0.448342	-2.90496	0.000581139	0.0189738
ENST00000356135	ENSG00000110721	CHKA	transcript	0.269017	1.24346	-2.20859	0.00228914	0.0468959
ENST00000356245	ENSG00000145907	G3BP1	transcript	23.4861	2.10204	3.48194	3.001e-05	0.00261092
ENST00000356300	ENSG00000092051	JPH4	transcript	14.7234	1.18648	3.63335	0.000177142	0.00865425
ENST00000356311	ENSG00000165698	SPACA9	transcript	1.35341	0	Inf	1.93922e-10	3.84305e-07
ENST00000356327	ENSG00000075651	PLD1	transcript	0.570427	3.38244	-2.56795	0.000707993	0.0216623
ENST00000356462	ENSG00000049759	NEDD4L	transcript	0.0208404	0.56999	-4.77348	5.01153e-05	0.00362243
ENST00000356464	ENSG00000197728	RPS26	transcript	10.6415	0.46576	4.51397	0.000546948	0.0182547
ENST00000356657	ENSG00000160752	FDPS	transcript	1.42915	15.2775	-3.41819	0.00210272	0.0442518
ENST00000356696	ENSG00000086205	FOLH1	transcript	1.02885	0.0304436	5.07875	0.00188804	0.0412451
ENST00000356713	ENSG00000119946	CNNM1	transcript	6.8735	0.507523	3.7595	1.75004e-06	0.000370588
ENST00000356728	ENSG00000143365	RORC	transcript	5.70892	0.565977	3.3344	5.05188e-06	0.000786095
ENST00000356738	ENSG00000113108	APBB3	transcript	0	1.05352	#NAME?	0.00232276	0.047317
ENST00000356752	ENSG00000103034	NDRG4	transcript	4.00397	0.234804	4.0919	0.000221307	0.0100181
ENST00000356757	ENSG00000172738	TMEM217	transcript	0.0237443	1.24943	-5.71754	0.000695534	0.0214612
ENST00000356819	ENSG00000157168	NRG1	transcript	3.55786	0.181156	4.2957	9.93481e-05	0.00580681
ENST00000356860	ENSG00000153956	CACNA2D1	transcript	45.6107	12.9765	1.81347	0.000352776	0.0135527
ENST00000356873	ENSG00000196990	FAM163B	transcript	42.9591	2.61808	4.03638	9.33239e-07	0.000242626
ENST00000356878	ENSG00000204963	PCDHA7	transcript	0.866067	0.156123	2.47179	0.00252365	0.0498245
ENST00000356891	ENSG00000133641	C12orf29	transcript	28.3372	4.40372	2.6859	1.37071e-06	0.000308711
ENST00000356917	ENSG00000095794	CREM	transcript	0.776015	3.7152	-2.25928	0.00195242	0.0421604
ENST00000356971	ENSG00000112144	ICK	transcript	0.0803734	1.52889	-4.24962	1.22453e-05	0.0014196
ENST00000356978	ENSG00000198668	CALM1	transcript	247.25	44.0853	2.4876	5.73866e-05	0.00398643
ENST00000357103	ENSG00000006831	ADIPOR2	transcript	17.9285	56.6826	-1.66065	0.00103521	0.0278228
ENST00000357232	ENSG00000197410	DCHS2	transcript	3.07204	0.329938	3.21893	0.000670195	0.020919
ENST00000357254	ENSG00000167377	ZNF23	transcript	0.450932	0.010384	5.44048	0.00248632	0.0493753
ENST00000357555	ENSG00000066468	FGFR2	transcript	0.00453757	0.205854	-5.50356	0.000174568	0.00857853
ENST00000357582	ENSG00000142733	MAP3K6	transcript	0.00829686	0.215248	-4.69729	0.00189133	0.0412655
ENST00000357586	ENSG00000100280	AP1B1	transcript	0.000631429	0.0830763	-7.03967	0.00144868	0.034692
ENST00000357599	ENSG00000082684	SEMA5B	transcript	1.27796	0.0361319	5.14443	4.11e-06	0.000685215
ENST00000357631	ENSG00000172731	LRRC20	transcript	0.460993	0	Inf	2.14278e-06	0.000430329
ENST00000357685	ENSG00000197580	BCO2	transcript	0.456134	3.20293	-2.81187	6.96699e-05	0.00452264
ENST00000357727	ENSG00000146592	CREB5	transcript	4.32886	0.755573	2.51834	0.00224813	0.0462724
ENST00000357895	ENSG00000049759	NEDD4L	transcript	0.000296571	0.58773	-10.9526	2.3225e-06	0.000450388
ENST00000357947	ENSG00000095587	TLL2	transcript	0.300442	0.04032	2.89752	0.00157423	0.0365406
ENST00000357948	ENSG00000163618	CADPS	transcript	14.9906	0	Inf	1.34721e-06	0.000306281
ENST00000357998	ENSG00000106692	FKTN	transcript	0.112403	1.35707	-3.59374	0.00119663	0.0306326
ENST00000358066	ENSG00000137872	SEMA6D	transcript	0.44398	0.00191286	7.85862	5.28768e-05	0.00376019
ENST00000358075	ENSG00000102158	MAGT1	transcript	1.49501	0.00658643	7.82644	3.99341e-05	0.00314187
ENST00000358078	ENSG00000072182	ASIC4	transcript	4.10006	0.310037	3.72513	0.000636763	0.020184
ENST00000358120	ENSG00000196071	OR2L13	transcript	0.561145	0	Inf	3.96612e-05	0.00312509
ENST00000358151	ENSG00000173258	ZNF483	transcript	2.66653	0.310488	3.10236	2.88315e-06	0.000527354
ENST00000358229	ENSG00000154269	ENPP3	transcript	0	0.674169	#NAME?	6.12708e-13	3.21773e-09
ENST00000358334	ENSG00000138119	MYOF	transcript	0	1.17071	#NAME?	1.32451e-06	0.000304496
ENST00000358385	ENSG00000198513	ATL1	transcript	16.5619	1.15227	3.84532	0.000726227	0.0220329
ENST00000358505	ENSG00000143603	KCNN3	transcript	1.91333	0.0853554	4.48646	5.09089e-06	0.000789825
ENST00000358536	ENSG00000164050	PLXNB1	transcript	11.2102	3.09992	1.85451	0.0013321	0.0328206
ENST00000358537	ENSG00000136068	FLNB	transcript	4.61983	23.3463	-2.33728	1.54314e-05	0.00166921
ENST00000358632	ENSG00000140459	CYP11A1	transcript	4.3708	130.545	-4.9005	0.000921502	0.0258789
ENST00000358660	ENSG00000198400	NTRK1	transcript	0.944938	0.0277851	5.08783	5.92684e-05	0.00407671
ENST00000358677	ENSG00000196141	SPATS2L	transcript	0.000871429	0.359406	-8.68802	0.000139985	0.00741082
ENST00000358681	ENSG00000151348	EXT2	transcript	0.468854	0.0189949	4.62546	0.000294367	0.0120351
ENST00000358689	ENSG00000197217	ENTPD4	transcript	19.7613	6.41518	1.62312	0.000942185	0.0262495
ENST00000358707	ENSG00000058404	CAMK2B	transcript	5.00652	0.276601	4.17793	0.000494301	0.0170223
ENST00000358741	ENSG00000196338	NLGN3	transcript	0.211637	3.3989	-4.00541	9.80482e-05	0.00573722
ENST00000358743	ENSG00000183963	SMTN	transcript	0	1.17144	#NAME?	0.00154111	0.0360748
ENST00000358758	ENSG00000167371	PRRT2	transcript	0.605281	0.0346353	4.12729	7.84925e-05	0.00489858
ENST00000358784	ENSG00000069966	GNB5	transcript	17.9302	4.33962	2.04675	0.000194757	0.00920064
ENST00000358991	ENSG00000176771	NCKAP5	transcript	0.307814	0	Inf	0.000180486	0.00874399
ENST00000358994	ENSG00000119383	PTPA	transcript	0	2.398	#NAME?	0.000324236	0.0128511
ENST00000359015	ENSG00000197442	MAP3K5	transcript	28.3839	85.9787	-1.59891	0.00123206	0.0312503
ENST00000359062	ENSG00000172572	PDE3A	transcript	14.8509	1.6514	3.16879	1.06376e-06	0.000262278
ENST00000359120	ENSG00000156463	SH3RF2	transcript	0.0278406	0.419251	-3.91255	0.0023942	0.0482576
ENST00000359125	ENSG00000075043	KCNQ2	transcript	0.248828	0.00316357	6.29745	6.96408e-05	0.00452264
ENST00000359172	ENSG00000168710	AHCYL1	transcript	0.119798	0.844999	-2.81834	0.00186229	0.0409209
ENST00000359175	ENSG00000196542	SPTSSB	transcript	0.817301	0.0224479	5.18622	0.00247292	0.0492591
ENST00000359227	ENSG00000196361	ELAVL3	transcript	5.35566	0.369003	3.85936	7.93309e-06	0.00105713
ENST00000359236	ENSG00000176834	VSIG10	transcript	2.61243	9.47036	-1.85803	0.00182782	0.0403482
ENST00000359274	ENSG00000105223	PLD3	transcript	4.56601	0.292523	3.96432	0.000163872	0.00824642
ENST00000359316	ENSG00000117791	2019-03-02	transcript	0.27007	2.06762	-2.93657	0.000274242	0.0114713
ENST00000359354	ENSG00000066468	FGFR2	transcript	0.263562	2.75365	-3.38514	0.00075823	0.0227041
ENST00000359426	ENSG00000156515	HK1	transcript	41.1958	12.7126	1.69624	0.000388841	0.0145297
ENST00000359546	ENSG00000145920	CPLX2	transcript	119.392	5.09938	4.54924	3.23483e-06	0.000571993
ENST00000359558	ENSG00000004948	CALCR	transcript	0.160559	0.0254939	2.65489	0.00231917	0.0472713
ENST00000359562	ENSG00000164107	HAND2	transcript	168.672	10.0848	4.06396	2.88584e-05	0.00255572
ENST00000359576	ENSG00000163539	CLASP2	transcript	9.14286e-06	0.0389489	-12.0566	9.14912e-05	0.0054507
ENST00000359621	ENSG00000142615	CELA2A	transcript	0.0346944	0.496954	-3.84034	0.00112315	0.0293681
ENST00000359678	ENSG00000198130	HIBCH	transcript	4.99647	17.5552	-1.81292	0.001073	0.0284884
ENST00000359726	ENSG00000142192	APP	transcript	47.0283	0.16131	8.18755	5.34913e-06	0.000813075
ENST00000359742	ENSG00000155974	GRIP1	transcript	1.998	0.257094	2.95819	8.76902e-05	0.00527474
ENST00000359783	ENSG00000196704	AMZ2	transcript	2.92107	0	Inf	2.00716e-05	0.00199261
ENST00000359972	ENSG00000120868	APAF1	transcript	0.352042	0	Inf	0.000186612	0.00894998
ENST00000360047	ENSG00000113448	PDE4D	transcript	0.50879	0.0265494	4.26032	0.000179652	0.00872286
ENST00000360149	ENSG00000196132	MYT1	transcript	2.36002	0.396495	2.57342	0.000566708	0.0186827
ENST00000360295	ENSG00000063015	SEZ6	transcript	0.579599	0	Inf	1.5303e-07	7.09136e-05
ENST00000360342	ENSG00000088899	LZTS3	transcript	0.319067	0	Inf	0.000177006	0.00865425
ENST00000360351	ENSG00000078018	MAP2	transcript	11.8541	0.714012	4.05329	8.12642e-05	0.00502083
ENST00000360392	ENSG00000100505	TRIM9	transcript	4.80795	0.832727	2.52951	0.000259154	0.0110739
ENST00000360526	ENSG00000198848	CES1	transcript	0.476411	5.96231	-3.64559	0.00136076	0.0332769
ENST00000360535	ENSG00000105270	CLIP3	transcript	33.61	4.84071	2.7956	3.55992e-06	0.000618032
ENST00000360578	ENSG00000171368	TPPP	transcript	17.6516	2.54993	2.79127	6.07575e-06	0.000885096
ENST00000360584	ENSG00000196517	SLC6A9	transcript	0.0193841	0.385008	-4.31194	0.000270255	0.0113679
ENST00000360596	ENSG00000131069	ACSS2	transcript	8.87389	100.158	-3.49657	3.50284e-07	0.000121424
ENST00000360614	ENSG00000196365	LONP1	transcript	20.5954	72.6498	-1.81864	0.000295913	0.0120795
ENST00000360693	ENSG00000164270	HTR4	transcript	0.0216979	0.21726	-3.3238	0.00220435	0.0455767
ENST00000360793	ENSG00000008283	CYB561	transcript	1.53883	0.317439	2.27728	0.00126907	0.0318334
ENST00000360796	ENSG00000168000	BSCL2	transcript	156.14	8.03159	4.28101	5.11356e-06	0.000792171
ENST00000360807	ENSG00000125844	RRBP1	transcript	0	0.249226	#NAME?	0.00123206	0.0312503
ENST00000360843	ENSG00000198586	TLK1	transcript	0.00635843	0.154498	-4.60277	0.000554635	0.0184176
ENST00000360929	ENSG00000100095	SEZ6L	transcript	25.1933	0.552817	5.51009	0.00138661	0.0336974
ENST00000360937	ENSG00000002726	AOC1	transcript	0.603626	0	Inf	0.000262973	0.011169
ENST00000360966	ENSG00000113578	FGF1	transcript	1.31095	0.025654	5.67529	0.000308887	0.0124161
ENST00000360981	ENSG00000244274	DBNDD2	transcript	20.4587	6.25172	1.71039	0.000975151	0.0267913
ENST00000361005	ENSG00000010438	PRSS3	transcript	16.4041	0.619029	4.7279	0.000164757	0.00826013
ENST00000361034	ENSG00000075240	GRAMD4	transcript	2.10773	20.641	-3.29175	1.75687e-05	0.00181334
ENST00000361042	ENSG00000132970	WASF3	transcript	0.635632	4.18514	-2.71901	0.000247921	0.0107381
ENST00000361099	ENSG00000115415	STAT1	transcript	4.21225	0.130114	5.01674	1.04698e-05	0.00128918
ENST00000361144	ENSG00000189337	KAZN	transcript	1.07151	7.76926	-2.85813	0.000354763	0.0135992
ENST00000361171	ENSG00000196814	MVB12B	transcript	10.2175	3.39037	1.59153	0.00212626	0.0445407
ENST00000361291	ENSG00000066032	CTNNA2	transcript	0.0454644	0.00403986	3.49236	0.00230694	0.047135
ENST00000361311	ENSG00000171603	CLSTN1	transcript	69.5376	20.9952	1.72774	0.00196365	0.0423595
ENST00000361360	ENSG00000198914	POU3F3	transcript	0.867564	0.0734881	3.56139	0.0012772	0.0319401
ENST00000361421	ENSG00000198846	TOX	transcript	4.28404	0.535616	2.9997	1.69968e-05	0.00176405
ENST00000361424	ENSG00000174123	TLR10	transcript	0.0614963	0	Inf	0.000767611	0.0228917
ENST00000361477	ENSG00000148219	ASTN2	transcript	1.20053	0	Inf	0.00108569	0.0287237
ENST00000361507	ENSG00000033327	GAB2	transcript	18.1108	5.62006	1.68819	0.00090528	0.0255486
ENST00000361511	ENSG00000086717	PPEF1	transcript	2.79045	0.0607754	5.52086	7.64393e-07	0.000214082
ENST00000361524	ENSG00000198795	ZNF521	transcript	1.71491	8.89456	-2.37479	0.000437106	0.015712
ENST00000361566	ENSG00000171345	KRT19	transcript	33.2295	5.32983	2.6403	0.0001392	0.00738043
ENST00000361587	ENSG00000163349	HIPK1	transcript	4.63371	17.4333	-1.9116	0.000965801	0.0266358
ENST00000361609	ENSG00000144355	DLX1	transcript	0.696167	0.0160356	5.44009	7.76652e-05	0.00487
ENST00000361618	ENSG00000198948	MFAP3L	transcript	12.342	1.41593	3.12375	1.82112e-07	7.87152e-05
ENST00000361648	ENSG00000101974	ATP11C	transcript	0.528269	0	Inf	4.47331e-05	0.00335153
ENST00000361654	ENSG00000130779	CLIP1	transcript	1.58972	0.002731	9.18512	6.977e-05	0.00452635
ENST00000361727	ENSG00000174469	CNTNAP2	transcript	10.5981	0.353503	4.90595	7.94108e-06	0.00105713
ENST00000361773	ENSG00000140682	TGFB1I1	transcript	0.381944	0.00175386	7.76669	0.00184501	0.0406176
ENST00000361830	ENSG00000124222	STX16	transcript	0.247472	1.98816	-3.0061	0.000791356	0.0234401
ENST00000361874	ENSG00000204843	DCTN1	transcript	3.9539	0.0488743	6.33806	5.074e-09	5.73051e-06
ENST00000361961	ENSG00000139116	KIF21A	transcript	8.67651	1.26433	2.77875	0.000538219	0.0180415
ENST00000361976	ENSG00000198825	INPP5F	transcript	12.4047	3.26398	1.92618	0.000995296	0.02716
ENST00000361981	ENSG00000198910	L1CAM	transcript	26.7604	1.3921	4.26476	0.000217652	0.00990926
ENST00000361988	ENSG00000102312	PORCN	transcript	3.89213	22.0978	-2.50527	3.1243e-05	0.002681
ENST00000362011	ENSG00000198892	SHISA4	transcript	5.28084	19.6332	-1.89446	0.00122224	0.0310986
ENST00000362026	ENSG00000164038	SLC9B2	transcript	1.41194	0.209276	2.75419	0.0016793	0.0381013
ENST00000362072	ENSG00000149295	DRD2	transcript	7.19114	0.578516	3.63579	6.60986e-05	0.00437187
ENST00000366401	ENSG00000132359	RAP1GAP2	transcript	8.10762	0.729253	3.47479	0.000556631	0.0184722
ENST00000366617	ENSG00000183780	SLC35F3	transcript	1.85907	0.0505823	5.1998	1.48368e-05	0.00161992
ENST00000366684	ENSG00000143632	ACTA1	transcript	2.07461	0.111693	4.21524	0.000967071	0.0266529
ENST00000366777	ENSG00000163050	COQ8A	transcript	12.9339	40.7283	-1.65487	0.00101799	0.0275857
ENST00000366808	ENSG00000183814	LIN9	transcript	0	0.105191	#NAME?	0.0015541	0.0362335
ENST00000366835	ENSG00000196187	TMEM63A	transcript	2.48395	10.2292	-2.04199	0.000774148	0.0230604
ENST00000366837	ENSG00000143819	EPHX1	transcript	3.29057	67.7598	-4.36402	0.000158668	0.00808609
ENST00000366882	ENSG00000112541	PDE10A	transcript	8.89509	1.75716	2.33977	1.42544e-05	0.00157472
ENST00000366888	ENSG00000112530	PACRG	transcript	9.53753	0.386181	4.62627	1.51961e-10	3.25733e-07
ENST00000366992	ENSG00000143493	INTS7	transcript	1.29728	0	Inf	1.82758e-06	0.000380869
ENST00000366993	ENSG00000143493	INTS7	transcript	0.674118	0	Inf	0.000519819	0.0176636
ENST00000367002	ENSG00000198570	RD3	transcript	6.22729	0.242201	4.68433	2.22505e-05	0.00214014
ENST00000367012	ENSG00000082497	SERTAD4	transcript	4.96119	0.364618	3.76623	1.65496e-08	1.43832e-05
ENST00000367029	ENSG00000123689	G0S2	transcript	7.61093	43.0278	-2.49912	0.000212647	0.00976606
ENST00000367033	ENSG00000076356	PLXNA2	transcript	11.1096	2.48843	2.15849	0.00017081	0.00847058
ENST00000367048	ENSG00000120437	ACAT2	transcript	4.05594	36.6716	-3.17656	2.20371e-06	0.000436722
ENST00000367063	ENSG00000196352	CD55	transcript	8.61109	27.5154	-1.67597	0.00251731	0.0497424
ENST00000367064	ENSG00000196352	CD55	transcript	4.30636	14.4934	-1.75085	0.00161509	0.0372258
ENST00000367075	ENSG00000092820	EZR	transcript	30.5671	150.235	-2.29717	8.54239e-05	0.0051963
ENST00000367097	ENSG00000130338	TULP4	transcript	23.027	7.95837	1.53278	0.000966037	0.0266358
ENST00000367136	ENSG00000162877	PM20D1	transcript	1.91043	0.242047	2.98054	0.000750067	0.0225284
ENST00000367177	ENSG00000170382	LRRN2	transcript	9.028	0.9365	3.26906	2.89281e-07	0.000107254
ENST00000367225	ENSG00000091844	RGS17	transcript	1.69045	0.0781081	4.43579	8.73547e-08	4.74548e-05
ENST00000367235	ENSG00000163485	ADORA1	transcript	0.362443	0	Inf	0.000135008	0.00723115
ENST00000367268	ENSG00000143858	SYT2	transcript	22.6076	0.00378043	12.546	9.80165e-13	4.67953e-09
ENST00000367286	ENSG00000176393	RNPEP	transcript	0	1.61202	#NAME?	0.00134558	0.0329827
ENST00000367295	ENSG00000134369	NAV1	transcript	7.58927	1.48114	2.35726	4.75683e-05	0.00350562
ENST00000367302	ENSG00000134369	NAV1	transcript	14.3153	2.31697	2.62724	1.16921e-05	0.00138451
ENST00000367397	ENSG00000134376	CRB1	transcript	0.030052	0	Inf	0.000771892	0.0230063
ENST00000367400	ENSG00000134376	CRB1	transcript	0.479431	0	Inf	0.000480174	0.0167111
ENST00000367463	ENSG00000111962	UST	transcript	1.09714	8.81986	-3.007	0.000123126	0.0067611
ENST00000367474	ENSG00000203727	SAMD5	transcript	9.86605	0.897039	3.45923	6.82997e-05	0.00446404
ENST00000367512	ENSG00000116406	EDEM3	transcript	10.7577	0.728828	3.88364	0.000799142	0.0236162
ENST00000367572	ENSG00000118495	PLAGL1	transcript	0.8809	7.19134	-3.02921	0.000758325	0.0227041
ENST00000367574	ENSG00000102312	PORCN	transcript	0.273505	0	Inf	0.00169904	0.0383858
ENST00000367588	ENSG00000135835	KIAA1614	transcript	2.61097	0.522164	2.32201	0.000162786	0.00822028
ENST00000367618	ENSG00000162779	AXDND1	transcript	0.111214	0.878798	-2.9822	0.000447697	0.01594
ENST00000367619	ENSG00000057252	SOAT1	transcript	18.4223	137.938	-2.9045	2.71676e-06	0.000502375
ENST00000367731	ENSG00000197959	DNM3	transcript	2.31494	0.496492	2.22113	0.00129407	0.0321627
ENST00000367748	ENSG00000016402	IL20RA	transcript	5.12016	0.679778	2.91305	0.00231223	0.0471756
ENST00000367765	ENSG00000075945	KIFAP3	transcript	1.11497	0.109512	3.34784	0.000422963	0.0153348
ENST00000367806	ENSG00000117477	CCDC181	transcript	4.75615	0.216353	4.45834	0.000249169	0.0107788
ENST00000367815	ENSG00000143153	ATP1B1	transcript	213.782	47.2857	2.17667	2.56389e-05	0.00236246
ENST00000367816	ENSG00000143153	ATP1B1	transcript	58.8714	12.1762	2.27351	6.55916e-05	0.0043493
ENST00000367858	ENSG00000118515	SGK1	transcript	0.453767	6.16918	-3.76506	0.000193053	0.00915849
ENST00000367862	ENSG00000143190	POU2F1	transcript	0.00436043	0.250416	-5.84371	0.000348626	0.0134707
ENST00000367912	ENSG00000185860	CCDC190	transcript	0.147859	0.00949486	3.96094	0.000529332	0.0178324
ENST00000367921	ENSG00000162733	DDR2	transcript	4.07484	28.4746	-2.80486	5.40386e-05	0.00381697
ENST00000367922	ENSG00000162733	DDR2	transcript	10.8433	60.6336	-2.48332	0.00052837	0.0178232
ENST00000368001	ENSG00000143258	USP21	transcript	0.650244	0	Inf	0.000998502	0.0272122
ENST00000368026	ENSG00000158769	F11R	transcript	3.50819	14.7526	-2.07217	0.000469593	0.0164904
ENST00000368042	ENSG00000026751	SLAMF7	transcript	0	0.302583	#NAME?	0.00039095	0.0145716
ENST00000368061	ENSG00000162738	VANGL2	transcript	5.3859	0.559747	3.26634	1.59096e-06	0.00034597
ENST00000368139	ENSG00000198945	L3MBTL3	transcript	0.00783671	0.656016	-6.38734	4.34962e-05	0.00328908
ENST00000368198	ENSG00000027869	SH2D2A	transcript	1.16532	0	Inf	0.000112544	0.00634166
ENST00000368199	ENSG00000027869	SH2D2A	transcript	2.58999	0.213125	3.60318	0.000228269	0.0102286
ENST00000368207	ENSG00000152894	PTPRK	transcript	0.948104	0.000828429	10.1605	1.62137e-09	2.36524e-06
ENST00000368210	ENSG00000152894	PTPRK	transcript	0.486785	0.00205186	7.89021	1.95077e-05	0.00195532
ENST00000368299	ENSG00000160789	LMNA	transcript	0	8.47395	#NAME?	0.000341924	0.013316
ENST00000368304	ENSG00000116586	LAMTOR2	transcript	0.620504	0	Inf	0.00155077	0.036196
ENST00000368324	ENSG00000132718	SYT11	transcript	60.4908	6.87006	3.13832	1.69103e-06	0.000363698
ENST00000368356	ENSG00000160752	FDPS	transcript	2.83358	33.8113	-3.57681	1.11599e-06	0.000271265
ENST00000368383	ENSG00000163462	TRIM46	transcript	0.6229	0.0622111	3.32376	0.00087228	0.0249777
ENST00000368401	ENSG00000169241	SLC50A1	transcript	2.30297	9.44147	-2.03552	0.000734134	0.0221775
ENST00000368404	ENSG00000169241	SLC50A1	transcript	1.77147	7.43362	-2.06912	0.00116561	0.0300582
ENST00000368409	ENSG00000243364	EFNA4	transcript	0.446689	2.47639	-2.47089	0.00123827	0.0313623
ENST00000368445	ENSG00000160691	SHC1	transcript	88.5264	8.58336	3.36649	1.81511e-07	7.87152e-05
ENST00000368452	ENSG00000135549	PKIB	transcript	4.46334	0.168839	4.7244	0.00111381	0.0292101
ENST00000368476	ENSG00000160716	CHRNB2	transcript	8.72233	0.543387	4.00466	1.77449e-06	0.000374256
ENST00000368557	ENSG00000183807	FAM162B	transcript	26.7597	4.20777	2.66894	1.84354e-05	0.00187266
ENST00000368592	ENSG00000148826	NKX6-2	transcript	0.433194	0.0143279	4.91812	0.00207196	0.0438671
ENST00000368642	ENSG00000176769	TCERG1L	transcript	5.07241	0.415628	3.60931	3.15501e-05	0.00269582
ENST00000368678	ENSG00000010810	FYN	transcript	2.16578	0	Inf	0.000189577	0.0090632
ENST00000368804	ENSG00000159450	TCHH	transcript	0	0.0415749	#NAME?	0.000434918	0.0156709
ENST00000368850	ENSG00000112394	SLC16A10	transcript	0.41571	1.74612	-2.0705	0.00209322	0.0441569
ENST00000368921	ENSG00000213190	MLLT11	transcript	23.5353	3.00139	2.97112	1.59728e-05	0.00169805
ENST00000368948	ENSG00000155085	AK9	transcript	0.127995	0	Inf	0.000356563	0.0136582
ENST00000368949	ENSG00000143418	CERS2	transcript	0.0687599	0.840472	-3.61156	0.00049995	0.0171605
ENST00000368990	ENSG00000107679	PLEKHA1	transcript	1.82983	0.52743	1.79466	0.0016236	0.0373563
ENST00000369020	ENSG00000146285	SCML4	transcript	1.36176	0.110961	3.61734	0.000198507	0.00932043
ENST00000369021	ENSG00000146285	SCML4	transcript	1.1372	0.0831791	3.77312	0.00166013	0.0378568
ENST00000369022	ENSG00000146285	SCML4	transcript	2.0996	0.200881	3.3857	7.44704e-06	0.00101715
ENST00000369041	ENSG00000143382	ADAMTSL4	transcript	0.00107086	1.00017	-9.86726	1.23169e-10	2.81235e-07
ENST00000369080	ENSG00000198825	INPP5F	transcript	13.3845	2.10498	2.66868	0.00249958	0.0495635
ENST00000369094	ENSG00000159208	CIART	transcript	4.43933	0.5145	3.1091	7.18042e-05	0.00461273
ENST00000369099	ENSG00000118292	C1orf54	transcript	2.92745	0.614276	2.25269	0.00227216	0.0466573
ENST00000369138	ENSG00000164418	GRIK2	transcript	4.89306	0.956424	2.35501	0.00137963	0.0336042
ENST00000369256	ENSG00000099204	ABLIM1	transcript	0.286216	3.82551	-3.74048	0.000916639	0.0257715
ENST00000369261	ENSG00000186231	KLHL32	transcript	1.36025	0.136302	3.319	0.00211189	0.0443669
ENST00000369351	ENSG00000178104	PDE4DIP	transcript	1.18391	0.127009	3.22055	0.00199074	0.0426809
ENST00000369356	ENSG00000178104	PDE4DIP	transcript	0.746512	0.0796219	3.22893	0.00248879	0.049415
ENST00000369395	ENSG00000148737	TCF7L2	transcript	0.478667	0.0258583	4.21032	0.000287855	0.0118427
ENST00000369454	ENSG00000155961	RAB39B	transcript	7.42704	0.513586	3.85411	2.24756e-07	9.07954e-05
ENST00000369486	ENSG00000143061	IGSF3	transcript	8.94225	1.24486	2.84465	0.000384145	0.0144254
ENST00000369499	ENSG00000118432	CNR1	transcript	0.0119453	0.554335	-5.53624	0.000495436	0.0170446
ENST00000369519	ENSG00000203867	RBM20	transcript	0.611599	0.116037	2.39801	0.00199866	0.0427545
ENST00000369555	ENSG00000163349	HIPK1	transcript	0	1.17487	#NAME?	1.2865e-06	0.000300278
ENST00000369646	ENSG00000135318	NT5E	transcript	3.63186	0.527685	2.78296	0.000477578	0.0166825
ENST00000369682	ENSG00000130827	PLXNA3	transcript	11.534	3.72381	1.63104	0.000719917	0.0219301
ENST00000369687	ENSG00000203877	RIPPLY2	transcript	6.95488	0.348235	4.31989	1.37764e-06	0.000309183
ENST00000369690	ENSG00000065609	SNAP91	transcript	0.266269	0	Inf	0.00164687	0.0376772
ENST00000369707	ENSG00000065621	GSTO2	transcript	2.66673	0.44586	2.58041	0.000124047	0.00679058
ENST00000369727	ENSG00000156384	SFR1	transcript	0.818488	0.000405857	10.9778	0.000316432	0.0126228
ENST00000369768	ENSG00000125522	NPBWR2	transcript	1.55324	0.0533013	4.86497	3.5096e-05	0.00285755
ENST00000369780	ENSG00000107954	NEURL1	transcript	11.8257	0.977238	3.59707	3.8913e-05	0.00307999
ENST00000369787	ENSG00000116396	KCNC4	transcript	4.09789	1.2628	1.69825	0.00109836	0.0289496
ENST00000369816	ENSG00000118402	ELOVL4	transcript	6.82343	0.56262	3.60026	2.33916e-07	9.24811e-05
ENST00000369838	ENSG00000198478	SH3BGRL2	transcript	17.0093	5.27797	1.68827	0.00130247	0.032308
ENST00000369849	ENSG00000148798	INA	transcript	55.1726	3.1411	4.13461	7.8814e-06	0.00105453
ENST00000369872	ENSG00000143028	SYPL2	transcript	0.828749	4.72185	-2.51035	0.000844706	0.0244818
ENST00000369880	ENSG00000214435	AS3MT	transcript	14.1377	112.017	-2.9861	6.85283e-05	0.00447213
ENST00000369939	ENSG00000116299	KIAA1324	transcript	11.4167	1.34896	3.08122	6.85397e-05	0.00447213
ENST00000369968	ENSG00000121940	CLCC1	transcript	0	0.779245	#NAME?	0.00148894	0.0352463
ENST00000370007	ENSG00000166197	NOLC1	transcript	0.0158033	2.27688	-7.17069	5.26541e-05	0.00375453
ENST00000370055	ENSG00000198910	L1CAM	transcript	78.0392	3.72436	4.38913	0.00102768	0.0277131
ENST00000370060	ENSG00000198910	L1CAM	transcript	76.5146	0.607326	6.97712	1.51128e-09	2.29283e-06
ENST00000370074	ENSG00000162631	NTNG1	transcript	4.88147	0.170978	4.83543	0.000890598	0.0252887
ENST00000370114	ENSG00000162694	EXTL2	transcript	1.69653	5.753	-1.76173	0.00246741	0.0491951
ENST00000370179	ENSG00000125534	PPDPF	transcript	87.2615	22.2161	1.97374	0.000337848	0.0132161
ENST00000370185	ENSG00000117600	PLPPR4	transcript	3.4496	0.401294	3.1037	7.51059e-05	0.00476652
ENST00000370196	ENSG00000107807	TLX1	transcript	0.729599	0.00519786	7.13304	0.000741108	0.0223103
ENST00000370215	ENSG00000186862	PDZD7	transcript	1.29637	0.0256481	5.65948	1.88038e-06	0.000388782
ENST00000370249	ENSG00000063587	ZNF275	transcript	1.87288	11.6666	-2.63906	4.28345e-05	0.00326253
ENST00000370251	ENSG00000063587	ZNF275	transcript	8.15846	60.9419	-2.90106	4.24626e-06	0.000699055
ENST00000370318	ENSG00000164430	CGAS	transcript	0	0.117807	#NAME?	0.00067623	0.0210494
ENST00000370321	ENSG00000122406	RPL5	transcript	59.872	0.231043	8.01757	3.84159e-08	2.65457e-05
ENST00000370355	ENSG00000099194	SCD	transcript	36.9816	320.092	-3.1136	2.44073e-06	0.000465258
ENST00000370383	ENSG00000172031	EPHX4	transcript	1.5808	0.277732	2.50889	0.0013731	0.033484
ENST00000370384	ENSG00000135314	KHDC1	transcript	0.761852	0.0935061	3.02638	0.00114472	0.0297093
ENST00000370388	ENSG00000256980	KHDC1L	transcript	0.186016	0	Inf	0.000114466	0.00641893
ENST00000370441	ENSG00000010404	IDS	transcript	24.4741	3.95538	2.62936	0.00137568	0.0335326
ENST00000370466	ENSG00000162645	GBP2	transcript	10.579	51.2483	-2.27631	0.00100019	0.0272299
ENST00000370526	ENSG00000182195	LDOC1	transcript	32.1814	11.3037	1.50944	0.00233634	0.0474924
ENST00000370576	ENSG00000101977	MCF2	transcript	0.0106133	0.719961	-6.08397	0.000606173	0.0195661
ENST00000370587	ENSG00000055732	MCOLN3	transcript	0.838888	8.31521	-3.3092	0.00240228	0.0483739
ENST00000370589	ENSG00000055732	MCOLN3	transcript	2.21027	19.0517	-3.10763	0.00126566	0.0318028
ENST00000370597	ENSG00000095713	CRTAC1	transcript	9.83191	0.433474	4.50345	0.000195238	0.00921225
ENST00000370598	ENSG00000135298	ADGRB3	transcript	9.48506	1.7333	2.45213	3.15777e-05	0.00269582
ENST00000370602	ENSG00000155265	GOLGA7B	transcript	3.71627	0.359117	3.37133	0.000217253	0.00989537
ENST00000370608	ENSG00000153898	MCOLN2	transcript	0.332602	3.48903	-3.39096	0.000229849	0.0102731
ENST00000370626	ENSG00000119986	AVPI1	transcript	4.21263	22.9831	-2.44778	0.000259712	0.0110888
ENST00000370651	ENSG00000112245	PTP4A1	transcript	21.5165	86.9103	-2.01408	0.000259434	0.0110814
ENST00000370685	ENSG00000142875	PRKACB	transcript	0.527662	4.7759	-3.17809	9.21925e-05	0.00548316
ENST00000370745	ENSG00000151917	BEND6	transcript	0.379512	0.0229613	4.04687	0.000639149	0.0202204
ENST00000370748	ENSG00000151917	BEND6	transcript	1.1028	0.197902	2.47832	0.000480643	0.0167219
ENST00000370759	ENSG00000137960	GIPC2	transcript	3.33041	22.7922	-2.77477	0.0017492	0.0391235
ENST00000370791	ENSG00000180488	MIGA1	transcript	3.74149	0.952642	1.97361	0.00191612	0.0416592
ENST00000370833	ENSG00000171004	HS6ST2	transcript	1.85091	0	Inf	1.33688e-10	2.92534e-07
ENST00000370836	ENSG00000171004	HS6ST2	transcript	14.2236	0.488744	4.86307	1.19364e-12	5.45095e-09
ENST00000370857	ENSG00000076770	MBNL3	transcript	0	1.23752	#NAME?	0.000521664	0.0176955
ENST00000370900	ENSG00000147255	IGSF1	transcript	1.27773	0	Inf	8.97363e-05	0.0053729
ENST00000370922	ENSG00000147256	ARHGAP36	transcript	3.94153	0	Inf	0.000560222	0.0185306
ENST00000370938	ENSG00000116761	CTH	transcript	1.21701	12.366	-3.34496	7.12909e-06	0.000987849
ENST00000370959	ENSG00000170899	GSTA4	transcript	0.157126	1.24297	-2.9838	0.000978262	0.0268557
ENST00000370963	ENSG00000170899	GSTA4	transcript	33.0998	187.603	-2.50279	6.50909e-06	0.000928899
ENST00000370968	ENSG00000174156	GSTA3	transcript	0.342843	6.70817	-4.2903	0.000840493	0.0244296
ENST00000370971	ENSG00000116729	WLS	transcript	0.514004	2.76899	-2.42951	0.00173399	0.0389288
ENST00000370976	ENSG00000116729	WLS	transcript	0	0.971034	#NAME?	0.000515484	0.0175729
ENST00000371000	ENSG00000081985	IL12RB2	transcript	0.00194586	0.138956	-6.15808	0.000167096	0.00833759
ENST00000371037	ENSG00000118473	SGIP1	transcript	2.23743	0.0529547	5.40094	4.24417e-05	0.00324567
ENST00000371039	ENSG00000118473	SGIP1	transcript	2.29206	0.222399	3.36543	0.000204643	0.00950538
ENST00000371069	ENSG00000116675	DNAJC6	transcript	11.7623	1.12103	3.39127	0.0002475	0.0107381
ENST00000371075	ENSG00000087460	GNAS	transcript	0.6057	0	Inf	0.000165745	0.00829774
ENST00000371085	ENSG00000087460	GNAS	transcript	196.358	60.3421	1.70225	0.000520282	0.0176679
ENST00000371098	ENSG00000087460	GNAS	transcript	250.07	4.86873	5.68264	2.54715e-05	0.00235299
ENST00000371100	ENSG00000087460	GNAS	transcript	67.323	1.87725	5.16441	0.00251714	0.0497424
ENST00000371102	ENSG00000087460	GNAS	transcript	70.4268	0.88387	6.31615	0.000500513	0.0171742
ENST00000371149	ENSG00000198768	APCDD1L	transcript	7.76312	0.214412	5.17818	2.27477e-06	0.000447785
ENST00000371245	ENSG00000095637	SORBS1	transcript	0.544545	0	Inf	6.17824e-06	0.000893255
ENST00000371269	ENSG00000116133	DHCR24	transcript	86.0607	777.501	-3.17542	0.000639971	0.0202335
ENST00000371270	ENSG00000138115	CYP2C8	transcript	0.482033	0	Inf	0.00126729	0.0318211
ENST00000371276	ENSG00000006555	TTC22	transcript	2.76951	0.426825	2.69791	0.00030253	0.0122316
ENST00000371355	ENSG00000148408	CACNA1B	transcript	0.62713	0	Inf	0.000311923	0.0124928
ENST00000371360	ENSG00000203985	LDLRAD1	transcript	0.0243204	0.460842	-4.24403	0.000632221	0.0200899
ENST00000371363	ENSG00000148408	CACNA1B	transcript	0.0460226	0	Inf	0.00137856	0.0335872
ENST00000371369	ENSG00000125355	TMEM255A	transcript	5.95506	0.74573	2.99739	0.000260382	0.0110993
ENST00000371473	ENSG00000165802	NSMF	transcript	0.493538	0.0351933	3.80979	0.000389587	0.0145453
ENST00000371475	ENSG00000165802	NSMF	transcript	14.4488	0	Inf	2.85479e-12	1.15326e-08
ENST00000371601	ENSG00000107281	NPDC1	transcript	93.7536	10.405	3.1716	8.62828e-08	4.73069e-05
ENST00000371605	ENSG00000107331	ABCA2	transcript	35.2125	8.7857	2.00286	6.24005e-05	0.00420945
ENST00000371677	ENSG00000244687	UBE2V1	transcript	0	0.370234	#NAME?	3.01394e-05	0.00261092
ENST00000371692	ENSG00000165716	FAM69B	transcript	6.3686	1.55395	2.03504	0.00231974	0.0472739
ENST00000371698	ENSG00000172889	EGFL7	transcript	40.2664	0.359251	6.80844	6.65209e-05	0.00439107
ENST00000371711	ENSG00000158470	B4GALT5	transcript	8.74066	30.7357	-1.8141	0.000449524	0.0159942
ENST00000371730	ENSG00000085832	EPS15	transcript	0	0.396725	#NAME?	0.000565527	0.0186555
ENST00000371741	ENSG00000158445	KCNB1	transcript	15.5223	0.973898	3.99443	1.20331e-08	1.13862e-05
ENST00000371790	ENSG00000152779	SLC16A12	transcript	12.4976	1.1346	3.4614	1.69329e-07	7.49435e-05
ENST00000371793	ENSG00000130558	OLFM1	transcript	26.6659	6.43607	2.05074	0.00026436	0.0112052
ENST00000371836	ENSG00000186094	AGBL4	transcript	2.05689	0.167559	3.61772	0.000387345	0.0144886
ENST00000371839	ENSG00000186094	AGBL4	transcript	1.32277	0.192487	2.78073	0.000100978	0.00588244
ENST00000371876	ENSG00000003096	KLHL13	transcript	5.69413	0.940081	2.59862	0.000375266	0.0141782
ENST00000371882	ENSG00000003096	KLHL13	transcript	0.014986	1.08357	-6.17603	9.57492e-05	0.00564356
ENST00000371959	ENSG00000126016	AMOT	transcript	2.90078	0.816958	1.82811	0.00110207	0.0289965
ENST00000371993	ENSG00000077279	DCX	transcript	1.64316	0.00199971	9.68246	5.47285e-06	0.000825905
ENST00000372003	ENSG00000117472	TSPAN1	transcript	0.0899176	0.612178	-2.76728	0.00146384	0.0348881
ENST00000372006	ENSG00000117461	PIK3R3	transcript	0.857452	0.000655714	10.3528	0.00180751	0.040032
ENST00000372007	ENSG00000077264	PAK3	transcript	26.1956	2.22051	3.56036	1.58652e-06	0.00034572
ENST00000372017	ENSG00000173267	SNCG	transcript	12.401	92.4463	-2.89816	0.00021458	0.00982903
ENST00000372036	ENSG00000148288	GBGT1	transcript	0	0.498972	#NAME?	3.81701e-05	0.00303721
ENST00000372056	ENSG00000122367	LDB3	transcript	0.20182	0	Inf	0.000325175	0.0128835
ENST00000372099	ENSG00000148308	GTF3C5	transcript	0	0.918528	#NAME?	0.00252649	0.0498652
ENST00000372156	ENSG00000108219	TSPAN14	transcript	0.0945016	1.21875	-3.68892	0.00165632	0.037811
ENST00000372163	ENSG00000172426	RSPH9	transcript	0.995415	0.0502141	4.30913	0.000102709	0.00594373
ENST00000372179	ENSG00000196358	NTNG2	transcript	2.33506	0.302679	2.9476	0.000235005	0.0104193
ENST00000372185	ENSG00000122378	FAM213A	transcript	20.5523	3.74212	2.45737	0.000285495	0.0117762
ENST00000372187	ENSG00000122378	FAM213A	transcript	0.0348241	0.768489	-4.46386	0.000195907	0.0092355
ENST00000372192	ENSG00000117425	PTCH2	transcript	0	0.48683	#NAME?	0.000622954	0.0199059
ENST00000372216	ENSG00000197565	COL4A6	transcript	0.235076	0	Inf	0.000815565	0.0239277
ENST00000372227	ENSG00000080189	SLC35C2	transcript	0.074668	1.41403	-4.24318	4.18371e-05	0.0032169
ENST00000372292	ENSG00000133661	SFTPD	transcript	1.49258	0.144441	3.36926	0.00123874	0.0313666
ENST00000372299	ENSG00000171872	KLF17	transcript	0.0187594	0.404175	-4.42929	0.000267183	0.0112839
ENST00000372306	ENSG00000196517	SLC6A9	transcript	0.0157811	0.901954	-5.83678	1.51881e-07	7.09136e-05
ENST00000372307	ENSG00000196517	SLC6A9	transcript	0.0338193	0.382727	-3.5004	0.00188264	0.0411699
ENST00000372310	ENSG00000196517	SLC6A9	transcript	3.44532	26.7837	-2.95864	0.000266198	0.0112695
ENST00000372338	ENSG00000130720	FIBCD1	transcript	0.005406	1.27807	-7.88518	7.12957e-12	2.49613e-08
ENST00000372352	ENSG00000130713	EXOSC2	transcript	0.000889	0.382265	-8.74817	0.00101141	0.0274642
ENST00000372383	ENSG00000157514	TSC22D3	transcript	4.45088	26.207	-2.55779	0.000580803	0.0189738
ENST00000372390	ENSG00000157514	TSC22D3	transcript	4.55548	0.973877	2.22579	0.000352146	0.0135443
ENST00000372420	ENSG00000100979	PLTP	transcript	0.691472	4.06823	-2.55666	0.00229506	0.0469989
ENST00000372459	ENSG00000064601	CTSA	transcript	26.2297	95.1944	-1.85967	0.000605343	0.0195479
ENST00000372524	ENSG00000165655	ZNF503	transcript	5.41558	30.5831	-2.49755	0.00019336	0.00916479
ENST00000372666	ENSG00000182916	TCEAL7	transcript	18.3909	2.27557	3.01469	0.000927424	0.0260038
ENST00000372680	ENSG00000204065	TCEAL5	transcript	11.7938	1.18973	3.30932	0.00068283	0.0211937
ENST00000372684	ENSG00000117016	RIMS3	transcript	22.5189	2.07345	3.44103	2.15762e-06	0.000430838
ENST00000372712	ENSG00000244274	DBNDD2	transcript	2.74026	0.407196	2.75052	0.00044089	0.0157994
ENST00000372714	ENSG00000156650	KAT6B	transcript	1.32778	0	Inf	0.000115591	0.00646257
ENST00000372728	ENSG00000133169	BEX1	transcript	122.828	13.7674	3.15731	2.93345e-06	0.000533985
ENST00000372733	ENSG00000124145	SDC4	transcript	12.5795	42.5501	-1.75809	0.0013004	0.0322819
ENST00000372774	ENSG00000204071	TCEAL6	transcript	12.8694	1.30811	3.29839	0.00140192	0.0339594
ENST00000372780	ENSG00000184905	TCEAL2	transcript	26.3738	2.75531	3.25881	2.80349e-05	0.00249965
ENST00000372782	ENSG00000166432	ZMAT1	transcript	0.0456493	1.87802	-5.36247	0.00048857	0.0169136
ENST00000372838	ENSG00000167123	CERCAM	transcript	11.5451	3.34422	1.78755	0.000967906	0.026669
ENST00000372851	ENSG00000101098	RIMS4	transcript	6.63684	0.504277	3.71821	1.4794e-06	0.000326441
ENST00000372861	ENSG00000124249	KCNK15	transcript	1.98637	0.449095	2.14504	0.00121315	0.0309199
ENST00000372868	ENSG00000064205	WISP2	transcript	0.325539	4.19341	-3.68722	0.000196415	0.00925528
ENST00000372892	ENSG00000168734	PKIG	transcript	0.0260741	5.07921	-7.60584	0.000101514	0.00590709
ENST00000372930	ENSG00000126950	TMEM35A	transcript	11.365	1.20413	3.23854	8.7447e-05	0.00526955
ENST00000373066	ENSG00000148339	SLC25A25	transcript	1.03577	0.131406	2.9786	0.00116183	0.0299903
ENST00000373079	ENSG00000186310	NAP1L3	transcript	19.7489	5.49276	1.84617	0.000586131	0.0190657
ENST00000373087	ENSG00000163874	ZC3H12A	transcript	1.47093	11.5857	-2.97755	2.67489e-05	0.00242828
ENST00000373094	ENSG00000102290	PCDH11X	transcript	5.9973	0.158526	5.24152	9.15587e-09	9.07159e-06
ENST00000373097	ENSG00000102290	PCDH11X	transcript	0.111971	0	Inf	0.00129104	0.0321332
ENST00000373119	ENSG00000102271	KLHL4	transcript	2.08419	18.6311	-3.16015	7.8059e-05	0.00488022
ENST00000373145	ENSG00000124429	POF1B	transcript	0.258459	0.00615771	5.3914	1.33645e-05	0.00150507
ENST00000373202	ENSG00000166224	SGPL1	transcript	31.0261	9.96514	1.63852	0.000529837	0.0178366
ENST00000373255	ENSG00000099284	H2AFY2	transcript	6.59802	1.55905	2.08137	0.000590321	0.0191771
ENST00000373256	ENSG00000112164	GLP1R	transcript	5.05415	0.0821224	5.94355	0.000961377	0.0265588
ENST00000373266	ENSG00000142687	KIAA0319L	transcript	0.573412	5.4057	-3.23684	0.000995197	0.02716
ENST00000373279	ENSG00000171224	FAM241B	transcript	5.01718	0.679542	2.88424	0.00128942	0.0321107
ENST00000373299	ENSG00000136854	STXBP1	transcript	53.6998	14.6051	1.87844	0.000254942	0.0109653
ENST00000373302	ENSG00000136854	STXBP1	transcript	1.65047	0.0836906	4.30167	0.000301344	0.0122158
ENST00000373327	ENSG00000204104	TRAF3IP1	transcript	0.41501	0.0441369	3.23309	0.00176108	0.0393054
ENST00000373434	ENSG00000136828	RALGPS1	transcript	1.26021	0.0614626	4.35782	0.0001474	0.00768293
ENST00000373461	ENSG00000132821	VSTM2L	transcript	14.1374	2.2436	2.65564	0.000986481	0.0269826
ENST00000373481	ENSG00000162522	KIAA1522	transcript	2.23396	26.4792	-3.56718	7.73686e-05	0.00486649
ENST00000373517	ENSG00000186462	NAP1L2	transcript	10.9323	2.5887	2.0783	0.000212604	0.00976606
ENST00000373532	ENSG00000184911	DMRTC1B	transcript	0.163566	0	Inf	0.000177452	0.00865692
ENST00000373580	ENSG00000185585	OLFML2A	transcript	19.3889	3.64807	2.41002	0.000325788	0.0129029
ENST00000373588	ENSG00000136931	NR5A1	transcript	5.944	101.434	-4.09297	0.000130859	0.00704611
ENST00000373640	ENSG00000204128	C2orf72	transcript	1.55257	0.279012	2.47626	0.00100548	0.0273423
ENST00000373831	ENSG00000180198	RCC1	transcript	0.0275051	0.470412	-4.09615	0.000619094	0.0198308
ENST00000373880	ENSG00000165443	PHYHIPL	transcript	26.5105	5.08767	2.38148	0.000208441	0.00963187
ENST00000373907	ENSG00000080845	DLGAP4	transcript	2.11238	0	Inf	2.29076e-06	0.000448891
ENST00000373945	ENSG00000088367	EPB41L1	transcript	4.68504	20.1875	-2.10733	0.0018715	0.0410239
ENST00000374085	ENSG00000244005	NFS1	transcript	0.0507714	1.91627	-5.23814	0.000202568	0.00946037
ENST00000374102	ENSG00000184634	MED12	transcript	0.006041	0.233069	-5.26982	8.76062e-05	0.00527309
ENST00000374103	ENSG00000197444	OGDHL	transcript	31.6533	2.7195	3.54094	5.15852e-05	0.00369335
ENST00000374115	ENSG00000187714	SLC18A3	transcript	1.31435	0.0715789	4.19867	0.00247504	0.0492817
ENST00000374116	ENSG00000137309	HMGA1	transcript	1.46389	0.0740576	4.30502	0.000524286	0.0177236
ENST00000374133	ENSG00000142751	GPN2	transcript	0.00700914	0.338131	-5.5922	0.00145776	0.0348143
ENST00000374139	ENSG00000165606	DRGX	transcript	22.8459	1.45582	3.97203	0.000414205	0.0151226
ENST00000374180	ENSG00000119431	HDHD3	transcript	8.16203	36.6239	-2.16579	0.0001067	0.00610406
ENST00000374244	ENSG00000165185	KIAA1958	transcript	2.3426	8.95283	-1.93423	0.000564306	0.0186269
ENST00000374259	ENSG00000184481	FOXO4	transcript	4.72474	20.1095	-2.08957	0.000243437	0.0106658
ENST00000374284	ENSG00000158006	PAFAH2	transcript	0.540972	0.0177246	4.93173	0.000728049	0.022069
ENST00000374287	ENSG00000165181	C9orf84	transcript	0.0132439	1.62683	-6.94059	4.94958e-06	0.000779414
ENST00000374296	ENSG00000182749	PAQR7	transcript	3.85149	13.1727	-1.77406	0.00213996	0.0447412
ENST00000374374	ENSG00000173258	ZNF483	transcript	7.70161	1.52065	2.34047	0.000609642	0.0196274
ENST00000374395	ENSG00000117602	RCAN3	transcript	4.09852	1.20007	1.77198	0.00161935	0.0372893
ENST00000374415	ENSG00000114948	ADAM23	transcript	2.44011	0.136611	4.1588	0.000235906	0.0104372
ENST00000374524	ENSG00000057757	PITHD1	transcript	0.0316744	0.976877	-4.94679	0.000761465	0.0227618
ENST00000374541	ENSG00000070159	PTPN3	transcript	4.66898	0.842186	2.4709	8.62716e-05	0.00522195
ENST00000374553	ENSG00000158813	EDA	transcript	0.24666	1.7115	-2.79467	0.00214016	0.0447412
ENST00000374566	ENSG00000095203	EPB41L4B	transcript	6.09384	0.660624	3.20545	2.59843e-06	0.000487359
ENST00000374637	ENSG00000159189	C1QC	transcript	0.140667	3.58753	-4.67263	5.61046e-06	0.00084004
ENST00000374700	ENSG00000138356	AOX1	transcript	26.2242	269.124	-3.3593	0.000639582	0.020228
ENST00000374791	ENSG00000182667	NTM	transcript	0.00283343	0.0987686	-5.12343	0.000651326	0.0204761
ENST00000374804	ENSG00000001497	LAS1L	transcript	0.568682	0	Inf	0.0010393	0.0278779
ENST00000374840	ENSG00000162551	ALPL	transcript	4.4505	54.9683	-3.62656	0.00024183	0.0106188
ENST00000374848	ENSG00000165152	TMEM246	transcript	31.3654	3.79585	3.04668	1.78854e-06	0.000375711
ENST00000374855	ENSG00000136872	ALDOB	transcript	0.102968	0.811952	-2.9792	0.000843619	0.0244638
ENST00000375077	ENSG00000106789	CORO2A	transcript	6.128	0.327874	4.2242	0.000283407	0.0117332
ENST00000375078	ENSG00000162545	CAMK2N1	transcript	73.5508	22.9114	1.68267	0.000454284	0.016109
ENST00000375155	ENSG00000040487	PQLC2	transcript	0.873553	3.5101	-2.00655	0.00140414	0.0340054
ENST00000375241	ENSG00000081377	CDC14B	transcript	13.2844	3.19	2.0581	9.40319e-05	0.00556734
ENST00000375249	ENSG00000130956	HABP4	transcript	19.7932	6.06209	1.70712	0.00128147	0.0319646
ENST00000375326	ENSG00000165140	FBP1	transcript	2.02797	13.7204	-2.75821	0.00085996	0.0247396
ENST00000375458	ENSG00000082438	COBLL1	transcript	4.00466	27.1447	-2.76092	1.95033e-06	0.000398346
ENST00000375608	ENSG00000126217	MCF2L	transcript	0.85673	0.0188027	5.50983	7.87043e-06	0.00105453
ENST00000375618	ENSG00000183644	C11orf88	transcript	1.45522	0	Inf	2.95261e-05	0.00258866
ENST00000375688	ENSG00000204396	VWA7	transcript	5.72731	0.38611	3.89077	3.97514e-06	0.000669105
ENST00000375692	ENSG00000186510	CLCNKA	transcript	7.62518	0.255917	4.89703	0.000841045	0.0244296
ENST00000375718	ENSG00000173641	HSPB7	transcript	2.01873	0	Inf	3.28042e-05	0.00274763
ENST00000375765	ENSG00000165023	DIRAS2	transcript	10.0762	0.62428	4.01262	4.05665e-05	0.00316834
ENST00000375826	ENSG00000116771	AGMAT	transcript	0.123419	0.959045	-2.95803	0.00117294	0.030215
ENST00000375915	ENSG00000204442	FAM155A	transcript	8.5023	0.513908	4.04827	4.10997e-07	0.000133648
ENST00000376030	ENSG00000189337	KAZN	transcript	0	0.219259	#NAME?	3.44285e-05	0.0028251
ENST00000376075	ENSG00000131055	COX4I2	transcript	50.5944	0.508332	6.63706	3.37741e-09	4.17341e-06
ENST00000376108	ENSG00000171365	CLCN5	transcript	5.17983	1.12651	2.20105	0.00251491	0.0497424
ENST00000376131	ENSG00000102466	FGF14	transcript	5.56235	0.509378	3.44889	4.84752e-05	0.00354561
ENST00000376137	ENSG00000136754	ABI1	transcript	0.755968	0.00872357	6.43726	1.18316e-05	0.00139576
ENST00000376255	ENSG00000137310	TCF19	transcript	0.561264	0.00332329	7.39992	2.71031e-06	0.000502375
ENST00000376351	ENSG00000151025	GPR158	transcript	17.3468	0.657941	4.72056	2.62445e-06	0.000490488
ENST00000376363	ENSG00000151023	ENKUR	transcript	1.49743	0	Inf	7.71367e-08	4.3794e-05
ENST00000376447	ENSG00000165105	RASEF	transcript	7.15742	0.195025	5.19771	2.313e-11	6.74837e-08
ENST00000376485	ENSG00000137343	ATAT1	transcript	0.00915214	0.401277	-5.45435	0.000100876	0.00587974
ENST00000376504	ENSG00000168267	PTF1A	transcript	0.0741747	0	Inf	2.13064e-05	0.00207981
ENST00000376537	ENSG00000106829	TLE4	transcript	0.0414426	1.52226	-5.19896	8.64631e-06	0.00111572
ENST00000376598	ENSG00000148019	CEP78	transcript	1.83211	0	Inf	1.60921e-08	1.43832e-05
ENST00000376624	ENSG00000077327	SPAG6	transcript	0.0855561	0	Inf	0.000661992	0.0207122
ENST00000376862	ENSG00000101463	SYNDIG1	transcript	1.76302	0.386597	2.18914	0.00190096	0.0414276
ENST00000376916	ENSG00000204653	ASPDH	transcript	4.45311	0.359349	3.63136	0.000884973	0.0252174
ENST00000376922	ENSG00000159314	ARHGAP27	transcript	0.738374	0.00338543	7.76887	6.53212e-05	0.00434233
ENST00000377016	ENSG00000204681	GABBR1	transcript	0.780736	0.028347	4.78357	0.000180064	0.00873562
ENST00000377022	ENSG00000130940	CASZ1	transcript	4.03606	0.985548	2.03395	0.000320517	0.0127422
ENST00000377067	ENSG00000179399	GPC5	transcript	5.68165	0.43043	3.72246	0.000712297	0.021754
ENST00000377073	ENSG00000147117	ZNF157	transcript	1.16126	0.154801	2.90721	0.000384817	0.0144381
ENST00000377122	ENSG00000078114	NEBL	transcript	20.345	3.35493	2.60032	0.000922403	0.0258906
ENST00000377242	ENSG00000120594	PLXDC2	transcript	0	0.183234	#NAME?	0.00010963	0.00622756
ENST00000377315	ENSG00000165995	CACNB2	transcript	0.237397	2.55712	-3.42915	3.25218e-05	0.00273954
ENST00000377360	ENSG00000182132	KCNIP1	transcript	0	0.273309	#NAME?	4.30037e-06	0.000705751
ENST00000377411	ENSG00000180758	GPR157	transcript	0.454811	2.81504	-2.62981	0.000131864	0.00709321
ENST00000377453	ENSG00000102805	CLN5	transcript	2.57795	0.0275773	6.5466	6.02173e-05	0.00411771
ENST00000377540	ENSG00000204815	TTC25	transcript	1.76897	0.276817	2.67591	0.000263779	0.0111896
ENST00000377625	ENSG00000136111	TBC1D4	transcript	15.856	54.1248	-1.77126	0.000682328	0.0211845
ENST00000377694	ENSG00000137142	IGFBPL1	transcript	13.7542	0.577846	4.57304	7.30902e-06	0.0010022
ENST00000377770	ENSG00000130226	DPP6	transcript	15.4366	0.695679	4.47179	0.000591404	0.0191956
ENST00000377801	ENSG00000182836	PLCXD3	transcript	22.0682	7.28082	1.59979	0.00135539	0.0331843
ENST00000377842	ENSG00000097021	ACOT7	transcript	14.4675	1.18398	3.6111	0.000939553	0.0262109
ENST00000377855	ENSG00000097021	ACOT7	transcript	12.4909	0.550126	4.50497	6.07111e-06	0.000885096
ENST00000377861	ENSG00000184226	PCDH9	transcript	13.3645	2.63076	2.34485	1.40673e-05	0.00156187
ENST00000377865	ENSG00000184226	PCDH9	transcript	4.21332	0.717067	2.55478	3.71695e-05	0.0029711
ENST00000377888	ENSG00000164270	HTR4	transcript	0.733666	0	Inf	8.19735e-06	0.00108029
ENST00000377893	ENSG00000158292	GPR153	transcript	5.43237	1.46996	1.8858	0.00122127	0.0310879
ENST00000377918	ENSG00000118946	PCDH17	transcript	16.1186	2.45602	2.71434	2.46121e-06	0.000468312
ENST00000378011	ENSG00000161395	PGAP3	transcript	0.9708	0	Inf	0.000453292	0.0160792
ENST00000378046	ENSG00000113578	FGF1	transcript	6.21697	0.0760003	6.35406	0.000307147	0.0123557
ENST00000378075	ENSG00000204950	LRRC10B	transcript	7.87316	0.40017	4.29826	1.18387e-06	0.000281324
ENST00000378099	ENSG00000196511	TPK1	transcript	0	0.378806	#NAME?	0.000330204	0.0130238
ENST00000378105	ENSG00000204956	PCDHGA1	transcript	1.42026	0.0943401	3.91214	3.72968e-07	0.000125554
ENST00000378158	ENSG00000147044	CASK	transcript	0.00316457	4.26593	-10.3966	2.86484e-10	5.22428e-07
ENST00000378247	ENSG00000204991	SPIRE2	transcript	3.02207	0.628585	2.26536	0.00030782	0.012378
ENST00000378300	ENSG00000198467	TPM2	transcript	1.51841	0.120436	3.65622	0.000985984	0.026976
ENST00000378357	ENSG00000107159	CA9	transcript	7.17936	0.0867557	6.37075	0.00132227	0.0326628
ENST00000378362	ENSG00000146013	GFRA3	transcript	1.12846	0	Inf	9.34602e-06	0.00118128
ENST00000378473	ENSG00000101333	PLCB4	transcript	5.22283	0.703789	2.89162	2.285e-05	0.00218182
ENST00000378493	ENSG00000101333	PLCB4	transcript	0.963956	0	Inf	7.66375e-07	0.000214082
ENST00000378501	ENSG00000101333	PLCB4	transcript	23.2686	1.85902	3.64577	8.77341e-05	0.00527474
ENST00000378533	ENSG00000101955	SRPX	transcript	2.84822	14.2669	-2.32454	0.00123983	0.031379
ENST00000378585	ENSG00000187730	GABRD	transcript	2.47668	0.279936	3.14524	0.00070766	0.0216623
ENST00000378616	ENSG00000047597	XK	transcript	9.51325	1.10294	3.10858	8.74656e-06	0.00112078
ENST00000378677	ENSG00000198947	DMD	transcript	3.05445	0.00890243	8.4225	3.33873e-10	5.94368e-07
ENST00000378685	ENSG00000128596	CCDC136	transcript	4.71563	0.263399	4.16213	0.00205435	0.0435611
ENST00000378693	ENSG00000198944	SOWAHA	transcript	2.02622	0.240543	3.07443	0.00186465	0.040947
ENST00000378711	ENSG00000205086	C2orf91	transcript	1.01259	0.0986493	3.3596	0.000833424	0.0242821
ENST00000378719	ENSG00000164402	2019-09-08	transcript	12.2927	1.61806	2.92546	1.52807e-05	0.00165724
ENST00000378746	ENSG00000131437	KIF3A	transcript	21.262	4.75191	2.1617	2.53403e-05	0.00234706
ENST00000378755	ENSG00000197785	ATAD3A	transcript	0.057493	0.885376	-3.94483	0.000934096	0.0261301
ENST00000378797	ENSG00000102445	RUBCNL	transcript	0	0.40892	#NAME?	2.14257e-05	0.00208758
ENST00000378858	ENSG00000125872	LRRN4	transcript	0.00145471	0.0435303	-4.90321	0.00186434	0.040947
ENST00000378910	ENSG00000161270	NPHS1	transcript	0.127646	0	Inf	0.000179231	0.00871939
ENST00000378961	ENSG00000089199	CHGB	transcript	6534.99	382.504	4.09464	4.16591e-06	0.000691443
ENST00000378970	ENSG00000169297	NR0B1	transcript	1.01239	11.3042	-3.48103	0.00112492	0.0293916
ENST00000379018	ENSG00000131435	PDLIM4	transcript	0.689861	0	Inf	0.00046292	0.0163106
ENST00000379024	ENSG00000091129	NRCAM	transcript	33.6022	2.87544	3.5467	5.52011e-06	0.000830756
ENST00000379044	ENSG00000004848	ARX	transcript	0	0.0803496	#NAME?	0.00148495	0.0351916
ENST00000379060	ENSG00000133112	TPT1	transcript	0.200502	293.214	-10.5141	2.16454e-07	8.84812e-05
ENST00000379081	ENSG00000164970	FAM219A	transcript	0.990058	0.0700933	3.82016	0.00113168	0.0294727
ENST00000379096	ENSG00000076554	TPD52	transcript	5.18418	0.907061	2.51484	0.000510906	0.017451
ENST00000379104	ENSG00000072682	P4HA2	transcript	4.20164	0.260937	4.00918	8.05165e-05	0.00498344
ENST00000379153	ENSG00000112149	CD83	transcript	4.55712	18.3801	-2.01195	0.00127793	0.0319435
ENST00000379179	ENSG00000151778	SERP2	transcript	6.13575	1.43774	2.09344	0.000832316	0.0242568
ENST00000379214	ENSG00000205213	LGR4	transcript	5.079	18.956	-1.90004	0.000591254	0.0191956
ENST00000379215	ENSG00000134463	ECHDC3	transcript	2.05046	16.2748	-2.98862	0.00030339	0.0122561
ENST00000379248	ENSG00000164114	MAP9	transcript	1.0994	0.129494	3.08576	0.000521439	0.0176955
ENST00000379264	ENSG00000164398	ACSL6	transcript	5.06211	1.04885	2.27093	0.000186795	0.00895464
ENST00000379287	ENSG00000145990	GFOD1	transcript	7.40025	2.00314	1.88531	0.000436976	0.015712
ENST00000379328	ENSG00000107485	GATA3	transcript	12.1702	1.02712	3.56668	2.53008e-07	9.76992e-05
ENST00000379344	ENSG00000196155	PLEKHG4	transcript	0.196705	0	Inf	0.000275954	0.0115246
ENST00000379370	ENSG00000188157	AGRN	transcript	14.6989	3.87752	1.9225	0.00133886	0.032887
ENST00000379454	ENSG00000198363	ASPH	transcript	14.4326	45.0171	-1.64114	0.00216691	0.0451044
ENST00000379499	ENSG00000185915	KLHL34	transcript	0.870433	0.040176	4.43733	0.00112619	0.0294099
ENST00000379558	ENSG00000189350	TOGARAM2	transcript	0.0259967	0.167784	-2.69021	0.000365178	0.0139038
ENST00000379595	ENSG00000140368	PSTPIP1	transcript	0	0.399823	#NAME?	0.000430874	0.0155689
ENST00000379613	ENSG00000137203	TFAP2A	transcript	0.160561	0	Inf	0.00113935	0.0296137
ENST00000379629	ENSG00000158019	BABAM2	transcript	0.112935	1.61299	-3.83617	0.00012767	0.00693358
ENST00000379704	ENSG00000107262	BAG1	transcript	7.55849	0.204027	5.21126	0.000908895	0.0256142
ENST00000379747	ENSG00000133110	POSTN	transcript	0.022091	0.305881	-3.79144	0.00174176	0.0390651
ENST00000379799	ENSG00000145730	PAM	transcript	98.4739	25.2771	1.96191	0.000369532	0.0140322
ENST00000379863	ENSG00000115216	NRBP1	transcript	5.15588	0.0161111	8.32202	1.60855e-07	7.34373e-05
ENST00000379906	ENSG00000103546	SLC6A2	transcript	6.09064	0.59985	3.34392	0.000573686	0.0188241
ENST00000379919	ENSG00000180660	MAB21L1	transcript	20.6206	2.25633	3.19203	0.000333241	0.0130806
ENST00000379922	ENSG00000172915	NBEA	transcript	1.58875	0.184161	3.10885	1.52454e-05	0.00165724
ENST00000379982	ENSG00000164292	RHOBTB3	transcript	13.2787	40.5836	-1.61179	0.000997032	0.0272003
ENST00000379992	ENSG00000174482	LINGO2	transcript	2.28487	0.337991	2.75706	0.00132337	0.0326746
ENST00000380010	ENSG00000173638	SLC19A1	transcript	0.0314724	0.815141	-4.69489	0.00110792	0.0291065
ENST00000380079	ENSG00000127954	STEAP4	transcript	5.83221	23.916	-2.03586	0.00251011	0.0496973
ENST00000380087	ENSG00000102054	RBBP7	transcript	6.89387	32.8355	-2.25187	0.000172284	0.00850936
ENST00000380099	ENSG00000133116	KL	transcript	31.5752	0.783898	5.33198	8.54301e-11	2.08674e-07
ENST00000380289	ENSG00000126010	GRPR	transcript	2.55881	0.279808	3.19297	0.000439968	0.0157825
ENST00000380306	ENSG00000180822	PSMG4	transcript	0.385209	0.0160246	4.58728	0.000135109	0.00723285
ENST00000380392	ENSG00000205502	C2CD4B	transcript	13.6812	2.59431	2.39877	0.00249562	0.0495148
ENST00000380465	ENSG00000147872	PLIN2	transcript	0.0386631	0.535306	-3.79133	0.00116871	0.0301309
ENST00000380486	ENSG00000157617	C2CD2	transcript	10.6086	86.0146	-3.01935	0.000102442	0.00594133
ENST00000380494	ENSG00000113163	COL4A3BP	transcript	0	2.28966	#NAME?	0.000103339	0.00597356
ENST00000380495	ENSG00000149926	FAM57B	transcript	5.44724	0.523	3.38064	0.000140855	0.00744188
ENST00000380539	ENSG00000124570	SERPINB6	transcript	0.00227929	2.15568	-9.88535	3.74631e-05	0.00298823
ENST00000380615	ENSG00000102781	KATNAL1	transcript	10.7096	3.65512	1.55091	0.00116357	0.0300204
ENST00000380733	ENSG00000164985	PSIP1	transcript	29.1507	6.48902	2.16746	3.45737e-05	0.00283259
ENST00000380776	ENSG00000053918	KCNQ1	transcript	0.0829827	0.94346	-3.50708	0.000492484	0.0169708
ENST00000380800	ENSG00000185658	BRWD1	transcript	0	0.101251	#NAME?	0.00153442	0.0359742
ENST00000380833	ENSG00000073464	CLCN4	transcript	7.05316	1.61178	2.12962	7.8894e-05	0.00491487
ENST00000380961	ENSG00000101849	TBL1X	transcript	0.549231	0.0165764	5.05021	4.86904e-05	0.00355454
ENST00000380984	ENSG00000132437	DDC	transcript	27.0298	0.166355	7.34414	2.0327e-09	2.77273e-06
ENST00000381007	ENSG00000197860	SGTB	transcript	7.98742	1.66584	2.26148	3.05391e-05	0.00263784
ENST00000381061	ENSG00000130638	ATXN10	transcript	1.86323	0	Inf	1.7877e-05	0.00183906
ENST00000381072	ENSG00000067057	PFKP	transcript	10.7481	1.23606	3.12026	5.91606e-06	0.000867851
ENST00000381075	ENSG00000067057	PFKP	transcript	2.19548	0.040153	5.77289	2.03301e-08	1.70826e-05
ENST00000381083	ENSG00000146674	IGFBP3	transcript	0.76941	0.002494	8.26915	3.72446e-05	0.00297484
ENST00000381086	ENSG00000146674	IGFBP3	transcript	3.95566	0	Inf	1.53935e-07	7.09136e-05
ENST00000381125	ENSG00000067057	PFKP	transcript	64.2458	7.83399	3.03578	9.897e-08	5.1461e-05
ENST00000381150	ENSG00000115884	SDC1	transcript	1.65639	13.6694	-3.04484	0.00226691	0.0465858
ENST00000381176	ENSG00000138944	SHISAL1	transcript	3.43869	0.27306	3.65457	0.000163425	0.00823636
ENST00000381269	ENSG00000100678	SLC8A3	transcript	0.00323229	0.107047	-5.04955	0.000661675	0.0207085
ENST00000381330	ENSG00000254647	INS	transcript	2.50027	0.0602897	5.37403	0.000169799	0.00843638
ENST00000381344	ENSG00000067064	IDI1	transcript	16.0994	74.345	-2.20723	0.000502579	0.0172283
ENST00000381396	ENSG00000103540	CCP110	transcript	8.78706	2.58206	1.76686	0.000470342	0.0165057
ENST00000381405	ENSG00000164283	ESM1	transcript	37.7974	2.79981	3.75489	6.79392e-05	0.00444879
ENST00000381406	ENSG00000167244	IGF2	transcript	2.67839	0.0955056	4.80964	2.17343e-07	8.84812e-05
ENST00000381418	ENSG00000168453	HR	transcript	4.44051	0.608193	2.86812	1.21526e-05	0.00141474
ENST00000381486	ENSG00000196208	GREB1	transcript	0.100254	3.0124	-4.90918	4.52869e-05	0.00337666
ENST00000381655	ENSG00000132932	ATP8A2	transcript	19.5229	1.87261	3.38204	7.59446e-05	0.00480705
ENST00000381668	ENSG00000124406	ATP8A1	transcript	6.04036	0.630356	3.2604	6.68056e-06	0.000939901
ENST00000381769	ENSG00000004660	CAMKK1	transcript	0.895671	0.00299629	8.22365	2.30778e-08	1.87901e-05
ENST00000381775	ENSG00000130592	LSP1	transcript	0.0460746	3.19677	-6.1165	2.32662e-08	1.87978e-05
ENST00000381793	ENSG00000163694	RBM47	transcript	0.269356	0	Inf	5.00236e-08	3.23476e-05
ENST00000381879	ENSG00000168781	PPIP5K1	transcript	0.565449	0	Inf	0.00175927	0.039282
ENST00000382031	ENSG00000166963	MAP1A	transcript	25.8994	2.98544	3.1169	1.043e-06	0.00025837
ENST00000382044	ENSG00000067369	TP53BP1	transcript	24.4945	6.60942	1.88987	0.000342557	0.0133192
ENST00000382097	ENSG00000205856	C22orf42	transcript	1.81561	0.014208	6.9976	0.000836655	0.024356
ENST00000382100	ENSG00000147852	VLDLR	transcript	15.4958	3.54696	2.12722	4.24777e-05	0.00324567
ENST00000382148	ENSG00000185774	KCNIP4	transcript	1.6283	0.0883093	4.20466	0.0016781	0.0380848
ENST00000382185	ENSG00000080503	SMARCA2	transcript	0	3.51842	#NAME?	0.000161668	0.00819127
ENST00000382254	ENSG00000154162	CDH12	transcript	1.09602	0	Inf	0.000461914	0.0162916
ENST00000382275	ENSG00000145526	CDH18	transcript	14.1165	0.50897	4.79366	6.2384e-05	0.00420945
ENST00000382285	ENSG00000125841	NRSN2	transcript	1.61869	0.10642	3.92698	1.69005e-05	0.00175927
ENST00000382315	ENSG00000250510	GPR162	transcript	0.203949	0	Inf	7.4608e-05	0.00474352
ENST00000382330	ENSG00000114867	EIF4G1	transcript	0.883342	0	Inf	3.55433e-15	5.33317e-11
ENST00000382483	ENSG00000183638	RP1L1	transcript	1.07356	0.0482431	4.47593	7.1653e-08	4.20443e-05
ENST00000382533	ENSG00000150459	SAP18	transcript	0.919098	0.0729883	3.65448	0.00125048	0.0315648
ENST00000382592	ENSG00000150457	LATS2	transcript	3.65074	15.6157	-2.09673	0.00192416	0.0417821
ENST00000382622	ENSG00000111218	PRMT8	transcript	0.594044	0	Inf	3.13235e-06	0.000562393
ENST00000382806	ENSG00000012817	KDM5D	transcript	1.15791	0	Inf	0.000969651	0.0266851
ENST00000382841	ENSG00000120645	IQSEC3	transcript	0.734932	0.0770333	3.25406	0.00111419	0.0292128
ENST00000383165	ENSG00000206262	FOXL2NB	transcript	0.0419156	0.660078	-3.97708	0.000148591	0.00771545
ENST00000383168	ENSG00000171885	AQP4	transcript	0.569844	0.0131183	5.44092	0.000494944	0.0170332
ENST00000383681	ENSG00000091972	CD200	transcript	15.4143	0.867324	4.15155	3.12714e-05	0.00268124
ENST00000383699	ENSG00000175161	CADM2	transcript	4.96899	0.53804	3.20717	4.32404e-05	0.00327682
ENST00000383781	ENSG00000206561	COLQ	transcript	0.522048	0.019394	4.7505	0.000375972	0.0141997
ENST00000383791	ENSG00000131370	SH3BP5	transcript	19.664	129.695	-2.72149	1.44378e-05	0.00158957
ENST00000388740	ENSG00000104313	EYA1	transcript	0.702688	0.000680714	10.0116	1.93179e-06	0.000395528
ENST00000388741	ENSG00000104313	EYA1	transcript	0.0619831	0	Inf	0.00156984	0.0364716
ENST00000388913	ENSG00000180921	FAM83H	transcript	0.499786	2.47728	-2.30938	0.000960203	0.0265551
ENST00000388968	ENSG00000144381	HSPD1	transcript	104.517	467.328	-2.16069	0.00168497	0.0381746
ENST00000388996	ENSG00000184156	KCNQ3	transcript	3.1543	0.667689	2.24007	0.000686522	0.0212456
ENST00000389131	ENSG00000134013	LOXL2	transcript	9.63947	2.31881	2.05557	0.00220843	0.045643
ENST00000389208	ENSG00000204653	ASPDH	transcript	7.51354	0.159115	5.56135	2.16818e-07	8.84812e-05
ENST00000389232	ENSG00000198838	RYR3	transcript	0	0.0384481	#NAME?	3.61797e-05	0.0029164
ENST00000389286	ENSG00000166450	PRTG	transcript	4.10478	1.20799	1.7647	0.00188502	0.0412048
ENST00000389363	ENSG00000213996	TM6SF2	transcript	1.59144	0.100324	3.98759	0.000236866	0.010462
ENST00000389394	ENSG00000115423	DNAH6	transcript	1.37222	0.298933	2.19861	0.000247825	0.0107381
ENST00000389398	ENSG00000175267	VWA3A	transcript	0.562843	0.01627	5.11245	7.62466e-06	0.00103201
ENST00000389416	ENSG00000155093	PTPRN2	transcript	0.377598	0.0216276	4.12591	0.000238182	0.0104937
ENST00000389418	ENSG00000155093	PTPRN2	transcript	66.6123	4.20645	3.98511	0.00102391	0.0276758
ENST00000389428	ENSG00000137872	SEMA6D	transcript	0.873837	0.00289557	8.23737	2.16405e-05	0.00209683
ENST00000389589	ENSG00000168779	SHOX2	transcript	0.405443	0	Inf	9.45583e-05	0.00558277
ENST00000389623	ENSG00000179954	SSC5D	transcript	12.7202	1.50407	3.08018	8.87883e-07	0.000235037
ENST00000389652	ENSG00000048342	CC2D2A	transcript	0.532897	0.0233684	4.51123	0.000585191	0.0190528
ENST00000389672	ENSG00000080224	EPHA6	transcript	2.86772	0.121012	4.56668	3.85492e-06	0.000653054
ENST00000389677	ENSG00000146267	FAXC	transcript	3.41334	0.253245	3.75258	1.57472e-05	0.00168145
ENST00000389703	ENSG00000103253	HAGHL	transcript	6.13763	0.958543	2.67877	3.67035e-05	0.00294864
ENST00000389825	ENSG00000196208	GREB1	transcript	0.0338289	0.456515	-3.75434	0.00228137	0.0468098
ENST00000389887	ENSG00000166105	GLB1L3	transcript	0.74283	0.0693669	3.42071	0.00109937	0.0289571
ENST00000390664	ENSG00000183196	CHST6	transcript	0.0532263	0.710743	-3.73912	0.0019036	0.0414471
ENST00000391338	ENSG00000153037	SRP19	transcript	1.16731	0.0744806	3.97017	0.00224403	0.0462423
ENST00000391720	ENSG00000167646	DNAAF3	transcript	0.00617871	0.374819	-5.92274	1.0104e-06	0.000254496
ENST00000391771	ENSG00000179820	MYADM	transcript	1.4459	13.6443	-3.23826	1.41368e-06	0.000315251
ENST00000391854	ENSG00000168243	GNG4	transcript	21.2751	2.01399	3.40104	3.708e-08	2.63593e-05
ENST00000391958	ENSG00000159915	ZNF233	transcript	2.75787	0.656916	2.06977	0.000840477	0.0244296
ENST00000391975	ENSG00000115677	HDLBP	transcript	5.62644	35.9449	-2.67549	0.000246809	0.0107297
ENST00000392000	ENSG00000124831	LRRFIP1	transcript	3.16583	0.102372	4.95069	0.00194513	0.042049
ENST00000392023	ENSG00000160460	SPTBN4	transcript	9.09759	0.478593	4.24861	2.35711e-07	9.24811e-05
ENST00000392069	ENSG00000135903	PAX3	transcript	0.0371766	0	Inf	0.0011795	0.0303371
ENST00000392088	ENSG00000127824	TUBA4A	transcript	0.570141	4.06328	-2.83326	0.000560358	0.0185306
ENST00000392096	ENSG00000163499	CRYBA2	transcript	2.05906	0.148324	3.79516	0.00126837	0.0318254
ENST00000392193	ENSG00000078018	MAP2	transcript	1.85387	0.145702	3.66945	0.000180258	0.00873699
ENST00000392194	ENSG00000078018	MAP2	transcript	25.5822	2.21043	3.53274	0.000218037	0.00992246
ENST00000392237	ENSG00000163596	ICA1L	transcript	0.708708	0	Inf	0.00139215	0.0337773
ENST00000392302	ENSG00000198400	NTRK1	transcript	4.97348	0.00651429	9.57643	5.91849e-11	1.55409e-07
ENST00000392307	ENSG00000118495	PLAGL1	transcript	0.563485	4.68219	-3.05473	0.0023282	0.0473625
ENST00000392318	ENSG00000128641	MYO1B	transcript	31.0381	3.49604	3.15024	0.000350027	0.0134939
ENST00000392429	ENSG00000164484	TMEM200A	transcript	0.039618	0.439935	-3.47306	0.00100917	0.0274245
ENST00000392436	ENSG00000198836	OPA1	transcript	0.316818	0	Inf	0.00134966	0.0330594
ENST00000392482	ENSG00000111907	TPD52L1	transcript	0.019282	10.7819	-9.12714	4.05973e-07	0.000132424
ENST00000392490	ENSG00000135549	PKIB	transcript	1.36487	0.0110351	6.95051	5.78368e-08	3.5525e-05
ENST00000392505	ENSG00000079156	OSBPL6	transcript	2.54192	0.0455374	5.80272	1.04281e-06	0.00025837
ENST00000392531	ENSG00000213145	CRIP1	transcript	5.17605	0	Inf	7.87735e-06	0.00105453
ENST00000392537	ENSG00000114867	EIF4G1	transcript	0	0.116457	#NAME?	0.000155702	0.00799701
ENST00000392550	ENSG00000073350	LLGL2	transcript	0.270754	2.46233	-3.18497	2.79278e-05	0.00249965
ENST00000392552	ENSG00000163328	GPR155	transcript	13.7723	2.90715	2.24409	0.000111981	0.00631329
ENST00000392587	ENSG00000112290	WASF1	transcript	14.9285	1.72234	3.11563	1.50128e-07	7.07102e-05
ENST00000392607	ENSG00000197177	ADGRA1	transcript	10.0124	0.75162	3.73564	0.00236949	0.0479342
ENST00000392647	ENSG00000213160	KLHL23	transcript	7.05213	1.03049	2.77473	8.60567e-07	0.000231171
ENST00000392650	ENSG00000069188	SDK2	transcript	4.26029	0.460316	3.21025	2.74953e-08	2.1392e-05
ENST00000392676	ENSG00000154265	ABCA5	transcript	7.02901	1.73006	2.0225	0.00160589	0.0370788
ENST00000392687	ENSG00000172292	CERS6	transcript	14.6293	1.32077	3.46941	8.23775e-05	0.00507469
ENST00000392717	ENSG00000082438	COBLL1	transcript	0.312881	1.88553	-2.59129	0.00149035	0.0352638
ENST00000392770	ENSG00000166257	SCN3B	transcript	6.88258	0.445197	3.95043	2.9625e-07	0.000108418
ENST00000392833	ENSG00000197415	VEPH1	transcript	0	6.6423	#NAME?	6.40035e-20	1.74058e-15
ENST00000392848	ENSG00000185559	DLK1	transcript	10.9811	0.964897	3.50851	0.00149438	0.0353035
ENST00000392952	ENSG00000099204	ABLIM1	transcript	1.18177	12.4453	-3.39658	6.9921e-05	0.00453334
ENST00000392973	ENSG00000003249	DBNDD1	transcript	2.92239	0.378064	2.95045	7.7954e-05	0.00487947
ENST00000392975	ENSG00000008283	CYB561	transcript	19.338	1.01982	4.24506	9.45034e-05	0.00558266
ENST00000392976	ENSG00000008283	CYB561	transcript	331.229	18.5432	4.15887	2.07957e-09	2.8003e-06
ENST00000392986	ENSG00000012504	NR1H4	transcript	0.428686	5.86599	-3.77438	0.00099848	0.0272122
ENST00000393001	ENSG00000144233	AMMECR1L	transcript	0.933216	0.00901814	6.69324	2.83249e-05	0.00251696
ENST00000393041	ENSG00000136717	BIN1	transcript	0	0.23371	#NAME?	0.000729174	0.0220904
ENST00000393056	ENSG00000123454	DBH	transcript	1222.56	59.0229	4.37249	1.68222e-05	0.00175774
ENST00000393060	ENSG00000197859	ADAMTSL2	transcript	4.20742	19.1661	-2.18755	0.00149794	0.0353637
ENST00000393083	ENSG00000105894	PTN	transcript	0.258073	0.00097	8.05558	0.000309502	0.0124313
ENST00000393110	ENSG00000115107	STEAP3	transcript	5.65092	1.36393	2.05071	0.00229556	0.0469998
ENST00000393132	ENSG00000172331	BPGM	transcript	0.317693	0.0313659	3.34037	0.00118504	0.0304236
ENST00000393150	ENSG00000196954	CASP4	transcript	0.0106194	2.18686	-7.68601	8.23277e-06	0.00108119
ENST00000393151	ENSG00000133958	UNC79	transcript	0.210578	0	Inf	0.000157428	0.00804632
ENST00000393212	ENSG00000133640	LRRIQ1	transcript	0.206385	0.002227	6.53409	0.00247236	0.0492591
ENST00000393217	ENSG00000133640	LRRIQ1	transcript	0.800103	0.10577	2.91926	0.00070424	0.021636
ENST00000393229	ENSG00000196358	NTNG2	transcript	11.9855	0.730574	4.03612	9.88928e-08	5.1461e-05
ENST00000393240	ENSG00000067715	SYT1	transcript	0.330964	0.00369243	6.48596	0.00153011	0.0358893
ENST00000393306	ENSG00000140961	OSGIN1	transcript	0.386333	4.51244	-3.54599	0.000984626	0.0269529
ENST00000393356	ENSG00000113300	CNOT6	transcript	1.21527	0.0240073	5.66167	2.62536e-05	0.00239991
ENST00000393380	ENSG00000188107	EYS	transcript	0.188167	0.00490514	5.26158	8.01752e-05	0.0049711
ENST00000393414	ENSG00000115590	IL1R2	transcript	0.00271757	0.702212	-8.01345	0.00139529	0.0338379
ENST00000393431	ENSG00000144908	ALDH1L1	transcript	0	0.977871	#NAME?	8.00973e-05	0.0049711
ENST00000393434	ENSG00000144908	ALDH1L1	transcript	1.589	14.8743	-3.22663	0.00146932	0.0349709
ENST00000393487	ENSG00000071073	MGAT4A	transcript	12.6732	2.05299	2.62598	3.18473e-06	0.000565036
ENST00000393504	ENSG00000144191	CNGA3	transcript	0.755793	0.0168736	5.48515	0.000266441	0.0112752
ENST00000393528	ENSG00000154556	SORBS2	transcript	1.50358	15.732	-3.38723	3.03839e-07	0.000109479
ENST00000393580	ENSG00000054967	RELT	transcript	0.05822	0.531282	-3.18989	0.00192037	0.0417262
ENST00000393583	ENSG00000082684	SEMA5B	transcript	0.182121	0	Inf	0.00228868	0.0468959
ENST00000393596	ENSG00000175591	P2RY2	transcript	0.0291227	0.808975	-4.79588	6.80298e-05	0.00445195
ENST00000393614	ENSG00000168710	AHCYL1	transcript	0.104061	1.2752	-3.61522	2.02362e-05	0.00200516
ENST00000393648	ENSG00000160867	FGFR4	transcript	0.0265547	0.329288	-3.63231	0.000810841	0.0238565
ENST00000393655	ENSG00000008196	TFAP2B	transcript	22.6571	1.49798	3.91888	0.00146784	0.0349437
ENST00000393664	ENSG00000175832	ETV4	transcript	0	0.341247	#NAME?	3.91877e-06	0.000660674
ENST00000393688	ENSG00000116337	AMPD2	transcript	23.1009	3.62509	2.67186	0.000121179	0.00667777
ENST00000393695	ENSG00000137497	NUMA1	transcript	24.3063	7.76122	1.64697	0.00177424	0.0395068
ENST00000393745	ENSG00000145920	CPLX2	transcript	26.2343	1.01358	4.69393	3.34989e-05	0.00278773
ENST00000393805	ENSG00000115525	ST3GAL5	transcript	0.0433569	0.820796	-4.24269	7.04887e-05	0.00455439
ENST00000393815	ENSG00000120251	GRIA2	transcript	7.34938	0.00397914	10.8509	8.40182e-07	0.00022744
ENST00000393825	ENSG00000185633	NDUFA4L2	transcript	1.76739	0.000261571	12.7221	0.00128953	0.0321107
ENST00000393846	ENSG00000171557	FGG	transcript	0.0847487	2.29625	-4.75995	0.00220191	0.0455751
ENST00000393917	ENSG00000144834	TAGLN3	transcript	5.20655	0.355343	3.87304	0.00133075	0.0328016
ENST00000393924	ENSG00000172354	GNB2	transcript	75.5831	3.09732	4.60897	2.40296e-09	3.04721e-06
ENST00000393946	ENSG00000173227	SYT12	transcript	0.124447	2.63162	-4.40235	2.7533e-05	0.00247718
ENST00000393956	ENSG00000109670	FBXW7	transcript	10.3607	3.19145	1.69884	0.00154239	0.0360886
ENST00000393957	ENSG00000159713	TPPP3	transcript	9.59259	2.36512	2.02	0.00160521	0.0370788
ENST00000393959	ENSG00000145864	GABRB2	transcript	0	0.126224	#NAME?	0.0024081	0.0484169
ENST00000394036	ENSG00000119969	HELLS	transcript	0.238323	0.00631129	5.23884	0.00131058	0.0324274
ENST00000394052	ENSG00000213424	KRT222	transcript	11.3763	1.82432	2.64059	1.18645e-05	0.00139576
ENST00000394074	ENSG00000159593	NAE1	transcript	5.0479	0	Inf	0.000119034	0.00660112
ENST00000394170	ENSG00000196652	ZKSCAN5	transcript	0.594177	0.0458666	3.69538	2.64501e-05	0.00240949
ENST00000394265	ENSG00000131771	PPP1R1B	transcript	2.32895	0	Inf	0.000399739	0.0147578
ENST00000394353	ENSG00000148180	GSN	transcript	3.55045	0.0480481	6.20738	1.42393e-05	0.00157472
ENST00000394427	ENSG00000186867	QRFPR	transcript	5.24619	0.121302	5.43459	0.00018021	0.00873699
ENST00000394485	ENSG00000187193	MT1X	transcript	16.0013	63.2749	-1.98344	0.00144388	0.0346087
ENST00000394510	ENSG00000170776	AKAP13	transcript	0.446696	5.47172	-3.61463	1.11455e-05	0.00134095
ENST00000394607	ENSG00000170522	ELOVL6	transcript	2.60907	11.7793	-2.17464	0.000284262	0.0117534
ENST00000394609	ENSG00000115310	RTN4	transcript	15.3906	2.39183	2.68586	3.56146e-05	0.0028819
ENST00000394618	ENSG00000133317	LGALS12	transcript	0	0.980525	#NAME?	0.000243466	0.0106658
ENST00000394626	ENSG00000157214	STEAP2	transcript	0.673845	0	Inf	0.000723757	0.021977
ENST00000394642	ENSG00000006042	TMEM98	transcript	0.186751	4.30335	-4.52627	0.000147466	0.00768293
ENST00000394718	ENSG00000179841	AKAP5	transcript	2.6981	0.121452	4.47349	8.25788e-05	0.00508114
ENST00000394765	ENSG00000167671	UBXN6	transcript	0.819682	13.5874	-4.05106	0.000850223	0.0245874
ENST00000394767	ENSG00000168772	CXXC4	transcript	7.00326	0.756966	3.20973	7.57643e-07	0.000212774
ENST00000394801	ENSG00000109332	UBE2D3	transcript	3.20289	38.3455	-3.58161	1.18532e-05	0.00139576
ENST00000394809	ENSG00000140795	MYLK3	transcript	2.04232	0.0821067	4.63657	1.66407e-05	0.00174759
ENST00000394893	ENSG00000127948	POR	transcript	5.31147	32.303	-2.60449	0.00117313	0.030215
ENST00000394900	ENSG00000149476	TKFC	transcript	6.30325	39.9027	-2.66232	3.14803e-06	0.000562506
ENST00000394926	ENSG00000106701	FSD1L	transcript	1.28571e-06	1.10912	-19.7184	2.36383e-10	4.54295e-07
ENST00000394965	ENSG00000023330	ALAS1	transcript	1.12846	13.149	-3.54252	7.29345e-05	0.00466252
ENST00000394973	ENSG00000171126	KCNG3	transcript	0.0583047	1.72626	-4.8879	0.000370298	0.0140462
ENST00000395019	ENSG00000150281	CTF1	transcript	0	0.454937	#NAME?	8.25131e-06	0.00108197
ENST00000395119	ENSG00000104529	EEF1D	transcript	4.2014	28.7004	-2.77213	1.02096e-05	0.00126605
ENST00000395211	ENSG00000136842	TMOD1	transcript	0.833594	0.000473571	10.7815	0.000765161	0.022851
ENST00000395227	ENSG00000162594	IL23R	transcript	0.00273171	0.21162	-6.27553	0.0013255	0.0327041
ENST00000395246	ENSG00000158985	CDC42SE2	transcript	0.271539	0	Inf	4.52159e-05	0.00337538
ENST00000395251	ENSG00000138311	ZNF365	transcript	0.12336	0	Inf	0.000365223	0.0139038
ENST00000395254	ENSG00000138311	ZNF365	transcript	6.74568	0.472432	3.83579	0.000165624	0.00829563
ENST00000395255	ENSG00000138311	ZNF365	transcript	0.704855	0.0116487	5.91908	2.31601e-06	0.000450388
ENST00000395275	ENSG00000183166	CALN1	transcript	0.0121463	1.71329	-7.14011	2.90012e-08	2.23977e-05
ENST00000395297	ENSG00000147724	FAM135B	transcript	4.96762	1.50815	1.71977	0.00180604	0.0400113
ENST00000395348	ENSG00000165449	SLC16A9	transcript	8.11869	87.1783	-3.42465	1.09258e-05	0.00132557
ENST00000395384	ENSG00000103485	QPRT	transcript	7.18384	53.6754	-2.90143	3.20565e-05	0.00271532
ENST00000395407	ENSG00000137819	PAQR5	transcript	0.561779	10.485	-4.22219	1.75596e-05	0.00181334
ENST00000395523	ENSG00000221988	PPT2	transcript	0	0.135337	#NAME?	0.0024139	0.0484778
ENST00000395601	ENSG00000172164	SNTB1	transcript	9.58876	53.8452	-2.4894	0.00101977	0.0276054
ENST00000395628	ENSG00000072134	EPN2	transcript	1.33677	0.0375501	5.15379	0.000856768	0.0246883
ENST00000395686	ENSG00000197930	ERO1A	transcript	47.8972	7.75765	2.62625	9.60088e-07	0.000246555
ENST00000395734	ENSG00000047849	MAP4	transcript	0	1.9454	#NAME?	0.00047776	0.0166825
ENST00000395747	ENSG00000058404	CAMK2B	transcript	0.836024	0	Inf	1.19731e-06	0.0002826
ENST00000395749	ENSG00000058404	CAMK2B	transcript	17.1185	1.27226	3.75009	0.000204709	0.00950538
ENST00000395777	ENSG00000169435	RASSF6	transcript	2.21152	0	Inf	1.07516e-06	0.000263235
ENST00000395781	ENSG00000133027	PEMT	transcript	0.456353	0.0305517	3.90082	0.00219924	0.0455517
ENST00000395789	ENSG00000204387	C6orf48	transcript	8.94945	1.14718	2.9637	0.00139045	0.0337437
ENST00000395863	ENSG00000101144	BMP7	transcript	32.9828	1.74204	4.24286	7.47672e-06	0.00101987
ENST00000395868	ENSG00000087494	PTHLH	transcript	4.17827	0.0225016	7.53674	0.000151034	0.00780301
ENST00000395898	ENSG00000129003	VPS13C	transcript	0.384625	2.1882	-2.50822	0.000814055	0.023916
ENST00000395986	ENSG00000176697	BDNF	transcript	0.0120444	0	Inf	0.00124747	0.0315193
ENST00000395997	ENSG00000101115	SALL4	transcript	0.642388	0	Inf	0.000189889	0.00907131
ENST00000395999	ENSG00000056291	NPFFR2	transcript	0.155589	0	Inf	0.000856214	0.0246883
ENST00000396033	ENSG00000150093	ITGB1	transcript	0.469286	4.39101	-3.22601	0.00194321	0.0420306
ENST00000396045	ENSG00000155849	ELMO1	transcript	5.11491	0.967395	2.40253	0.00160501	0.0370788
ENST00000396087	ENSG00000166833	NAV2	transcript	0.257259	0.000131857	10.93	0.00186686	0.0409784
ENST00000396097	ENSG00000134324	LPIN1	transcript	0.881622	0	Inf	0.001105	0.0290545
ENST00000396103	ENSG00000056487	PHF21B	transcript	0.0485111	0	Inf	0.00229629	0.0470058
ENST00000396133	ENSG00000175305	CCNE2	transcript	0.432438	0.0121463	5.15391	0.00204153	0.0433631
ENST00000396184	ENSG00000154678	PDE1C	transcript	2.21684	0.55534	1.99706	0.0013146	0.0324968
ENST00000396229	ENSG00000103534	TMC5	transcript	0	0.0323314	#NAME?	0.00040247	0.0148373
ENST00000396330	ENSG00000104497	SNX16	transcript	3.61215	0.53867	2.74538	0.001196	0.0306314
ENST00000396396	ENSG00000154330	PGM5	transcript	8.75224	45.9921	-2.39366	0.000921401	0.0258789
ENST00000396418	ENSG00000171033	PKIA	transcript	23.161	1.43334	4.01425	3.79478e-07	0.000126787
ENST00000396425	ENSG00000100167	2019-09-03	transcript	14.2229	0.798926	4.15401	6.00226e-05	0.00411243
ENST00000396426	ENSG00000100167	2019-09-03	transcript	2.60054	0.0590996	5.45952	2.91733e-05	0.0025706
ENST00000396428	ENSG00000093167	LRRFIP2	transcript	0.001439	0.36485	-7.98609	0.000595715	0.0193117
ENST00000396548	ENSG00000204599	TRIM39	transcript	0	0.515615	#NAME?	0.000828438	0.0241905
ENST00000396568	ENSG00000181284	TMEM102	transcript	0.384964	3.68029	-3.25703	0.000429675	0.0155353
ENST00000396573	ENSG00000183454	GRIN2A	transcript	2.12058	0.254072	3.06115	0.000135185	0.00723325
ENST00000396625	ENSG00000081052	COL4A4	transcript	1.33178	8.926	-2.74466	0.00157064	0.0364733
ENST00000396629	ENSG00000092108	SCFD1	transcript	1.0974	0.000477571	11.1661	0.000865917	0.0248633
ENST00000396649	ENSG00000151092	NGLY1	transcript	2.11518	7.94507	-1.90928	0.00126824	0.0318254
ENST00000396675	ENSG00000003147	ICA1	transcript	1.76307	0.00725586	7.92473	2.1687e-06	0.000431697
ENST00000396688	ENSG00000072195	SPEG	transcript	9.73994	0.049204	7.62899	1.73252e-07	7.58215e-05
ENST00000396872	ENSG00000164638	SLC29A4	transcript	9.44381	0.644955	3.8721	0.000172227	0.00850936
ENST00000397017	ENSG00000126217	MCF2L	transcript	9.04921	0.973611	3.21638	0.00194525	0.042049
ENST00000397071	ENSG00000187630	DHRS4L2	transcript	0.34223	3.63414	-3.40857	0.000879495	0.025109
ENST00000397118	ENSG00000092051	JPH4	transcript	3.90553	0.399357	3.28977	0.00223	0.0459994
ENST00000397119	ENSG00000077380	DYNC1I2	transcript	1.25254	0	Inf	0.00143855	0.0345913
ENST00000397267	ENSG00000092096	SLC22A17	transcript	46.781	7.20512	2.69883	1.96768e-05	0.00196642
ENST00000397312	ENSG00000107105	ELAVL2	transcript	1.24573	0.237968	2.38815	0.000777875	0.0231518
ENST00000397317	ENSG00000181885	CLDN7	transcript	0	0.278011	#NAME?	0.000317752	0.0126658
ENST00000397558	ENSG00000135127	BICDL1	transcript	8.35829	0.941857	3.14963	1.07938e-06	0.000263651
ENST00000397617	ENSG00000153707	PTPRD	transcript	0.4918	0.00589614	6.38216	0.000649467	0.020436
ENST00000397621	ENSG00000127585	FBXL16	transcript	24.1706	1.10659	4.44906	3.46319e-08	2.52604e-05
ENST00000397632	ENSG00000185187	SIGIRR	transcript	0	0.189782	#NAME?	0.000529239	0.0178324
ENST00000397728	ENSG00000160285	LSS	transcript	3.21016	21.6327	-2.7525	8.66434e-06	0.00111572
ENST00000397847	ENSG00000165795	NDRG2	transcript	0	0.173206	#NAME?	0.0014589	0.0348335
ENST00000397890	ENSG00000072832	CRMP1	transcript	23.2906	2.01201	3.53304	0.00191564	0.0416574
ENST00000397944	ENSG00000118492	ADGB	transcript	0.111858	0.00452386	4.62797	0.00127336	0.0319044
ENST00000397968	ENSG00000081138	CDH7	transcript	1.40113	0.0201267	6.12133	3.73933e-08	2.63593e-05
ENST00000397980	ENSG00000112419	PHACTR2	transcript	0.24048	2.05742	-3.09685	0.00175867	0.039282
ENST00000398106	ENSG00000204677	FAM153C	transcript	2.20838	0.106583	4.37294	0.00238076	0.0480559
ENST00000398309	ENSG00000150672	DLG2	transcript	0.0443719	0.602035	-3.76213	0.000291953	0.0119737
ENST00000398389	ENSG00000161647	MPP3	transcript	1.63226	0.237491	2.78093	0.00120925	0.0308504
ENST00000398395	ENSG00000046651	OFD1	transcript	0	0.222069	#NAME?	0.00234145	0.0475305
ENST00000398409	ENSG00000101439	CST3	transcript	6.99006	0	Inf	0.00096098	0.0265588
ENST00000398484	ENSG00000127418	FGFRL1	transcript	0.0426599	0.974115	-4.51314	0.000394375	0.0146335
ENST00000398514	ENSG00000113657	DPYSL3	transcript	21.0282	0.989755	4.40911	3.86571e-05	0.0030655
ENST00000398516	ENSG00000145217	SLC26A1	transcript	0.056584	5.38387	-6.57211	4.29479e-05	0.00326573
ENST00000398606	ENSG00000084207	GSTP1	transcript	1.9419	17.3525	-3.15961	0.00171441	0.0386166
ENST00000398637	ENSG00000111371	SLC38A1	transcript	28.659	4.24759	2.75427	7.33882e-07	0.000208501
ENST00000398738	ENSG00000244694	PTCHD4	transcript	0.473178	0.0447896	3.40115	0.000633085	0.0201073
ENST00000398743	ENSG00000185686	PRAME	transcript	0	0.0944066	#NAME?	0.000885594	0.0252283
ENST00000398805	ENSG00000119471	HSDL2	transcript	9.25082	32.2085	-1.79979	0.000965445	0.0266358
ENST00000398812	ENSG00000106070	GRB10	transcript	0.022512	1.09583	-5.60518	0.000410243	0.0150366
ENST00000398955	ENSG00000137463	MGARP	transcript	21.1885	141.385	-2.73828	6.31913e-06	0.000909144
ENST00000399002	ENSG00000172296	SPTLC3	transcript	0.422441	2.2697	-2.42568	0.000702698	0.0216272
ENST00000399232	ENSG00000139915	MDGA2	transcript	1.53378	0.129521	3.56583	0.00230862	0.0471387
ENST00000399408	ENSG00000103222	ABCC1	transcript	0.175658	0.00274986	5.99727	1.02786e-06	0.00025766
ENST00000399655	ENSG00000151067	CACNA1C	transcript	5.47655	1.02494	2.41773	1.3048e-05	0.00147999
ENST00000399725	ENSG00000101773	RBBP8	transcript	0.714674	0.0830353	3.10549	0.00225517	0.0463808
ENST00000399810	ENSG00000215217	C5orf49	transcript	0.619289	0.0565441	3.45316	0.000346477	0.0134138
ENST00000399816	ENSG00000215218	UBE2QL1	transcript	6.87271	0.608838	3.49675	1.19551e-06	0.0002826
ENST00000399909	ENSG00000171189	GRIK1	transcript	0.647508	0	Inf	0.000102359	0.00593981
ENST00000400033	ENSG00000178127	NDUFV2	transcript	1.07047	0.0430793	4.63511	8.61788e-05	0.00522195
ENST00000400149	ENSG00000170579	DLGAP1	transcript	0.0172976	0.860767	-5.63698	2.47698e-07	9.60018e-05
ENST00000400294	ENSG00000185133	INPP5J	transcript	0.253859	0	Inf	0.000583106	0.0190144
ENST00000400314	ENSG00000183570	PCBP3	transcript	3.33968	0.381137	3.13133	5.56799e-06	0.00083546
ENST00000400359	ENSG00000167037	SGSM1	transcript	0.323613	0	Inf	0.000988794	0.0270388
ENST00000400384	ENSG00000141639	MAPK4	transcript	1.2821	22.6753	-4.14454	8.64189e-06	0.00111572
ENST00000400405	ENSG00000215475	SIAH3	transcript	0.634655	0.117144	2.43768	0.00109535	0.0289064
ENST00000400445	ENSG00000172915	NBEA	transcript	15.7328	0.98302	4.00041	8.71913e-07	0.000232565
ENST00000400521	ENSG00000184470	TXNRD2	transcript	2.78488	11.35	-2.02701	0.000560037	0.0185306
ENST00000400548	ENSG00000040487	PQLC2	transcript	0	0.79821	#NAME?	3.52194e-12	1.37007e-08
ENST00000400559	ENSG00000154642	C21orf91	transcript	0	0.204479	#NAME?	0.00029939	0.0121847
ENST00000400822	ENSG00000130396	AFDN	transcript	0.845319	0.0120319	6.13456	0.000362794	0.0138336
ENST00000401041	ENSG00000198160	MIER1	transcript	0.736378	3.89544	-2.40327	0.00228456	0.0468528
ENST00000401068	ENSG00000169218	RSPO1	transcript	0.942254	0	Inf	8.44376e-05	0.00516525
ENST00000401073	ENSG00000162522	KIAA1522	transcript	2.67001	17.9896	-2.75225	0.000268316	0.0113118
ENST00000401419	ENSG00000128309	MPST	transcript	0.0632021	2.72292	-5.42904	0.000163239	0.00823509
ENST00000401432	ENSG00000084710	EFR3B	transcript	0.857209	0.0845456	3.34185	0.000183606	0.00884552
ENST00000401473	ENSG00000137309	HMGA1	transcript	5.16988	1.50035	1.78483	0.00247694	0.0492974
ENST00000401503	ENSG00000189292	ALKAL2	transcript	0.111437	1.39883	-3.64992	0.000705148	0.0216497
ENST00000401624	ENSG00000100346	CACNA1I	transcript	0.00134257	0.17537	-7.02926	0.00163332	0.0374991
ENST00000401647	ENSG00000175600	SUGCT	transcript	0	2.35106	#NAME?	6.98131e-09	7.33268e-06
ENST00000401743	ENSG00000170458	CD14	transcript	1.03021	0	Inf	0.000757051	0.0226862
ENST00000401755	ENSG00000185133	INPP5J	transcript	0.411438	0.0164779	4.64207	6.81398e-05	0.00445637
ENST00000401867	ENSG00000072682	P4HA2	transcript	1.77832	0.308407	2.52761	0.000129326	0.00699098
ENST00000402260	ENSG00000144891	AGTR1	transcript	0.0116787	0.232724	-4.31667	0.000258232	0.0110525
ENST00000402281	ENSG00000100029	PES1	transcript	0.0214826	0.700352	-5.02684	0.00036871	0.0140061
ENST00000402284	ENSG00000100029	PES1	transcript	1.09695	0	Inf	0.000490684	0.0169254
ENST00000402322	ENSG00000173372	C1QA	transcript	2.68243	48.4511	-4.17492	5.10124e-05	0.00366483
ENST00000402364	ENSG00000151835	SACS	transcript	0.181408	2.09804	-3.53173	0.000357599	0.0136879
ENST00000402687	ENSG00000137573	SULF1	transcript	6.90002	1.07083	2.68787	0.000349283	0.0134826
ENST00000402731	ENSG00000183765	CHEK2	transcript	0	0.376801	#NAME?	0.000729031	0.0220904
ENST00000402744	ENSG00000109472	CPE	transcript	371.642	63.8777	2.54053	7.00174e-07	0.000200933
ENST00000403410	ENSG00000181458	TMEM45A	transcript	11.5477	1.27733	3.1764	0.000120236	0.00664673
ENST00000403425	ENSG00000140264	SERF2	transcript	10.6601	50.5501	-2.2455	0.000404967	0.0149088
ENST00000403610	ENSG00000189292	ALKAL2	transcript	2.53269	16.28	-2.68436	0.00215525	0.0449687
ENST00000403663	ENSG00000100106	TRIOBP	transcript	0.912981	5.57446	-2.61018	4.70256e-05	0.0034757
ENST00000403714	ENSG00000084710	EFR3B	transcript	12.2882	1.51352	3.02129	1.1262e-05	0.00134878
ENST00000403796	ENSG00000134955	SLC37A2	transcript	3.33034	29.7258	-3.15797	5.02344e-06	0.000785431
ENST00000403951	ENSG00000136267	DGKB	transcript	1.92479	0.231012	3.05866	0.000133843	0.00717976
ENST00000404039	ENSG00000130226	DPP6	transcript	34.4986	1.47632	4.54646	4.59993e-07	0.000147751
ENST00000404360	ENSG00000164631	ZNF12	transcript	1.71695	0.0270209	5.98963	1.14507e-05	0.00136361
ENST00000404424	ENSG00000115295	CLIP4	transcript	0.256433	0	Inf	1.32892e-05	0.00150087
ENST00000404453	ENSG00000185133	INPP5J	transcript	0.429966	0.0140221	4.93844	0.000291118	0.0119535
ENST00000404464	ENSG00000145194	ECE2	transcript	7.33772	0.41077	4.15893	0.000212916	0.00977201
ENST00000404530	ENSG00000162959	MEMO1	transcript	0.00192929	0.524657	-8.08717	0.000874801	0.0250294
ENST00000404542	ENSG00000172987	HPSE2	transcript	0.130454	0.00654514	4.31698	0.00245208	0.0489824
ENST00000404648	ENSG00000171557	FGG	transcript	0.475248	13.5487	-4.83333	0.00094716	0.0263252
ENST00000404910	ENSG00000132329	RAMP1	transcript	1.37752	0.0103589	7.05507	0.000682084	0.0211831
ENST00000404951	ENSG00000170419	VSTM2A	transcript	1.06464	0.0493519	4.43111	0.000570843	0.0187719
ENST00000405010	ENSG00000048052	HDAC9	transcript	3.31997	0.137873	4.58976	0.00133395	0.0328302
ENST00000405074	ENSG00000084764	MAPRE3	transcript	21.6272	5.52346	1.9692	0.000127751	0.0069344
ENST00000405093	ENSG00000197616	MYH6	transcript	1.14481	0.0200647	5.83431	8.75001e-06	0.00112078
ENST00000405097	ENSG00000137710	RDX	transcript	0.243715	6.65154	-4.77042	2.1418e-06	0.000430329
ENST00000405128	ENSG00000055957	ITIH1	transcript	0	1.7806	#NAME?	0.000145288	0.00760342
ENST00000405192	ENSG00000006468	ETV1	transcript	1.12482	0	Inf	1.52894e-06	0.000335647
ENST00000405442	ENSG00000100353	EIF3D	transcript	0.661292	0.00811986	6.34769	0.00200211	0.0428111
ENST00000405460	ENSG00000164199	ADGRV1	transcript	1.54326	11.9675	-2.95507	0.000550528	0.0183217
ENST00000405482	ENSG00000115504	EHBP1	transcript	1.92288	0.000192	13.2899	2.56415e-05	0.00236246
ENST00000405581	ENSG00000179915	NRXN1	transcript	1.01046	0.120443	3.06859	0.00203455	0.0432844
ENST00000405617	ENSG00000219607	PPP1R3G	transcript	0.440659	2.40716	-2.4496	0.000723717	0.021977
ENST00000405822	ENSG00000099991	CABIN1	transcript	2.04288	0.122356	4.06145	2.59555e-05	0.00238239
ENST00000405957	ENSG00000130592	LSP1	transcript	4.77871	44.6929	-3.22535	0.00101301	0.0274793
ENST00000406029	ENSG00000100167	2019-09-03	transcript	0.089463	0	Inf	0.00144315	0.0346087
ENST00000406122	ENSG00000119787	ATL2	transcript	7.77881	1.54829	2.32888	0.000344483	0.0133612
ENST00000406326	ENSG00000130226	DPP6	transcript	3.91091	0.241512	4.01734	0.000352299	0.0135443
ENST00000406376	ENSG00000171863	RPS7	transcript	6.40622	0	Inf	0.00121186	0.0308944
ENST00000406451	ENSG00000048052	HDAC9	transcript	7.53587	1.01707	2.88936	3.3786e-05	0.00280292
ENST00000406453	ENSG00000164638	SLC29A4	transcript	29.3021	0.655374	5.48254	2.22981e-08	1.82971e-05
ENST00000406470	ENSG00000003147	ICA1	transcript	0.304088	0.0101854	4.89991	4.88555e-05	0.0035607
ENST00000406486	ENSG00000197077	KIAA1671	transcript	2.46316	8.55371	-1.79604	0.00202572	0.0432028
ENST00000406520	ENSG00000093010	COMT	transcript	1.23497	10.6908	-3.11382	0.00114631	0.0297357
ENST00000406549	ENSG00000185340	GAS2L1	transcript	0	0.353604	#NAME?	1.83963e-05	0.00187049
ENST00000406590	ENSG00000103415	HMOX2	transcript	0	1.08868	#NAME?	0.00238522	0.0481134
ENST00000406696	ENSG00000171004	HS6ST2	transcript	9.60152	0.342788	4.80787	8.27923e-05	0.00509069
ENST00000406785	ENSG00000183023	SLC8A1	transcript	9.69568	1.44844	2.74284	3.62125e-07	0.000123893
[truncated: 1,928 more rows]
